# Supplementary material for: Cation and Anion Channelrhodopsins: Sequence Motifs and Taxonomic Distribution
Source: mBio. 2021 Jul 20;12(4):e01656-21. doi: 10.1128/mBio.01656-21 (PMC8406140; doi:10.1128/mBio.01656-21)
Supplement: DATA SET S2 [file mbio.01656-21-sd002.txt]

(AgChR_KF992038:0.2710472103,(((BsChR1_KF992086:0.0991544780,HpChR1_JN596950:0.2605670516):0.1506516452[100],((Chlamydomonas_applanata_BDCZ01000016.1_gmes_1227:0.2054640209,Haematococcus_sp_NG2_QAXD01000165.1_gmes_1478:0.1200724469):0.1500327780[100],Chlamydomonas_leiostraca_MMETSP1391_DN15396_c15_g1_i1.p1:0.1773144899):0.1050402319[100]):0.0846771274[93],((((((((((BsChR2_KF992034:0.2479474228,Haematococcus_pluvialis_1KP_AGIO_2005558.p1:0.1194335992):0.1646203534[100],((((((CbChR1_KF992062:0.2343776344,CnChR1_Chrimson_KF992060:0.3206313258):0.0574585812[100],Chlamydomonas_bilatus_A_KF992049:0.1791755145):0.2823998610[100],Chlamydomonas_pitschmannii_JGI_Chlpit_DN14232_c5_g1_i1.p1:0.1512430378):0.0703721278[98],CnChR2_KF992073:0.1712940789):0.0441514093[84],Chlamydomonas_bilatus_A_KF992044:0.1212613656):0.0237783283[84],(Chlamydomonas_euryale_MMETSP0063_DN14184_c0_g2_i1.p1:0.0842877107,CraChR2_JN596949:0.2490910267):0.0577081570[100]):0.1677460811[98]):0.0998785051[87],(((Characiochloris_sp_AAM3_QAXP01000305.1_gmes_10456:0.2009341646,Chlorococcum_oleofaciens_1KP_PRIQ_2002050.p1:0.3036847970):0.2232346564[100],(Chlorococcum_oleofaciens_1KP_PRIQ_2051706.p1:0.1284789241,Chloromonas_sp_AAM2_QAXH01005832.1_gmes_12198:0.2589064007):0.0689724473[78]):0.1645555197[100],(Chlamydomonas_cf_sp_CCMP681_MMETSP1180_DN11300_c0_g1_i1.p1:0.5206037642,(HdChR_KF992059:0.0257749010,Stephanosphaera_pluvialis_KF992053:0.0613443796):0.2092150736[100]):0.1128071673[100]):0.0988729961[99]):0.0884542295[99],(Phacotus_lenticularis_KF992082:0.3757601868,Pteromonas_angulosa_1KP_LNIL_2008704.p1:0.1975959675):0.3151478249[100]):0.1135924066[99],(((((CcChR1_KF992069:0.7071840227,(Carteria_obtusa_1KP_RUIF_2054670.p1:0.6160023044,(Chlamydomonas_chlamydogama_MMETSP1392_DN10989_c1_g1_i1.p1:0.2861636699,((Chlamydomonas_sp_1KP_XOZZ_2026252.p1:0.0991352632,(Chloromonas_reticulata_A_KF992076:0.0162514529,Chloromonas_rosae_1KP_AJUW_2055939.p1:0.0964152225):0.1256523644[100]):0.0614415021[99],Chlamydomonas_sp_1KP_XOZZ_2026292.p1:0.1850099945):0.4210191835[100]):0.2796980501[100]):0.1722114582[76]):0.0911665977[59],Carteria_obtusa_1KP_RUIF_2054617.p1:0.4608585757):0.1513266274[63],((((Chlamydomonas_asymmetrica_BDDA01000174.1_gmes_6319:0.3772447033,NsChR_KF992054:0.2114754037):0.0772415246[100],Vitreochlamys_sp_M2074_1KP_QWRA_2058964.p1:0.2789022124):0.2064595224[100],Heterochlamydomonas_inaequalis_1KP_IRYH_2036755.p1:0.2028603170):0.0529392495[97],((((Chlamydomonas_cribrum_1KP_BCYF_2046542.p1:0.2858885336,Lobomonas_rostrata_KF992075:0.2219413450):0.1174091084[98],((Gonium_pectorale_1KP_KUJU_2052448.p1:0.1192168780,Gonium_pectorale_KXZ47652:0.2583324840):0.2995580412[100],((((Pandorina_morum_1KP_RYJX_2004815.p1:0.0784499459,VcChR2_EU285661:0.0725561543):0.0171890001[69],Volvox_globator_1KP_ISPU_2005709.p1:0.4553587460):0.0215798749[69],Volvox_aureus_KF992068:0.2245155823):0.0809606789[99],Tetrabaena_socialis_PNH09255.1:0.2049845482):0.0115877846[85]):0.0558076396[87]):0.0878151578[66],((CrChR2_AF508966:0.2771522584,CoChR_KF992041:0.0984955455):0.0725017584[99],(Tetrabaena_socialis_PNH09251.1:0.4058358509,Volvox_globator_1KP_ISPU_2052027.p1:0.0983379807):0.0624339436[100]):0.0247036692[85]):0.0727730266[92],(((Chlamydomonas_debaryana_BDDB01000929.1_gmes_8484:0.3285117309,(CrChR1_AF508965:0.3923149763,Chlamydomonas_sphaeroides_BDDC01003098.1_gmes_17225:0.1530276071):0.0577945245[97]):0.0646853328[100],((Eudorina_elegans_1KP_RNAT_2003716.p1:0.1776914899,VcChR1_EU622855:0.2104445177):0.1311492095[100],Volvox_aureus_1KP_POIR_2033228.p1:0.1473914230):0.0470436202[100]):0.0553915843[86],Pandorina_morum_1KP_RYJX_2009716.p1:0.2895215643):0.1336030879[100]):0.1087999649[98]):0.0589557649[86]):0.0328792957[41],((Hafniomonas_reticulata_KF992039:0.4398343210,Hafniomonas_reticulata_KF992080:0.3585493741):0.0909734123[98],Heterochlamydomonas_inaequalis_KF992052:0.5414828001):0.0678264342[76]):0.0921165950[56],((((Desmodesmus_armatus_VIIQ02000124.1_gmes_4764:0.7261256463,Botryococcus_sudeticus_1KP_VJDZ_2001927.p1:0.2480811093):0.1702701562[96],((((Scenedesmus_sp_ARA_RWJJ01001661.1_gmes_11581:0.0859909289,Tetradesmus_obliquus_NEDT01000234.1_gmes_12438:0.0865191505):0.7384874112[100],ShChR_Chronos_KF992040:0.3685855721):0.0958032618[73],(PsChR1_MT002479:0.0903197595,(Tetraselmis_astigmatica_MMETSP0804_DN10817_c0_g1_i1.p1:0.1480661710,Tetraselmis_sp_GSL018_MMETSP0419_DN14107_c5_g1_i1.p1:0.1842436185):0.0823243122[100]):0.5542649040[100]):0.0292866511[50],((((((PsChR2_JX983143:0.1221692254,TsChR_KF992089:0.0652300389):0.1306356536[100],TcChR_KF992057:0.2849858116):0.1263362944[100],SdChR_KF992072:0.3860686710):0.1266444390[100],(((PsChR3_KF992070:0.0816936073,Tetraselmis_striata_KF992079:0.1093606780):0.0935488981[100],(Tetraselmis_astigmatica_MMETSP0804_DN5417_c0_g1_i1.p1:0.1084830514,(Tetraselmis_chui_MMETSP0491_DN16897_c0_g1_i1.p1:0.0570531246,Tetraselmis_striata_KF992058:0.0771187563):0.0983633168[100]):0.0435634655[100]):0.0906430660[100],Tetraselmis_sp_GSL018_JAC77370:0.1224653657):0.3995979672[100]):0.0984836276[89],Oltmannsiellopsis_viridis_1KP_NSTT_2041818.p1:0.3021106158):0.1014436522[82],(Leptosira_obovata_1KP_ZNUM_2026218.p1:0.3205628984,Microthamnion_kuetzigianum_A_KF992032:0.3122180180):0.1475223953[100]):0.0839420728[64]):0.0607748735[76]):0.0665068121[82],(((((((((PsChR4_MW557560:0.1225444628,TchChR_KF992087:0.1274847240):0.1849343655[100],TsChR2:0.1972516884):0.4069151384[100],TaChR_MW557561:0.5471800518):1.0638575212[100],Klebsormidium_nitens_DF236986:1.5022625988):0.1418513958[68],CiChR_MW557562:1.2987113406):0.1050084687[91],(((CsCCR_MW557552:0.4574450114,MsCCR_MW557554:0.4477455536):0.6712021748[100],CtCCR_MW557553:0.7909880949):0.3293970689[100],((((Crustomastix_stigmatica_MMETSP0803_DN11515_c6_g1_i1.p1:0.6021315446,Dolichomastix_tenuilepis_MMETSP0033_DN11041_c4_g1_i1.p1:0.8714533930):0.1411136023[55],((Mantoniella_antarctica_MMETSP1106_DN9282_c2_g1_i1.p1:0.2168569687,Mantoniella_squamata_1KP_QXSZ_2042408.p1:0.1096478658):0.1742657925[99],Mantoniella_antarctica_MMETSP1106_DN5271_c1_g1_i1.p1:1.0736914724):0.5546317924[100]):0.1592849600[97],(((Dolichomastix_tenuilepis_MMETSP0033_DN14889_c0_g1_i1.p1:0.7907122674,Nephroselmis_pyriformis_1KP_ISIM_2036828.p1:0.8414080910):0.2717625532[94],(Mantoniella_beaufortii_MMETSP1326_DN13817_c3_g1_i1.p1:0.3376048118,Mantoniella_squamata_1KP_QXSZ_2010086.p1:0.2339963941):0.8132090590[100]):0.1295515321[76],(((((Pyramimonas_amylifera_MMETSP1081_DN18642_c1_g1_i1.p1:0.3455549125,Pyramimonas_amylifera_MMETSP1081_DN19574_c0_g2_i1.p1:0.2629984340):0.1501328908[58],Pyramimonas_parkeae_1KP_TNAW_2078497.p1:0.4766700930):0.0798390985[58],(PymeACR1_MT353682:0.4505860284,((Py2087ACR1_MT353681:0.0555752036,Pyramimonas_tychotreta_PRJNA342459-36897_SRR4293310_2610.p1:0.0396308305):0.2751974814[100],(vPyACR_21821_MT353683:0.4296429805,vPyACR_2164382_MT353684:0.3501974263):0.1473033013[100]):0.1151321194[100]):0.2095696328[100]):0.1137942511[58],(Pyramimonas_parkeae_1KP_TNAW_2012857.p1:0.3589747789,Pyramimonas_parkeae_1KP_TNAW_2014098.p1:0.1343737211):0.5562929085[100]):0.1113499781[99],Pyramimonas_melkonianii_MMETSP1169_DN2685_c1_g1_i1.p2:0.6751988332):0.3597669149[100]):0.0408266733[52]):0.3898307322[100],(((((((((((((BfCCR1_MN585290:0.2014294476,BfCCR2_MN585291:0.5987096514):0.2477037640[100],(RaCCR1_MN585300:0.1852423475,RsCCR1_MN585307:0.1008598804):0.2544182617[100]):0.0499434037[96],(PsuCCR3_KF992063:0.4434462086,PsuCCR4_KF992055:0.3344628425):0.0616212242[91]):0.0484306874[76],PsuCCR1_KF992056:0.3660555872):0.0977573932[94],(RaCCR3_MN585301:0.3439773761,((RlCCR1_ChRmine_MN194599:0.1853739513,Rhodomonas_sp_CCMP768_MMETSP1091_DN29084_c6_g1_i1.p1:0.0751137652):0.1253027948[98],Rhodomonas_sp_CCMP768_MMETSP1389_DN22769_c0_g2_i1.p1:0.1934446863):0.3248881776[100]):0.1907115200[100]):0.1378223260[99],(RlCCR2_MN585305:0.0000026002,RsCCR3_MN585306:0.0247695824):0.5499585147[100]):0.4791703079[100],((((Chroomonas_sp_KF992088:0.4924452837,(Hemiselmis_andersenii_MMETSP0043_DN21277_c0_g1_i1.p2:0.1124169610,HrCCR_MN585296:0.0967033502):0.4506266681[100]):0.4002316735[100],((((GcCCR1_MN585292:0.0445656218,GcCCR2_MN585293:0.2838290264):0.3356361676[100],GtCCR3_KU761993:0.2670242231):0.1049468817[100],PsuCCR2_MN585298:0.3108211923):0.1938044976[100],((RaCCR2_MN585303:0.5212636133,RsCCR2_MN585308:0.8649154177):0.5703351066[100],RaCCR4_MN585302:0.4744276930):0.0650641944[93]):0.1685675048[100]):0.1805401630[99],GtCCR4_MF039475:0.6135499916):0.1960926282[99],((G1CCR_MN585294:0.8913214539,Rhodomonas_sp_1KP_IAYV_2051368.p1:0.3282727460):0.1765564484[100],Rhodomonas_sp_CCMP768_MMETSP1091_DN28851_c0_g1_i1.p1:0.7737640075):0.2105670986[100]):0.4768419325[99]):0.0611659787[53],(Cryptomonas_paramecium_MMETSP0038_DN27019_c0_g1_i1.p1:1.0056916529,((((((GtCCR1_KU761994:0.3045418389,HpCCR_MN585295:0.1399004439):0.0375645847[99],GtCCR2_KU761992:0.0253575495):0.3963629789[100],Rhodomonas_sp_KF992047:0.2414272697):0.1459422920[54],(Rhodomonas_sp_CCMP768_MMETSP1091_DN29084_c2_g1_i1.p1:0.0291120794,Rhodomonas_sp_CCMP768_MMETSP1389_DN30320_c0_g2_i1.p1:0.1341556130):0.1696958815[100]):0.0629212748[53],Rhodomonas_sp_CCMP768_MMETSP1389_DN28221_c0_g1_i1.p1:0.1100145958):0.0478213237[53],Rhodomonas_sp_CCMP768_MMETSP1389_DN30485_c0_g1_i1.p1:0.1958801332):0.4788353450[99]):0.2347031295[91]):0.9710711503[100],(((((((AngChR:0.6972580182,(((((SA3ChR1:0.0162375117,del-SmChR2_MW557594:0.0249301362):0.1014671233[100],SmChR3:0.0993208830):0.0814541289[100],(SmiChR2:0.0558666048,SmiChR3:0.0668606213):0.1452882587[100]):0.0820327597[70],SA3ChR4:0.1296886002):0.0581448501[94],(((SA3ChR2:0.0200858260,del-SmChR1_MW557593:0.0058331965):0.2400543003[100],SA3ChR3:0.2081268757):0.0804158977[100],SmiChR1:0.1847570787):0.0877492600[100]):0.2469200024[99]):0.2414290961[99],mgdChR16:0.7025461134):0.1626518836[76],((mgdChR4_MW557591:0.1353405080,(mgdChR14:0.0818719787,mgdChR15:0.1073953073):0.0800844664[100]):0.2352929516[100],mgdChR12:0.3826852447):0.5529195518[100]):0.0863263966[80],PbChR:0.4148141046):0.5072310677[99],((((mgdChR2_MW557589:0.0000021354,mgdChR8:0.0858829616):0.0812533493[96],mgdChR17:0.0670268517):0.1511576369[97],mgdChR6:0.4086177988):0.2651995913[100],(mgdChR3_MW557590:0.0923033531,mgdChR11:0.0655788999):0.6334839256[100]):0.4088593248[100]):0.5451303772[100],((mgdChR5_MW557592:0.0592512837,mgdChR10:0.1264058474):0.3341462329[100],(mgdChR7:0.7480920881,mgdChR9:0.4081771192):0.1569010033[75]):0.8991252195[100]):0.3809131215[100],(mgdChR1_MW557588:1.1132555661,mgdChR13:0.8500272585):1.0559838212[100]):0.4235295557[100]):0.2199119725[65],((VirRDTS:0.9983327736,VirChR1:0.7897964057):0.3044437716[100],OLPVR1:0.8582830383):1.6568568491[100]):0.3891427833[96],(((((Ga0063092_10301351:0.4440283799,mgACR5_MW557567:0.2475896324):1.0278203361[100],(Ga0314712_100404721:0.8604559010,mgACR2_MW557564:0.8957824434):0.3084866675[100]):0.2482721102[96],((((Ga0063094_10939971:0.0842307848,mgACR3_MW557565:0.1319743368):0.1096873661[100],Ga0193090_10116131:0.1309461112):1.0638800155[100],(((Ga0115011_101119171:0.4365770585,sTACR2_MW557569:0.2477754810):0.4020480173[100],((MerMAID1_MK914541:0.0622025450,(MerMAID4_MK914544:0.0424294521,MerMAID5_MK914545:0.0063447522):0.0199404896[100]):0.0216325525[88],MerMAID3_MK914543:0.0000022855):0.4892336148[99]):0.5950205838[100],((Ga0209709_100146357:0.2512728684,(Ga0302127_101143691:0.6496253118,Ga0302137_100022113:0.4442732187):0.1244720494[66]):0.2355371979[100],(((Ga0302134_100039185:0.1160742205,MerMAID7_MK914547:0.1038051839):0.1009942605[64],MerMAID6_MK914546:0.2448809504):0.1116847208[76],MerMAID2_MK914542:0.3229657543):0.1026108447[46]):1.0016250329[100]):0.2542307576[76]):0.1061953602[49],(((Ga0063134_10716171:0.4702123958,mgACR4_MW557566:0.3382663002):0.1638146913[100],((Ga0063142_10346371:0.1744608145,Ga0307384_101204011:0.2603777703):0.1161219150[98],Ga0063142_10776511:0.1309512392):0.3522026486[100]):0.3775194883[100],mgACR1_MW557563:1.6163637556):0.1821607332[59]):0.1628299871[68]):0.0949711813[81],(Ga0401698_0257947_180_869:0.8033947714,sTACR1_MW557568:1.0538474263):0.4052471026[99]):0.3496467859[97],(AsACR1:1.0364142435,(((((((((AaACR1:0.0540164804,S2ACR1:0.0000026002):0.0195930279[100],AlACR1_MT002467:0.0000026002):0.1382202561[100],(((A1ACR1a_MT002468:0.0100867830,A1ACR1b:0.0253979853):0.0018805282[97],HfACR1_MT002469:0.0079131304):0.0335328084[98],S1ACR1:0.0000029229):0.1971630605[100]):0.0420677750[98],(A2ACR1:0.0209597614,T1ACR1_MT002470:0.0000029229):0.0430949576[96]):0.4895562188[100],((AaACR2:0.0174971994,(AlACR2_MT002473:0.0000022723,S2ACR2:0.0037579102):0.0068071915[99]):0.3404727587[100],(((A1ACR2a:0.0034213706,S1ACR2:0.0955859327):0.0024451285[98],(A1ACR2b:0.0074157250,HfACR2:0.0148412469):0.0092989393[99]):0.2917425770[100],(A2ACR2:0.0297275723,T1ACR2:0.0000022783):0.3660580616[100]):0.1751748494[100]):0.3984028329[100]):0.3303999664[100],((P1ACR2:0.4014461427,TaACR3:0.6310673692):0.2418753881[100],P1ACR3:1.1967068614):0.2030545044[100]):0.2375494417[100],(SaACR2_MT002463:0.4113805399,TaACR2:0.3856850546):0.3348020568[100]):0.1772458305[99],(((AaACR3:0.0171713578,(AlACR3_MT002476:0.0000022723,S2ACR3:0.0000022723):0.0000022723[53]):0.1188278247[97],((((A1ACR3a:0.0083148146,A1ACR3b:0.0042819669):0.0041601424[100],HfACR3:0.0041352629):0.0100168573[100],S1ACR3:0.0592745001):0.0570191221[93],(A2ACR3:0.0000028706,T1ACR3:0.0245667322):0.0908576315[97]):0.0429415128[86]):0.8975875494[100],((P1ACR1:0.4984103721,SaACR3:0.5973890872):0.0686289200[84],TaACR1:0.3040073049):0.2718327883[96]):0.2744313537[100]):0.3474260416[100],(Ga0193082_100053411:0.5370487759,Ga0193082_100139241:0.4903292854):1.0376117355[100]):0.3102761094[100]):0.2865322427[99]):0.0150931784[52]):0.1322647774[88],(((((((((C1ACR_887_KX879691:0.5902286124,C1ACR_023_KX879692:0.3196353943):0.1163610670[98],(((GcACR_457_KX879674:0.2628945168,GtACR1_KP171708:0.3839198982):0.0905848475[100],GcACR_439_KX879676:0.4004784202):0.1449226273[100],GtACR2_KP171709:0.4179713261):0.0763592339[97]):0.0619018813[94],(PsuACR_003_KX879681:0.2948221050,((((RlACR_477_KX879682:0.0108602695,RsACR_995_KX879683:0.0847168871):0.0740923466[100],R3ACR2_MW557575:0.0596487688):0.0538124226[100],R4ACR_MW557577:0.1358758783):0.0191373343[100],R5ACR_MW557578:0.6332050046):0.0776458279[100]):0.1463773336[100]):0.1350493003[97],PsuACR_973_ZipACR_KX879679:0.7280656989):0.1871729412[99],(((((GcACR_145_KX879675:0.0000022723,G1ACR_203_KX879677:0.0000029391):0.0833548397[100],G1ACR_243_KX879678:0.0781458068):0.5910532996[100],R7ACR2_MW557581:0.3283680833):0.0607953149[54],((((R1ACR_367_KX879684:0.0076402222,R1ACR_741_KX879687:0.0000024457):0.1106175234[100],(R1ACR_447_KX879686:0.2197319446,(R1ACR_799_KX879688:0.1133162159,R8ACR2_MW557584:0.0734714940):0.0314787899[100]):0.0603808491[100]):0.0426057502[100],(R1ACR_877_KX879685:0.2380578343,((R1ACR_6367_MG831194:0.2691196106,R8ACR3_MW557585:0.1635564949):0.1165904365[100],R8ACR1_MW557583:0.2377958040):0.0546686853[100]):0.0510314648[78]):0.0665340191[77],(R2ACR_853_KX879689:0.1414105498,R2ACR_041_MG831197:0.1172623960):0.1588327538[100]):0.2524125517[100]):0.0614058777[88],(R7ACR1_MW557580:0.3059381119,R7ACR3_MW557582:0.1970674474):0.2268986896[100]):0.2762110837[100]):0.0819292283[92],(((R1ACR_653_MG831193:0.1674653827,R8ACR4_MW557586:0.1097042740):0.2250497392[100],R8ACR5_MW557587:0.2977911452):0.1585628753[99],(R2ACR_142_KX879690:0.3992407372,R6ACR_MW557579:0.3176025086):0.1341368439[97]):0.2711380598[100]):0.2983351137[100],(PsuACR1_KF992074:0.2788543222,PsuACR_433_KX879680:0.4864178738):0.4494763758[100]):0.1142004931[98],((((C1ACR_561_MG831198:0.6066183071,(GcACR_197_MG831184:0.6682693853,(GtACR3_MT002481:0.0502618963,HpACR_213_MG831186:0.0545695240):0.4158143723[100]):0.1114377540[90]):0.0679804341[87],R3ACR3_MW557576:0.5028344149):0.2402275244[100],(HaACR_359_MG831187:0.1927536142,HrACR_495_MG831188:0.1204120633):0.7953919966[100]):0.1269791473[100],C2ACR_MW557573:0.9732410264):0.1683937992[100]):0.1316666941[86],((GcACR_201_MG831185:1.0362364777,(RaACR_687_MG831190:0.1198090263,((RlACR_497_MG831191:0.0118607415,RsACR_665_RapACR_MG831192:0.0000022783):0.1777473221[100],R3ACR1_MW557574:0.1732641483):0.1144420472[100]):0.4949372643[100]):0.0838227270[90],PsuACR_353_MG831189:1.0923386372):0.2998668611[100]):0.8555305605[100]):0.0572401926[86],(((((((((PaACR1_MT002471:0.1787787819,Ga0314700_102535991:0.2042374188):0.4183506071[100],(Ga0192978_10164961:0.3194711907,Ga0314699_102199931:0.4007131784):0.2011594419[100]):0.6800201580[100],Ga0314674_101077501:0.7437091092):0.1361808255[62],(((((PaACR3_MT002477:0.1530691065,Phaeocystis_rex_CCMP2000_MMETSP1178_DN16108_c16_g1_i1.p1:0.1630997603):0.1593290523[100],PaACR4_MT002464:0.2096485702):0.1834375217[100],Ga0063874_10213811:0.3406405690):0.1056106871[99],((PaACR5_MT002465:0.0994090168,PgACR1_MT002472:0.1413673965):0.3772195888[100],PgACR2_MT002475:0.4766621240):0.1400587656[100]):0.3394044638[100],Ga0307395_101191321:0.7661992363):0.2789921918[93]):0.1019230196[51],(PaACR6_MT002466:0.0917595169,PgACR3_MT002478:0.0935734465):0.6455281392[100]):0.1297927494[61],(Ga0209713_100045733:0.7004290237,Ga0307381_100388131:0.6927375228):0.2463890227[99]):0.0774813064[67],(PaACR2_MT002474:0.5635084434,Ga0063091_10159311:0.4455652123):0.7105158459[100]):0.5802716836[100],Ga0304731_111980001:1.2366222189):0.2889095231[96],((CarACR1_MW557570:0.6541267705,CarACR2_MW557571:1.0909562707):0.2376158182[98],CarACR3_MW557572:1.0021759650):0.3227210923[100]):0.1707650466[91]):0.0967512247[90]):0.1275324777[94]):0.2755292393[99]):0.0792552702[86],(MvChR1_JF922293:0.1265008607,MvChR2_KF992067:0.2178416347):0.7954142979[100]):0.0953136950[85],((((Dolichomastix_tenuilepis_1KP_XOAL_2007882.p2:0.2483429680,(((Mantoniella_antarctica_MMETSP1106_DN7780_c0_g1_i1.p1:0.0775163970,Mantoniella_antarctica_MMETSP1106_DN7780_c0_g2_i1.p1:0.4349452996):0.0828102745[100],Mantoniella_beaufortii_MMETSP1326_DN13908_c1_g3_i1.p1:0.2896337656):0.0488401286[73],Mantoniella_squamata_1KP_QXSZ_2011642.p1:0.1328214207):0.2007629839[100]):0.0578088747[80],(Monomastix_opisthostigma_KF992043:0.7035443732,((Cymbomonas_sp_M3265_1KP_XIVI_2096613.p1:0.1406111067,Cymbomonas_tetramitiformis_CYMBO-Kim_comp69310_c0_seq1.p1:0.1878986295):0.1831220484[100],(Pyramimonas_amylifera_MMETSP1081_DN19374_c1_g1_i1.p1:0.2836178435,((Pyramimonas_melkonianii_MMETSP1169_DN16214_c3_g1_i1.p1:0.1611064215,Pyramimonas_parkeae_KF992046:0.5268092767):0.1037706540[100],(Pyramimonas_sp_CCMP2087_MMETSP1445_DN18621_c2_g1_i1.p1:0.0634542063,Pyramimonas_tychotreta_PRJNA342459-36897_SRR4293310_539.p1:0.0974746570):0.1436403503[100]):0.1594311422[100]):0.1508518379[100]):0.1286331093[100]):0.0818070283[100]):0.2208729692[100],KnChR:0.9888179318):0.0451581387[92],((Dolichomastix_tenuilepis_1KP_XOAL_2042306.p1:0.3040636109,((Mantoniella_antarctica_MMETSP1106_DN11521_c12_g1_i1.p1:0.1221214991,Mantoniella_squamata_1KP_QXSZ_2010783.p1:0.1489338967):0.0808497117[100],Mantoniella_beaufortii_MMETSP1326_DN13944_c5_g1_i1.p1:0.2154443937):0.1257755587[100]):0.1347762226[100],((Cymbomonas_sp_M3265_1KP_XIVI_2008500.p1:0.1155699856,Cymbomonas_tetramitiformis_CYMBO-Kim_comp57022_c1_seq1.p1:0.1220370913):0.1795654754[100],((Pyramimonas_amylifera_MMETSP1081_DN15038_c0_g1_i1.p1:0.2972067074,(((PgChR1_JQ241366:0.0145438806,Pyramimonas_tychotreta_PRJNA342459-36897_SRR4293311_1034.p1:0.0123810545):0.1112722005[100],Pyramimonas_sp_CCMP2087_MMETSP1445_DN18216_c0_g1_i1.p1:0.0093977468):0.2811743786[100],PymeChR_MW557555:0.5231961244):0.1225736781[100]):0.0665091445[99],Pyramimonas_parkeae_1KP_TNAW_2078329.p1:0.1608274669):0.2914529360[100]):0.2000438098[100]):0.2036660926[100]):0.0927447250[93]):0.1515049930[97],(Pedinomonas_minor_KF992066:0.3975520621,Pedinomonas_minor_1KP_RRSV_2003374.p1:0.4905425487):0.2801066987[100]):0.1880250092[97]):0.0413671410[87],Spermatozopsis_similis_1KP_ENAU_2000997.p1:0.4027009683):0.0965267923[68]):0.0140925533[18]):0.0584074233[39],(Lobomonas_rostrata_KF992031:0.6998050854,Spermatozopsis_exsultans_1KP_MXDS_2001008.p1:0.4861066181):0.2237982726[88]):0.0126315125[38],Lobomonas_rostrata_1KP_JKKI_2057554.p1:0.5944428139):0.0676934677[87],(CcChR2_KF992048:0.5167010345,((((CaChR1_JN596951:0.0634631852,CyChR1_JN596948:0.0758494963):0.0974138593[100],Chloromonas_rosae_1KP_AJUW_2011513.p1:0.2159772821):0.1465815977[100],Chlamydomonas_sp_1KP_XOZZ_2005020.p1:0.3075071840):0.1346449990[100],(((((CnChR3_KF992036:0.3166352443,CnChR4_CnChR4:0.3616553227):0.0700194023[97],CsChR2_MW557559:0.4447050639):0.0777734870[64],Lobomonas_rostrata_1KP_JKKI_2009146.p1:0.7957978085):0.1101696878[83],C1ChR_MW557558:0.3494132348):0.2636021659[100],Spermatozopsis_exsultans_KF992084:0.4316775712):0.8031768151[100]):0.1686097629[97]):0.0710628632[59]):0.0164520465[60],Lobochlamys_segnis_1KP_OFUE_2046577.p1:0.4296102995):0.0683023092[93],((Chlamydomonas_chlamydogama_MMETSP1392_DN11660_c0_g1_i1.p1:0.4102958797,(Pteromonas_angulosa_1KP_LNIL_2007488.p1:0.0238853646,Pteromonas_sp_M2761_1KP_ACRY_2041915.p1:0.0475951979):0.3819344312[100]):0.0674449652[96],(Chlamydomonas_klinobasis_JGI_Chlkli_DN20981_c12_g1_i1.p1:0.2910241106,(Chlamydomonas_sp_1KP_XOZZ_2007396.p1:0.2325491863,CsChR_KF992078:0.1014669019):0.0619750253[89]):0.1814081282[100]):0.0444334779[95]):0.0757068612[100]):0.2098165926[100],((DsChR1_JQ241364:0.0807083291,Dunaliella_tertiolecta_1KP_WDWX_2045486.p1:0.0464981953):0.2400410443[100],Dunaliella_viridis_1KP_SYJM_2040838.p1:0.1552435705):0.1669698044[100])OROOT;
