# Supplementary material for: Cation and Anion Channelrhodopsins: Sequence Motifs and Taxonomic Distribution
Source: mBio. 2021 Jul 20;12(4):e01656-21. doi: 10.1128/mBio.01656-21 (PMC8406140; doi:10.1128/mBio.01656-21)
Supplement: DATA SET S3 [file mbio.01656-21-sd003.txt]

!!AA_MULTIPLE_ALIGNMENT 1.0

  msf MSF:  768 Type: P 04/02/2021 CompCheck: 1 ..

 Name: AgChR_KF992038                                               Len: 768 Check: 1  Weight: 1.00
 Name: BsChR1_KF992086                                              Len: 768 Check: 1  Weight: 1.00
 Name: BsChR2_KF992034                                              Len: 768 Check: 1  Weight: 1.00
 Name: CcChR1_KF992069                                              Len: 768 Check: 1  Weight: 1.00
 Name: CcChR2_KF992048                                              Len: 768 Check: 1  Weight: 1.00
 Name: Carteria_obtusa_1KP_RUIF_2054617.p1                          Len: 768 Check: 1  Weight: 1.00
 Name: Carteria_obtusa_1KP_RUIF_2054670.p1                          Len: 768 Check: 1  Weight: 1.00
 Name: Characiochloris_sp_AAM3_QAXP01000305.1_gmes_10456            Len: 768 Check: 1  Weight: 1.00
 Name: Chlamydomonas_applanata_BDCZ01000016.1_gmes_1227             Len: 768 Check: 1  Weight: 1.00
 Name: Chlamydomonas_asymmetrica_BDDA01000174.1_gmes_6319           Len: 768 Check: 1  Weight: 1.00
 Name: CaChR1_JN596951                                              Len: 768 Check: 1  Weight: 1.00
 Name: CbChR1_KF992062                                              Len: 768 Check: 1  Weight: 1.00
 Name: Chlamydomonas_bilatus_A_KF992044                             Len: 768 Check: 1  Weight: 1.00
 Name: Chlamydomonas_bilatus_A_KF992049                             Len: 768 Check: 1  Weight: 1.00
 Name: Chlamydomonas_cf_sp_CCMP681_MMETSP1180_DN11300_c0_g1_i1.p1   Len: 768 Check: 1  Weight: 1.00
 Name: Chlamydomonas_chlamydogama_MMETSP1392_DN11660_c0_g1_i1.p1    Len: 768 Check: 1  Weight: 1.00
 Name: Chlamydomonas_chlamydogama_MMETSP1392_DN10989_c1_g1_i1.p1    Len: 768 Check: 1  Weight: 1.00
 Name: Chlamydomonas_cribrum_1KP_BCYF_2046542.p1                    Len: 768 Check: 1  Weight: 1.00
 Name: Chlamydomonas_debaryana_BDDB01000929.1_gmes_8484             Len: 768 Check: 1  Weight: 1.00
 Name: Chlamydomonas_euryale_MMETSP0063_DN14184_c0_g2_i1.p1         Len: 768 Check: 1  Weight: 1.00
 Name: Chlamydomonas_klinobasis_JGI_Chlkli_DN20981_c12_g1_i1.p1     Len: 768 Check: 1  Weight: 1.00
 Name: Chlamydomonas_leiostraca_MMETSP1391_DN15396_c15_g1_i1.p1     Len: 768 Check: 1  Weight: 1.00
 Name: CnChR1_Chrimson_KF992060                                     Len: 768 Check: 1  Weight: 1.00
 Name: CnChR2_KF992073                                              Len: 768 Check: 1  Weight: 1.00
 Name: CnChR3_KF992036                                              Len: 768 Check: 1  Weight: 1.00
 Name: CnChR4_CnChR4                                                Len: 768 Check: 1  Weight: 1.00
 Name: Chlamydomonas_pitschmannii_JGI_Chlpit_DN14232_c5_g1_i1.p1    Len: 768 Check: 1  Weight: 1.00
 Name: CraChR2_JN596949                                             Len: 768 Check: 1  Weight: 1.00
 Name: ChR1_AF508965                                                Len: 768 Check: 1  Weight: 1.00
 Name: ChR2_AF508966                                                Len: 768 Check: 1  Weight: 1.00
 Name: Chlamydomonas_sp_1KP_XOZZ_2005020.p1                         Len: 768 Check: 1  Weight: 1.00
 Name: Chlamydomonas_sp_1KP_XOZZ_2007396.p1                         Len: 768 Check: 1  Weight: 1.00
 Name: Chlamydomonas_sp_1KP_XOZZ_2026252.p1                         Len: 768 Check: 1  Weight: 1.00
 Name: Chlamydomonas_sp_1KP_XOZZ_2026292.p1                         Len: 768 Check: 1  Weight: 1.00
 Name: C1ChR_MW557558                                               Len: 768 Check: 1  Weight: 1.00
 Name: Chlamydomonas_sphaeroides_BDDC01003098.1_gmes_17225          Len: 768 Check: 1  Weight: 1.00
 Name: CyChR1_JN596948                                              Len: 768 Check: 1  Weight: 1.00
 Name: Chlorococcum_oleofaciens_1KP_PRIQ_2002050.p1                 Len: 768 Check: 1  Weight: 1.00
 Name: Chlorococcum_oleofaciens_1KP_PRIQ_2051706.p1                 Len: 768 Check: 1  Weight: 1.00
 Name: CoChR_KF992041                                               Len: 768 Check: 1  Weight: 1.00
 Name: Chloromonas_reticulata_A_KF992076                            Len: 768 Check: 1  Weight: 1.00
 Name: Chloromonas_rosae_1KP_AJUW_2011513.p1                        Len: 768 Check: 1  Weight: 1.00
 Name: Chloromonas_rosae_1KP_AJUW_2055939.p1                        Len: 768 Check: 1  Weight: 1.00
 Name: Chloromonas_sp_AAM2_QAXH01005832.1_gmes_12198                Len: 768 Check: 1  Weight: 1.00
 Name: CsChR_KF992078                                               Len: 768 Check: 1  Weight: 1.00
 Name: CsChR2_MW557559                                              Len: 768 Check: 1  Weight: 1.00
 Name: Desmodesmus_armatus_VIIQ02000124.1_gmes_4764                 Len: 768 Check: 1  Weight: 1.00
 Name: DsChR1_JQ241364                                              Len: 768 Check: 1  Weight: 1.00
 Name: Dunaliella_tertiolecta_1KP_WDWX_2045486.p1                   Len: 768 Check: 1  Weight: 1.00
 Name: Dunaliella_viridis_1KP_SYJM_2040838.p1                       Len: 768 Check: 1  Weight: 1.00
 Name: Eudorina_elegans_1KP_RNAT_2003716.p1                         Len: 768 Check: 1  Weight: 1.00
 Name: Gonium_pectorale_1KP_KUJU_2052448.p1                         Len: 768 Check: 1  Weight: 1.00
 Name: Gonium_pectorale_KXZ47652                                    Len: 768 Check: 1  Weight: 1.00
 Name: HdChR_KF992059                                               Len: 768 Check: 1  Weight: 1.00
 Name: HpChR1_JN596950                                              Len: 768 Check: 1  Weight: 1.00
 Name: Haematococcus_pluvialis_1KP_AGIO_2005558.p1                  Len: 768 Check: 1  Weight: 1.00
 Name: Haematococcus_sp_NG2_QAXD01000165.1_gmes_1478                Len: 768 Check: 1  Weight: 1.00
 Name: Hafniomonas_reticulata_KF992039                              Len: 768 Check: 1  Weight: 1.00
 Name: Hafniomonas_reticulata_KF992080                              Len: 768 Check: 1  Weight: 1.00
 Name: Heterochlamydomonas_inaequalis_KF992052                      Len: 768 Check: 1  Weight: 1.00
 Name: Heterochlamydomonas_inaequalis_1KP_IRYH_2036755.p1           Len: 768 Check: 1  Weight: 1.00
 Name: Lobochlamys_segnis_1KP_OFUE_2046577.p1                       Len: 768 Check: 1  Weight: 1.00
 Name: Lobomonas_rostrata_KF992031                                  Len: 768 Check: 1  Weight: 1.00
 Name: Lobomonas_rostrata_KF992075                                  Len: 768 Check: 1  Weight: 1.00
 Name: Lobomonas_rostrata_1KP_JKKI_2009146.p1                       Len: 768 Check: 1  Weight: 1.00
 Name: Lobomonas_rostrata_1KP_JKKI_2057554.p1                       Len: 768 Check: 1  Weight: 1.00
 Name: NsChR_KF992054                                               Len: 768 Check: 1  Weight: 1.00
 Name: Pandorina_morum_1KP_RYJX_2004815.p1                          Len: 768 Check: 1  Weight: 1.00
 Name: Pandorina_morum_1KP_RYJX_2009716.p1                          Len: 768 Check: 1  Weight: 1.00
 Name: Phacotus_lenticularis_KF992082                               Len: 768 Check: 1  Weight: 1.00
 Name: Pteromonas_angulosa_1KP_LNIL_2007488.p1                      Len: 768 Check: 1  Weight: 1.00
 Name: Pteromonas_angulosa_1KP_LNIL_2008704.p1                      Len: 768 Check: 1  Weight: 1.00
 Name: Pteromonas_sp_M2761_1KP_ACRY_2041915.p1                      Len: 768 Check: 1  Weight: 1.00
 Name: Scenedesmus_sp_ARA_RWJJ01001661.1_gmes_11581                 Len: 768 Check: 1  Weight: 1.00
 Name: Spermatozopsis_exsultans_KF992084                            Len: 768 Check: 1  Weight: 1.00
 Name: Spermatozopsis_exsultans_1KP_MXDS_2001008.p1                 Len: 768 Check: 1  Weight: 1.00
 Name: Spermatozopsis_similis_1KP_ENAU_2000997.p1                   Len: 768 Check: 1  Weight: 1.00
 Name: Stephanosphaera_pluvialis_KF992053                           Len: 768 Check: 1  Weight: 1.00
 Name: ShChR_Chronos_KF992040                                       Len: 768 Check: 1  Weight: 1.00
 Name: Tetrabaena_socialis_PNH09251.1                               Len: 768 Check: 1  Weight: 1.00
 Name: Tetrabaena_socialis_PNH09255.1                               Len: 768 Check: 1  Weight: 1.00
 Name: Tetradesmus_obliquus_NEDT01000234.1_gmes_12438               Len: 768 Check: 1  Weight: 1.00
 Name: Vitreochlamys_sp_M2074_1KP_QWRA_2058964.p1                   Len: 768 Check: 1  Weight: 1.00
 Name: Volvox_aureus_KF992068                                       Len: 768 Check: 1  Weight: 1.00
 Name: Volvox_aureus_1KP_POIR_2033228.p1                            Len: 768 Check: 1  Weight: 1.00
 Name: VcChR1_EU622855                                              Len: 768 Check: 1  Weight: 1.00
 Name: VcChR2_EU285661                                              Len: 768 Check: 1  Weight: 1.00
 Name: Volvox_globator_1KP_ISPU_2005709.p1                          Len: 768 Check: 1  Weight: 1.00
 Name: Volvox_globator_1KP_ISPU_2052027.p1                          Len: 768 Check: 1  Weight: 1.00
 Name: PsChR1_MT002479                                              Len: 768 Check: 1  Weight: 1.00
 Name: PsChR2_JX983143                                              Len: 768 Check: 1  Weight: 1.00
 Name: PsChR3_KF992070                                              Len: 768 Check: 1  Weight: 1.00
 Name: PsChR4_MW557560                                              Len: 768 Check: 1  Weight: 1.00
 Name: SdChR_KF992072                                               Len: 768 Check: 1  Weight: 1.00
 Name: Tetraselmis_astigmatica_MMETSP0804_DN10817_c0_g1_i1.p1       Len: 768 Check: 1  Weight: 1.00
 Name: Tetraselmis_astigmatica_MMETSP0804_DN5417_c0_g1_i1.p1        Len: 768 Check: 1  Weight: 1.00
 Name: TaChR_MW557561                                               Len: 768 Check: 1  Weight: 1.00
 Name: TchChR_KF992087                                              Len: 768 Check: 1  Weight: 1.00
 Name: Tetraselmis_chui_MMETSP0491_DN16897_c0_g1_i1.p1              Len: 768 Check: 1  Weight: 1.00
 Name: TcChR_KF992057                                               Len: 768 Check: 1  Weight: 1.00
 Name: Tetraselmis_sp_GSL018_MMETSP0419_DN14107_c5_g1_i1.p1         Len: 768 Check: 1  Weight: 1.00
 Name: Tetraselmis_sp_GSL018_JAC77370                               Len: 768 Check: 1  Weight: 1.00
 Name: Tetraselmis_striata_KF992058                                 Len: 768 Check: 1  Weight: 1.00
 Name: Tetraselmis_striata_KF992079                                 Len: 768 Check: 1  Weight: 1.00
 Name: TsChR_KF992089                                               Len: 768 Check: 1  Weight: 1.00
 Name: TsChR2                                                       Len: 768 Check: 1  Weight: 1.00
 Name: Pedinomonas_minor_KF992066                                   Len: 768 Check: 1  Weight: 1.00
 Name: Pedinomonas_minor_1KP_RRSV_2003374.p1                        Len: 768 Check: 1  Weight: 1.00
 Name: Botryococcus_sudeticus_1KP_VJDZ_2001927.p1                   Len: 768 Check: 1  Weight: 1.00
 Name: Leptosira_obovata_1KP_ZNUM_2026218.p1                        Len: 768 Check: 1  Weight: 1.00
 Name: Microthamnion_kuetzigianum_A_KF992032                        Len: 768 Check: 1  Weight: 1.00
 Name: Oltmannsiellopsis_viridis_1KP_NSTT_2041818.p1                Len: 768 Check: 1  Weight: 1.00
 Name: CsCCR_MW557552                                               Len: 768 Check: 1  Weight: 1.00
 Name: Crustomastix_stigmatica_MMETSP0803_DN11515_c6_g1_i1.p1       Len: 768 Check: 1  Weight: 1.00
 Name: Dolichomastix_tenuilepis_1KP_XOAL_2007882.p2                 Len: 768 Check: 1  Weight: 1.00
 Name: Dolichomastix_tenuilepis_1KP_XOAL_2042306.p1                 Len: 768 Check: 1  Weight: 1.00
 Name: Dolichomastix_tenuilepis_MMETSP0033_DN11041_c4_g1_i1.p1      Len: 768 Check: 1  Weight: 1.00
 Name: Dolichomastix_tenuilepis_MMETSP0033_DN14889_c0_g1_i1.p1      Len: 768 Check: 1  Weight: 1.00
 Name: Mantoniella_antarctica_MMETSP1106_DN9282_c2_g1_i1.p1         Len: 768 Check: 1  Weight: 1.00
 Name: Mantoniella_antarctica_MMETSP1106_DN5271_c1_g1_i1.p1         Len: 768 Check: 1  Weight: 1.00
 Name: Mantoniella_antarctica_MMETSP1106_DN11521_c12_g1_i1.p1       Len: 768 Check: 1  Weight: 1.00
 Name: Mantoniella_antarctica_MMETSP1106_DN7780_c0_g1_i1.p1         Len: 768 Check: 1  Weight: 1.00
 Name: Mantoniella_antarctica_MMETSP1106_DN7780_c0_g2_i1.p1         Len: 768 Check: 1  Weight: 1.00
 Name: Mantoniella_beaufortii_MMETSP1326_DN13944_c5_g1_i1.p1        Len: 768 Check: 1  Weight: 1.00
 Name: Mantoniella_beaufortii_MMETSP1326_DN13908_c1_g3_i1.p1        Len: 768 Check: 1  Weight: 1.00
 Name: Mantoniella_beaufortii_MMETSP1326_DN13817_c3_g1_i1.p1        Len: 768 Check: 1  Weight: 1.00
 Name: MsCCR_MW557554                                               Len: 768 Check: 1  Weight: 1.00
 Name: Mantoniella_squamata_1KP_QXSZ_2010086.p1                     Len: 768 Check: 1  Weight: 1.00
 Name: Mantoniella_squamata_1KP_QXSZ_2010783.p1                     Len: 768 Check: 1  Weight: 1.00
 Name: Mantoniella_squamata_1KP_QXSZ_2011642.p1                     Len: 768 Check: 1  Weight: 1.00
 Name: Mantoniella_squamata_1KP_QXSZ_2042408.p1                     Len: 768 Check: 1  Weight: 1.00
 Name: Monomastix_opisthostigma_KF992043                            Len: 768 Check: 1  Weight: 1.00
 Name: Nephroselmis_pyriformis_1KP_ISIM_2036828.p1                  Len: 768 Check: 1  Weight: 1.00
 Name: Cymbomonas_sp_M3265_1KP_XIVI_2008500.p1                      Len: 768 Check: 1  Weight: 1.00
 Name: Cymbomonas_sp_M3265_1KP_XIVI_2096613.p1                      Len: 768 Check: 1  Weight: 1.00
 Name: CtCCR_MW557553                                               Len: 768 Check: 1  Weight: 1.00
 Name: Cymbomonas_tetramitiformis_CYMBO-Kim_comp57022_c1_seq1.p1    Len: 768 Check: 1  Weight: 1.00
 Name: Cymbomonas_tetramitiformis_CYMBO-Kim_comp69310_c0_seq1.p1    Len: 768 Check: 1  Weight: 1.00
 Name: Pyramimonas_amylifera_MMETSP1081_DN15038_c0_g1_i1.p1         Len: 768 Check: 1  Weight: 1.00
 Name: Pyramimonas_amylifera_MMETSP1081_DN18642_c1_g1_i1.p1         Len: 768 Check: 1  Weight: 1.00
 Name: Pyramimonas_amylifera_MMETSP1081_DN19374_c1_g1_i1.p1         Len: 768 Check: 1  Weight: 1.00
 Name: Pyramimonas_amylifera_MMETSP1081_DN19574_c0_g2_i1.p1         Len: 768 Check: 1  Weight: 1.00
 Name: PgChR1_JQ241366                                              Len: 768 Check: 1  Weight: 1.00
 Name: PymeACR1_MT353682                                            Len: 768 Check: 1  Weight: 1.00
 Name: PymeChR_MW557555                                             Len: 768 Check: 1  Weight: 1.00
 Name: Pyramimonas_melkonianii_MMETSP1169_DN2685_c1_g1_i1.p2        Len: 768 Check: 1  Weight: 1.00
 Name: Pyramimonas_melkonianii_MMETSP1169_DN16214_c3_g1_i1.p1       Len: 768 Check: 1  Weight: 1.00
 Name: Pyramimonas_parkeae_KF992046                                 Len: 768 Check: 1  Weight: 1.00
 Name: Pyramimonas_parkeae_1KP_TNAW_2012857.p1                      Len: 768 Check: 1  Weight: 1.00
 Name: Pyramimonas_parkeae_1KP_TNAW_2014098.p1                      Len: 768 Check: 1  Weight: 1.00
 Name: Pyramimonas_parkeae_1KP_TNAW_2078329.p1                      Len: 768 Check: 1  Weight: 1.00
 Name: Pyramimonas_parkeae_1KP_TNAW_2078497.p1                      Len: 768 Check: 1  Weight: 1.00
 Name: Pyramimonas_sp_CCMP2087_MMETSP1445_DN18216_c0_g1_i1.p1       Len: 768 Check: 1  Weight: 1.00
 Name: Pyramimonas_sp_CCMP2087_MMETSP1445_DN18621_c2_g1_i1.p1       Len: 768 Check: 1  Weight: 1.00
 Name: Py2087ACR1_MT353681                                          Len: 768 Check: 1  Weight: 1.00
 Name: Pyramimonas_tychotreta_PRJNA342459-36897_SRR4293310_539.p1   Len: 768 Check: 1  Weight: 1.00
 Name: Pyramimonas_tychotreta_PRJNA342459-36897_SRR4293310_2610.p1  Len: 768 Check: 1  Weight: 1.00
 Name: Pyramimonas_tychotreta_PRJNA342459-36897_SRR4293311_1034.p1  Len: 768 Check: 1  Weight: 1.00
 Name: CiChR_MW557562                                               Len: 768 Check: 1  Weight: 1.00
 Name: Klebsormidium_nitens_DF236986                                Len: 768 Check: 1  Weight: 1.00
 Name: KnChR                                                        Len: 768 Check: 1  Weight: 1.00
 Name: MvChR1_JF922293                                              Len: 768 Check: 1  Weight: 1.00
 Name: MvChR2_KF992067                                              Len: 768 Check: 1  Weight: 1.00
 Name: BfCCR1_MN585290                                              Len: 768 Check: 1  Weight: 1.00
 Name: BfCCR2_MN585291                                              Len: 768 Check: 1  Weight: 1.00
 Name: Chroomonas_sp_KF992088                                       Len: 768 Check: 1  Weight: 1.00
 Name: Cryptomonas_paramecium_MMETSP0038_DN27019_c0_g1_i1.p1        Len: 768 Check: 1  Weight: 1.00
 Name: GcCCR1_MN585292                                              Len: 768 Check: 1  Weight: 1.00
 Name: GcCCR2_MN585293                                              Len: 768 Check: 1  Weight: 1.00
 Name: G1CCR_MN585294                                               Len: 768 Check: 1  Weight: 1.00
 Name: GtCCR1_KU761994                                              Len: 768 Check: 1  Weight: 1.00
 Name: GtCCR2_KU761992                                              Len: 768 Check: 1  Weight: 1.00
 Name: GtCCR3_KU761993                                              Len: 768 Check: 1  Weight: 1.00
 Name: GtCCR4_MF039475                                              Len: 768 Check: 1  Weight: 1.00
 Name: HpCCR_MN585295                                               Len: 768 Check: 1  Weight: 1.00
 Name: Hemiselmis_andersenii_MMETSP0043_DN21277_c0_g1_i1.p2         Len: 768 Check: 1  Weight: 1.00
 Name: HrCCR_MN585296                                               Len: 768 Check: 1  Weight: 1.00
 Name: PsuCCR1_KF992056                                             Len: 768 Check: 1  Weight: 1.00
 Name: PsuCCR2_MN585298                                             Len: 768 Check: 1  Weight: 1.00
 Name: PsuCCR3_KF992063                                             Len: 768 Check: 1  Weight: 1.00
 Name: PsuCCR4_KF992055                                             Len: 768 Check: 1  Weight: 1.00
 Name: RaCCR1_MN585300                                              Len: 768 Check: 1  Weight: 1.00
 Name: RaCCR2_MN585303                                              Len: 768 Check: 1  Weight: 1.00
 Name: RaCCR3_MN585301                                              Len: 768 Check: 1  Weight: 1.00
 Name: RaCCR4_MN585302                                              Len: 768 Check: 1  Weight: 1.00
 Name: RlCCR1_ChRmine_MN194599                                      Len: 768 Check: 1  Weight: 1.00
 Name: RlCCR2_MN585305                                              Len: 768 Check: 1  Weight: 1.00
 Name: RsCCR1_MN585307                                              Len: 768 Check: 1  Weight: 1.00
 Name: RsCCR2_MN585308                                              Len: 768 Check: 1  Weight: 1.00
 Name: RsCCR3_MN585306                                              Len: 768 Check: 1  Weight: 1.00
 Name: Rhodomonas_sp_KF992047                                       Len: 768 Check: 1  Weight: 1.00
 Name: Rhodomonas_sp_1KP_IAYV_2051368.p1                            Len: 768 Check: 1  Weight: 1.00
 Name: Rhodomonas_sp_CCMP768_MMETSP1091_DN28851_c0_g1_i1.p1         Len: 768 Check: 1  Weight: 1.00
 Name: Rhodomonas_sp_CCMP768_MMETSP1091_DN29084_c2_g1_i1.p1         Len: 768 Check: 1  Weight: 1.00
 Name: Rhodomonas_sp_CCMP768_MMETSP1091_DN29084_c6_g1_i1.p1         Len: 768 Check: 1  Weight: 1.00
 Name: Rhodomonas_sp_CCMP768_MMETSP1389_DN22769_c0_g2_i1.p1         Len: 768 Check: 1  Weight: 1.00
 Name: Rhodomonas_sp_CCMP768_MMETSP1389_DN28221_c0_g1_i1.p1         Len: 768 Check: 1  Weight: 1.00
 Name: Rhodomonas_sp_CCMP768_MMETSP1389_DN30320_c0_g2_i1.p1         Len: 768 Check: 1  Weight: 1.00
 Name: Rhodomonas_sp_CCMP768_MMETSP1389_DN30485_c0_g1_i1.p1         Len: 768 Check: 1  Weight: 1.00
 Name: C1ACR_887_KX879691                                           Len: 768 Check: 1  Weight: 1.00
 Name: C1ACR_023_KX879692                                           Len: 768 Check: 1  Weight: 1.00
 Name: C1ACR_561_MG831198                                           Len: 768 Check: 1  Weight: 1.00
 Name: C2ACR_MW557573                                               Len: 768 Check: 1  Weight: 1.00
 Name: GcACR_457_KX879674                                           Len: 768 Check: 1  Weight: 1.00
 Name: GcACR_145_KX879675                                           Len: 768 Check: 1  Weight: 1.00
 Name: GcACR_439_KX879676                                           Len: 768 Check: 1  Weight: 1.00
 Name: GcACR_197_MG831184                                           Len: 768 Check: 1  Weight: 1.00
 Name: GcACR_201_MG831185                                           Len: 768 Check: 1  Weight: 1.00
 Name: G1ACR_203_KX879677                                           Len: 768 Check: 1  Weight: 1.00
 Name: G1ACR_243_KX879678                                           Len: 768 Check: 1  Weight: 1.00
 Name: GtACR1_KP171708                                              Len: 768 Check: 1  Weight: 1.00
 Name: GtACR2_KP171709                                              Len: 768 Check: 1  Weight: 1.00
 Name: GtACR3_MT002481                                              Len: 768 Check: 1  Weight: 1.00
 Name: HpACR_213_MG831186                                           Len: 768 Check: 1  Weight: 1.00
 Name: HaACR_359_MG831187                                           Len: 768 Check: 1  Weight: 1.00
 Name: HrACR_495_MG831188                                           Len: 768 Check: 1  Weight: 1.00
 Name: PsuACR1_KF992074                                             Len: 768 Check: 1  Weight: 1.00
 Name: PsuACR_973_ZipACR_KX879679                                   Len: 768 Check: 1  Weight: 1.00
 Name: PsuACR_433_KX879680                                          Len: 768 Check: 1  Weight: 1.00
 Name: PsuACR_003_KX879681                                          Len: 768 Check: 1  Weight: 1.00
 Name: PsuACR_353_MG831189                                          Len: 768 Check: 1  Weight: 1.00
 Name: RaACR_687_MG831190                                           Len: 768 Check: 1  Weight: 1.00
 Name: RlACR_477_KX879682                                           Len: 768 Check: 1  Weight: 1.00
 Name: RlACR_497_MG831191                                           Len: 768 Check: 1  Weight: 1.00
 Name: RsACR_995_KX879683                                           Len: 768 Check: 1  Weight: 1.00
 Name: RsACR_665_RapACR_MG831192                                    Len: 768 Check: 1  Weight: 1.00
 Name: R1ACR_367_KX879684                                           Len: 768 Check: 1  Weight: 1.00
 Name: R1ACR_877_KX879685                                           Len: 768 Check: 1  Weight: 1.00
 Name: R1ACR_447_KX879686                                           Len: 768 Check: 1  Weight: 1.00
 Name: R1ACR_741_KX879687                                           Len: 768 Check: 1  Weight: 1.00
 Name: R1ACR_799_KX879688                                           Len: 768 Check: 1  Weight: 1.00
 Name: R1ACR_653_MG831193                                           Len: 768 Check: 1  Weight: 1.00
 Name: R1ACR_6367_MG831194                                          Len: 768 Check: 1  Weight: 1.00
 Name: R2ACR_853_KX879689                                           Len: 768 Check: 1  Weight: 1.00
 Name: R2ACR_142_KX879690                                           Len: 768 Check: 1  Weight: 1.00
 Name: R2ACR_041_MG831197                                           Len: 768 Check: 1  Weight: 1.00
 Name: R3ACR1_MW557574                                              Len: 768 Check: 1  Weight: 1.00
 Name: R3ACR2_MW557575                                              Len: 768 Check: 1  Weight: 1.00
 Name: R3ACR3_MW557576                                              Len: 768 Check: 1  Weight: 1.00
 Name: R4ACR_MW557577                                               Len: 768 Check: 1  Weight: 1.00
 Name: R5ACR_MW557578                                               Len: 768 Check: 1  Weight: 1.00
 Name: R6ACR_MW557579                                               Len: 768 Check: 1  Weight: 1.00
 Name: R7ACR1_MW557580                                              Len: 768 Check: 1  Weight: 1.00
 Name: R7ACR2_MW557581                                              Len: 768 Check: 1  Weight: 1.00
 Name: R7ACR3_MW557582                                              Len: 768 Check: 1  Weight: 1.00
 Name: R8ACR1_MW557583                                              Len: 768 Check: 1  Weight: 1.00
 Name: R8ACR2_MW557584                                              Len: 768 Check: 1  Weight: 1.00
 Name: R8ACR3_MW557585                                              Len: 768 Check: 1  Weight: 1.00
 Name: R8ACR4_MW557586                                              Len: 768 Check: 1  Weight: 1.00
 Name: R8ACR5_MW557587                                              Len: 768 Check: 1  Weight: 1.00
 Name: PaACR1_MT002471                                              Len: 768 Check: 1  Weight: 1.00
 Name: PaACR2_MT002474                                              Len: 768 Check: 1  Weight: 1.00
 Name: PaACR3_MT002477                                              Len: 768 Check: 1  Weight: 1.00
 Name: PaACR4_MT002464                                              Len: 768 Check: 1  Weight: 1.00
 Name: PaACR5_MT002465                                              Len: 768 Check: 1  Weight: 1.00
 Name: PaACR6_MT002466                                              Len: 768 Check: 1  Weight: 1.00
 Name: PgACR1_MT002472                                              Len: 768 Check: 1  Weight: 1.00
 Name: PgACR2_MT002475                                              Len: 768 Check: 1  Weight: 1.00
 Name: PgACR3_MT002478                                              Len: 768 Check: 1  Weight: 1.00
 Name: Phaeocystis_rex_CCMP2000_MMETSP1178_DN16108_c16_g1_i1.p1     Len: 768 Check: 1  Weight: 1.00
 Name: Ga0063091_10159311                                           Len: 768 Check: 1  Weight: 1.00
 Name: Ga0063092_10301351                                           Len: 768 Check: 1  Weight: 1.00
 Name: Ga0063094_10939971                                           Len: 768 Check: 1  Weight: 1.00
 Name: Ga0063134_10716171                                           Len: 768 Check: 1  Weight: 1.00
 Name: Ga0063142_10346371                                           Len: 768 Check: 1  Weight: 1.00
 Name: Ga0063142_10776511                                           Len: 768 Check: 1  Weight: 1.00
 Name: Ga0063874_10213811                                           Len: 768 Check: 1  Weight: 1.00
 Name: Ga0115011_101119171                                          Len: 768 Check: 1  Weight: 1.00
 Name: Ga0192978_10164961                                           Len: 768 Check: 1  Weight: 1.00
 Name: Ga0193090_10116131                                           Len: 768 Check: 1  Weight: 1.00
 Name: Ga0209709_100146357                                          Len: 768 Check: 1  Weight: 1.00
 Name: Ga0209713_100045733                                          Len: 768 Check: 1  Weight: 1.00
 Name: Ga0302127_101143691                                          Len: 768 Check: 1  Weight: 1.00
 Name: Ga0302134_100039185                                          Len: 768 Check: 1  Weight: 1.00
 Name: Ga0302137_100022113                                          Len: 768 Check: 1  Weight: 1.00
 Name: Ga0304731_111980001                                          Len: 768 Check: 1  Weight: 1.00
 Name: Ga0307381_100388131                                          Len: 768 Check: 1  Weight: 1.00
 Name: Ga0307384_101204011                                          Len: 768 Check: 1  Weight: 1.00
 Name: Ga0307395_101191321                                          Len: 768 Check: 1  Weight: 1.00
 Name: Ga0314674_101077501                                          Len: 768 Check: 1  Weight: 1.00
 Name: Ga0314699_102199931                                          Len: 768 Check: 1  Weight: 1.00
 Name: Ga0314700_102535991                                          Len: 768 Check: 1  Weight: 1.00
 Name: Ga0314712_100404721                                          Len: 768 Check: 1  Weight: 1.00
 Name: Ga0401698_0257947_180_869                                    Len: 768 Check: 1  Weight: 1.00
 Name: sTACR1_MW557568                                              Len: 768 Check: 1  Weight: 1.00
 Name: sTACR2_MW557569                                              Len: 768 Check: 1  Weight: 1.00
 Name: MerMAID1_MK914541                                            Len: 768 Check: 1  Weight: 1.00
 Name: MerMAID2_MK914542                                            Len: 768 Check: 1  Weight: 1.00
 Name: MerMAID3_MK914543                                            Len: 768 Check: 1  Weight: 1.00
 Name: MerMAID4_MK914544                                            Len: 768 Check: 1  Weight: 1.00
 Name: MerMAID5_MK914545                                            Len: 768 Check: 1  Weight: 1.00
 Name: MerMAID6_MK914546                                            Len: 768 Check: 1  Weight: 1.00
 Name: MerMAID7_MK914547                                            Len: 768 Check: 1  Weight: 1.00
 Name: mgACR1_MW557563                                              Len: 768 Check: 1  Weight: 1.00
 Name: mgACR2_MW557564                                              Len: 768 Check: 1  Weight: 1.00
 Name: mgACR3_MW557565                                              Len: 768 Check: 1  Weight: 1.00
 Name: mgACR4_MW557566                                              Len: 768 Check: 1  Weight: 1.00
 Name: mgACR5_MW557567                                              Len: 768 Check: 1  Weight: 1.00
 Name: AsACR1                                                       Len: 768 Check: 1  Weight: 1.00
 Name: AaACR1                                                       Len: 768 Check: 1  Weight: 1.00
 Name: AaACR2                                                       Len: 768 Check: 1  Weight: 1.00
 Name: AaACR3                                                       Len: 768 Check: 1  Weight: 1.00
 Name: AlACR1_MT002467                                              Len: 768 Check: 1  Weight: 1.00
 Name: AlACR2_MT002473                                              Len: 768 Check: 1  Weight: 1.00
 Name: AlACR3_MT002476                                              Len: 768 Check: 1  Weight: 1.00
 Name: A1ACR1a_MT002468                                             Len: 768 Check: 1  Weight: 1.00
 Name: A1ACR1b                                                      Len: 768 Check: 1  Weight: 1.00
 Name: A1ACR2a                                                      Len: 768 Check: 1  Weight: 1.00
 Name: A1ACR2b                                                      Len: 768 Check: 1  Weight: 1.00
 Name: A1ACR3a                                                      Len: 768 Check: 1  Weight: 1.00
 Name: A1ACR3b                                                      Len: 768 Check: 1  Weight: 1.00
 Name: A2ACR1                                                       Len: 768 Check: 1  Weight: 1.00
 Name: A2ACR2                                                       Len: 768 Check: 1  Weight: 1.00
 Name: A2ACR3                                                       Len: 768 Check: 1  Weight: 1.00
 Name: CarACR1_MW557570                                             Len: 768 Check: 1  Weight: 1.00
 Name: CarACR2_MW557571                                             Len: 768 Check: 1  Weight: 1.00
 Name: CarACR3_MW557572                                             Len: 768 Check: 1  Weight: 1.00
 Name: HfACR1_MT002469                                              Len: 768 Check: 1  Weight: 1.00
 Name: HfACR2                                                       Len: 768 Check: 1  Weight: 1.00
 Name: HfACR3                                                       Len: 768 Check: 1  Weight: 1.00
 Name: P1ACR1                                                       Len: 768 Check: 1  Weight: 1.00
 Name: P1ACR2                                                       Len: 768 Check: 1  Weight: 1.00
 Name: P1ACR3                                                       Len: 768 Check: 1  Weight: 1.00
 Name: SaACR2_MT002463                                              Len: 768 Check: 1  Weight: 1.00
 Name: SaACR3                                                       Len: 768 Check: 1  Weight: 1.00
 Name: S1ACR1                                                       Len: 768 Check: 1  Weight: 1.00
 Name: S1ACR2                                                       Len: 768 Check: 1  Weight: 1.00
 Name: S1ACR3                                                       Len: 768 Check: 1  Weight: 1.00
 Name: S2ACR1                                                       Len: 768 Check: 1  Weight: 1.00
 Name: S2ACR2                                                       Len: 768 Check: 1  Weight: 1.00
 Name: S2ACR3                                                       Len: 768 Check: 1  Weight: 1.00
 Name: TaACR1                                                       Len: 768 Check: 1  Weight: 1.00
 Name: TaACR2                                                       Len: 768 Check: 1  Weight: 1.00
 Name: TaACR3                                                       Len: 768 Check: 1  Weight: 1.00
 Name: T1ACR1_MT002470                                              Len: 768 Check: 1  Weight: 1.00
 Name: T1ACR2                                                       Len: 768 Check: 1  Weight: 1.00
 Name: T1ACR3                                                       Len: 768 Check: 1  Weight: 1.00
 Name: Ga0193082_100053411                                          Len: 768 Check: 1  Weight: 1.00
 Name: Ga0193082_100139241                                          Len: 768 Check: 1  Weight: 1.00
 Name: Ansanella_granifera_GFBE01018556                             Len: 768 Check: 1  Weight: 1.00
 Name: Pelagodinium_beii_MMETSP1338_DN70185_c0_g1_i1.p1             Len: 768 Check: 1  Weight: 1.00
 Name: SA3ChR1                                                      Len: 768 Check: 1  Weight: 1.00
 Name: SA3ChR2                                                      Len: 768 Check: 1  Weight: 1.00
 Name: SA3ChR3                                                      Len: 768 Check: 1  Weight: 1.00
 Name: SA3ChR4                                                      Len: 768 Check: 1  Weight: 1.00
 Name: del-SmChR1_MW557593                                          Len: 768 Check: 1  Weight: 1.00
 Name: del-SmChR2_MW557594                                          Len: 768 Check: 1  Weight: 1.00
 Name: SmChR3                                                       Len: 768 Check: 1  Weight: 1.00
 Name: SmiChR1                                                      Len: 768 Check: 1  Weight: 1.00
 Name: SmiChR2                                                      Len: 768 Check: 1  Weight: 1.00
 Name: SmiChR3                                                      Len: 768 Check: 1  Weight: 1.00
 Name: mgdChR1_MW557588                                             Len: 768 Check: 1  Weight: 1.00
 Name: mgdChR2_MW557589                                             Len: 768 Check: 1  Weight: 1.00
 Name: mgdChR3_MW557590                                             Len: 768 Check: 1  Weight: 1.00
 Name: mgdChR4_MW557591                                             Len: 768 Check: 1  Weight: 1.00
 Name: mgdChR5_MW557592                                             Len: 768 Check: 1  Weight: 1.00
 Name: mgdChR6                                                      Len: 768 Check: 1  Weight: 1.00
 Name: mgdChR7                                                      Len: 768 Check: 1  Weight: 1.00
 Name: mgdChR8                                                      Len: 768 Check: 1  Weight: 1.00
 Name: mgdChR9                                                      Len: 768 Check: 1  Weight: 1.00
 Name: mgdChR10                                                     Len: 768 Check: 1  Weight: 1.00
 Name: mgdChR11                                                     Len: 768 Check: 1  Weight: 1.00
 Name: mgdChR12                                                     Len: 768 Check: 1  Weight: 1.00
 Name: mgdChR13                                                     Len: 768 Check: 1  Weight: 1.00
 Name: mgdChR14                                                     Len: 768 Check: 1  Weight: 1.00
 Name: mgdChR15                                                     Len: 768 Check: 1  Weight: 1.00
 Name: mgdChR16                                                     Len: 768 Check: 1  Weight: 1.00
 Name: mgdChR17                                                     Len: 768 Check: 1  Weight: 1.00
 Name: vPyACR_21821_MT353683                                        Len: 768 Check: 1  Weight: 1.00
 Name: vPyACR_2164382_MT353684                                      Len: 768 Check: 1  Weight: 1.00
 Name: VirRDTS                                                      Len: 768 Check: 1  Weight: 1.00
 Name: VirChR1                                                      Len: 768 Check: 1  Weight: 1.00
 Name: OLPVR1                                                       Len: 768 Check: 1  Weight: 1.00

//

                                                             1                                               50
AgChR_KF992038                                               ..................................................
BsChR1_KF992086                                              ......MAGMPHARSGATMFIVLACLAIFANL..................
BsChR2_KF992034                                              ..................................MEAYAYPELLGSAGRS
CcChR1_KF992069                                              ..................................................
CcChR2_KF992048                                              ...................................MADLFSLDGSG....
Carteria_obtusa_1KP_RUIF_2054617.p1                          ..........................................MAEAFGLV
Carteria_obtusa_1KP_RUIF_2054670.p1                          ..................................................
Characiochloris_sp_AAM3_QAXP01000305.1_gmes_10456            ..................................................
Chlamydomonas_applanata_BDCZ01000016.1_gmes_1227             ...................MARYSSRNLGFALGAVLCGLLVLAPLTEAGG
Chlamydomonas_asymmetrica_BDDA01000174.1_gmes_6319           ..................................................
CaChR1_JN596951                                              ....................MDTLAWVARELLSTAHDATPATAT.PSTDH
CbChR1_KF992062                                              ............MAAGLEGLVSSASRGLHASIPENPYHSDGHHLPCGLTP
Chlamydomonas_bilatus_A_KF992044                             ..............MDAFTAIASTAVRSLQAGSNPYEDLEPPQNNCVLSP
Chlamydomonas_bilatus_A_KF992049                             .............MASLAGLVRGAARHLQSGSTPENPYQTPPNDGCGLTP
Chlamydomonas_cf_sp_CCMP681_MMETSP1180_DN11300_c0_g1_i1.p1   .................................................M
Chlamydomonas_chlamydogama_MMETSP1392_DN11660_c0_g1_i1.p1    ......................................MDLLALSVDGVG
Chlamydomonas_chlamydogama_MMETSP1392_DN10989_c1_g1_i1.p1    ..................................................
Chlamydomonas_cribrum_1KP_BCYF_2046542.p1                    ..................................................
Chlamydomonas_debaryana_BDDB01000929.1_gmes_8484             ..........................MVGAAGLGGPRRAEMWSVVLMKFM
Chlamydomonas_euryale_MMETSP0063_DN14184_c0_g2_i1.p1         ..........MAQAMAMASLAGTAMRMLQGSSGNPYEDTAPPSNDCMLTP
Chlamydomonas_klinobasis_JGI_Chlkli_DN20981_c12_g1_i1.p1     ............................MKSRVSSSLLALAIFALSSVDY
Chlamydomonas_leiostraca_MMETSP1391_DN15396_c15_g1_i1.p1     ......................MAATRALGLAALAALTLLLCAPSASAAG
CnChR1_Chrimson_KF992060                                     ..........................MAELISSATRSLFAAGGINP....
CnChR2_KF992073                                              ............MEPVLGLASTAVRELTAGGSGNPYESYKPPEDPCALTP
CnChR3_KF992036                                              ...........................MAPAAPDPHATPDPHATAPPASH
CnChR4_CnChR4                                                ......................................MAPSASAPAPSG
Chlamydomonas_pitschmannii_JGI_Chlpit_DN14232_c5_g1_i1.p1    MATRTPTTSQKRRAVRSCACGVLKARKHSSQQWSAHPSVFHARPAGELTP
CraChR2_JN596949                                             .......................MASMAFSAISLASSAMRSLQASG....
ChR1_AF508965                                                ................................................MS
ChR2_AF508966                                                ..................................................
Chlamydomonas_sp_1KP_XOZZ_2005020.p1                         ...................................MEELWSIGRELLSGG
Chlamydomonas_sp_1KP_XOZZ_2007396.p1                         ...........................MKMFGKCSSLQALAQRCISSTAW
Chlamydomonas_sp_1KP_XOZZ_2026252.p1                         ..................................................
Chlamydomonas_sp_1KP_XOZZ_2026292.p1                         ..................................................
C1ChR_MW557558                                               ...............................................MTG
Chlamydomonas_sphaeroides_BDDC01003098.1_gmes_17225          ..................................................
CyChR1_JN596948                                              ....................MDTLAWVARELLSSGHGTDTATDSGHGTDT
Chlorococcum_oleofaciens_1KP_PRIQ_2002050.p1                 ...............................................MAL
Chlorococcum_oleofaciens_1KP_PRIQ_2051706.p1                 .........................MALLYAMMLLAASGAMAQNISVASP
CoChR_KF992041                                               ..................................................
Chloromonas_reticulata_A_KF992076                            ..................................................
Chloromonas_rosae_1KP_AJUW_2011513.p1                        ............MDALSWVARELLSSAPAAHAPADGTTPDAHAVGASHPN
Chloromonas_rosae_1KP_AJUW_2055939.p1                        ..................................................
Chloromonas_sp_AAM2_QAXH01005832.1_gmes_12198                ........................MLLASLLVLAAGTAMAQNTTLVPSTN
CsChR_KF992078                                               ...........................MSRLVAASWLLALLLCGITSTTT
CsChR2_MW557559                                              ..................................................
Desmodesmus_armatus_VIIQ02000124.1_gmes_4764                 ..................................................
DsChR1_JQ241364                                              ..........MRRRESQLAYLCLFVLIAGWAPRLTESAPDLAERRPPSER
Dunaliella_tertiolecta_1KP_WDWX_2045486.p1                   ...........MGRHHQLIYLCVCVLIAGWAPRFTEQAPELAEKRPPSER
Dunaliella_viridis_1KP_SYJM_2040838.p1                       ......MAAKGRLGPHAFLVSALCALALFSNQAAAQGGEIAEKLDPELRD
Eudorina_elegans_1KP_RNAT_2003716.p1                         ..................................................
Gonium_pectorale_1KP_KUJU_2052448.p1                         ..................................................
Gonium_pectorale_KXZ47652                                    ..................................................
HdChR_KF992059                                               ..................................................
HpChR1_JN596950                                              ............MRICLGLLAVALATLTLPCPPVNASLSKFKLFFGNSPG
Haematococcus_pluvialis_1KP_AGIO_2005558.p1                  .........................................MESLVMRSL
Haematococcus_sp_NG2_QAXD01000165.1_gmes_1478                ........MTAKTDQGQTVKWLLTKKALEERRGLDMEAAAKRIALAEVLT
Hafniomonas_reticulata_KF992039                              ..................................................
Hafniomonas_reticulata_KF992080                              ..................................................
Heterochlamydomonas_inaequalis_KF992052                      ..................................................
Heterochlamydomonas_inaequalis_1KP_IRYH_2036755.p1           ..................................................
Lobochlamys_segnis_1KP_OFUE_2046577.p1                       ........................................MMEVSP....
Lobomonas_rostrata_KF992031                                  ..................................MGGAARVLLAGQ....
Lobomonas_rostrata_KF992075                                  ..................................................
Lobomonas_rostrata_1KP_JKKI_2009146.p1                       ..................................................
Lobomonas_rostrata_1KP_JKKI_2057554.p1                       ...........................................MDPYASL
NsChR_KF992054                                               ..................................................
Pandorina_morum_1KP_RYJX_2004815.p1                          ..................................................
Pandorina_morum_1KP_RYJX_2009716.p1                          ..................................................
Phacotus_lenticularis_KF992082                               ...............MRTPLLAVLAIMAFLATTAVCEEAREVVTLDDGTE
Pteromonas_angulosa_1KP_LNIL_2007488.p1                      ..................................................
Pteromonas_angulosa_1KP_LNIL_2008704.p1                      .......................MMKRLSLLGLLACLACAGVV.GGEDVA
Pteromonas_sp_M2761_1KP_ACRY_2041915.p1                      ..................................................
Scenedesmus_sp_ARA_RWJJ01001661.1_gmes_11581                 ..................................................
Spermatozopsis_exsultans_KF992084                            ..................................................
Spermatozopsis_exsultans_1KP_MXDS_2001008.p1                 ......................................MEALATFA....
Spermatozopsis_similis_1KP_ENAU_2000997.p1                   ..................................................
Stephanosphaera_pluvialis_KF992053                           ..................................................
ShChR_Chronos_KF992040                                       ......................................METAATMTHAFI
Tetrabaena_socialis_PNH09251.1                               ..................................................
Tetrabaena_socialis_PNH09255.1                               ..................................................
Tetradesmus_obliquus_NEDT01000234.1_gmes_12438               ..................................................
Vitreochlamys_sp_M2074_1KP_QWRA_2058964.p1                   ...............................................MSA
Volvox_aureus_KF992068                                       ......MHKVKYEIPQASRHHRLAQPQGQTDFRPLHRKAPTTILCTSLKQ
Volvox_aureus_1KP_POIR_2033228.p1                            ..................................................
VcChR1_EU622855                                              ..................................................
VcChR2_EU285661                                              ..................................................
Volvox_globator_1KP_ISPU_2005709.p1                          ..................................................
Volvox_globator_1KP_ISPU_2052027.p1                          ..................................................
PsChR1_MT002479                                              ..................................................
PsChR2_JX983143                                              ..................................................
PsChR3_KF992070                                              ..................................................
PsChR4_MW557560                                              ..................................................
SdChR_KF992072                                               ..................................MGGAPAPDAHSAPPGN
Tetraselmis_astigmatica_MMETSP0804_DN10817_c0_g1_i1.p1       ..................................................
Tetraselmis_astigmatica_MMETSP0804_DN5417_c0_g1_i1.p1        ..................................................
TaChR_MW557561                                               ..................................................
TchChR_KF992087                                              ..................................................
Tetraselmis_chui_MMETSP0491_DN16897_c0_g1_i1.p1              ..................................................
TcChR_KF992057                                               ..................................................
Tetraselmis_sp_GSL018_MMETSP0419_DN14107_c5_g1_i1.p1         ..................................................
Tetraselmis_sp_GSL018_JAC77370                               ..................................................
Tetraselmis_striata_KF992058                                 ..................................................
Tetraselmis_striata_KF992079                                 ..................................................
TsChR_KF992089                                               ..................................................
TsChR2                                                       ..................................................
Pedinomonas_minor_KF992066                                   ..................................................
Pedinomonas_minor_1KP_RRSV_2003374.p1                        .........................MRKSFLLALLVAALALFAFPGGVQA
Botryococcus_sudeticus_1KP_VJDZ_2001927.p1                   ......................................MEVLDGAM....
Leptosira_obovata_1KP_ZNUM_2026218.p1                        .........................................MVEVSSATP
Microthamnion_kuetzigianum_A_KF992032                        ..................................MRGAIAIWAEVGFGGH
Oltmannsiellopsis_viridis_1KP_NSTT_2041818.p1                ..................................................
CsCCR_MW557552                                               ..................................................
Crustomastix_stigmatica_MMETSP0803_DN11515_c6_g1_i1.p1       ..................................................
Dolichomastix_tenuilepis_1KP_XOAL_2007882.p2                 ..................................................
Dolichomastix_tenuilepis_1KP_XOAL_2042306.p1                 ..................................................
Dolichomastix_tenuilepis_MMETSP0033_DN11041_c4_g1_i1.p1      ..................................................
Dolichomastix_tenuilepis_MMETSP0033_DN14889_c0_g1_i1.p1      ..................................................
Mantoniella_antarctica_MMETSP1106_DN9282_c2_g1_i1.p1         ..................................................
Mantoniella_antarctica_MMETSP1106_DN5271_c1_g1_i1.p1         ..................................................
Mantoniella_antarctica_MMETSP1106_DN11521_c12_g1_i1.p1       ..................................................
Mantoniella_antarctica_MMETSP1106_DN7780_c0_g1_i1.p1         ..................................................
Mantoniella_antarctica_MMETSP1106_DN7780_c0_g2_i1.p1         ..................................................
Mantoniella_beaufortii_MMETSP1326_DN13944_c5_g1_i1.p1        ..................................................
Mantoniella_beaufortii_MMETSP1326_DN13908_c1_g3_i1.p1        ..................................................
Mantoniella_beaufortii_MMETSP1326_DN13817_c3_g1_i1.p1        ..................................................
MsCCR_MW557554                                               ..................................................
Mantoniella_squamata_1KP_QXSZ_2010086.p1                     ..................................................
Mantoniella_squamata_1KP_QXSZ_2010783.p1                     ..................................................
Mantoniella_squamata_1KP_QXSZ_2011642.p1                     ..................................................
Mantoniella_squamata_1KP_QXSZ_2042408.p1                     ..................................................
Monomastix_opisthostigma_KF992043                            ............................................MRRRAL
Nephroselmis_pyriformis_1KP_ISIM_2036828.p1                  ..................................................
Cymbomonas_sp_M3265_1KP_XIVI_2008500.p1                      ..................................................
Cymbomonas_sp_M3265_1KP_XIVI_2096613.p1                      ..................................................
CtCCR_MW557553                                               ..................................................
Cymbomonas_tetramitiformis_CYMBO-Kim_comp57022_c1_seq1.p1    ..................................................
Cymbomonas_tetramitiformis_CYMBO-Kim_comp69310_c0_seq1.p1    ..................................................
Pyramimonas_amylifera_MMETSP1081_DN15038_c0_g1_i1.p1         ..................................................
Pyramimonas_amylifera_MMETSP1081_DN18642_c1_g1_i1.p1         ..................................................
Pyramimonas_amylifera_MMETSP1081_DN19374_c1_g1_i1.p1         ..................................................
Pyramimonas_amylifera_MMETSP1081_DN19574_c0_g2_i1.p1         ..................................................
PgChR1_JQ241366                                              ..................................................
PymeACR1_MT353682                                            ..................................................
PymeChR_MW557555                                             ..................................................
Pyramimonas_melkonianii_MMETSP1169_DN2685_c1_g1_i1.p2        ..................................................
Pyramimonas_melkonianii_MMETSP1169_DN16214_c3_g1_i1.p1       ..................................................
Pyramimonas_parkeae_KF992046                                 ..................................................
Pyramimonas_parkeae_1KP_TNAW_2012857.p1                      ..................................................
Pyramimonas_parkeae_1KP_TNAW_2014098.p1                      ..................................................
Pyramimonas_parkeae_1KP_TNAW_2078329.p1                      ..................................................
Pyramimonas_parkeae_1KP_TNAW_2078497.p1                      ..................................................
Pyramimonas_sp_CCMP2087_MMETSP1445_DN18216_c0_g1_i1.p1       ..................................................
Pyramimonas_sp_CCMP2087_MMETSP1445_DN18621_c2_g1_i1.p1       ..................................................
Py2087ACR1_MT353681                                          ..................................................
Pyramimonas_tychotreta_PRJNA342459-36897_SRR4293310_539.p1   ..................................................
Pyramimonas_tychotreta_PRJNA342459-36897_SRR4293310_2610.p1  ..................................................
Pyramimonas_tychotreta_PRJNA342459-36897_SRR4293311_1034.p1  ..................................................
CiChR_MW557562                                               ..................................................
Klebsormidium_nitens_DF236986                                ..................................................
KnChR                                                        .................................MTVDAHSTVDAHS....
MvChR1_JF922293                                              ..................................................
MvChR2_KF992067                                              ..................................................
BfCCR1_MN585290                                              ..................................................
BfCCR2_MN585291                                              ...........................................MAESIQR
Chroomonas_sp_KF992088                                       ..................................................
Cryptomonas_paramecium_MMETSP0038_DN27019_c0_g1_i1.p1        ..................................................
GcCCR1_MN585292                                              ..................................................
GcCCR2_MN585293                                              ..................................................
G1CCR_MN585294                                               ..................................................
GtCCR1_KU761994                                              ..................................................
GtCCR2_KU761992                                              ..................................................
GtCCR3_KU761993                                              ..................................................
GtCCR4_MF039475                                              ..................................................
HpCCR_MN585295                                               ..................................................
Hemiselmis_andersenii_MMETSP0043_DN21277_c0_g1_i1.p2         ..................................................
HrCCR_MN585296                                               ..................................................
PsuCCR1_KF992056                                             ..................................................
PsuCCR2_MN585298                                             ..................................................
PsuCCR3_KF992063                                             ..................................................
PsuCCR4_KF992055                                             ..................................................
RaCCR1_MN585300                                              ..................................................
RaCCR2_MN585303                                              ..................................................
RaCCR3_MN585301                                              ..................................................
RaCCR4_MN585302                                              ..................................................
RlCCR1_ChRmine_MN194599                                      ..................................................
RlCCR2_MN585305                                              ..................................................
RsCCR1_MN585307                                              ..................................................
RsCCR2_MN585308                                              ..................................................
RsCCR3_MN585306                                              ..................................................
Rhodomonas_sp_KF992047                                       ..................................................
Rhodomonas_sp_1KP_IAYV_2051368.p1                            ..................................................
Rhodomonas_sp_CCMP768_MMETSP1091_DN28851_c0_g1_i1.p1         ..................................................
Rhodomonas_sp_CCMP768_MMETSP1091_DN29084_c2_g1_i1.p1         ..................................................
Rhodomonas_sp_CCMP768_MMETSP1091_DN29084_c6_g1_i1.p1         ..................................................
Rhodomonas_sp_CCMP768_MMETSP1389_DN22769_c0_g2_i1.p1         ..................................................
Rhodomonas_sp_CCMP768_MMETSP1389_DN28221_c0_g1_i1.p1         ..................................................
Rhodomonas_sp_CCMP768_MMETSP1389_DN30320_c0_g2_i1.p1         ..................................................
Rhodomonas_sp_CCMP768_MMETSP1389_DN30485_c0_g1_i1.p1         ..................................................
C1ACR_887_KX879691                                           ..................................................
C1ACR_023_KX879692                                           ..................................................
C1ACR_561_MG831198                                           ..................................................
C2ACR_MW557573                                               ..................................................
GcACR_457_KX879674                                           ..................................................
GcACR_145_KX879675                                           ...............................................MLD
GcACR_439_KX879676                                           ..................................................
GcACR_197_MG831184                                           ..................................................
GcACR_201_MG831185                                           ..................................................
G1ACR_203_KX879677                                           ...........................MAARLAKVVHLARLVVLFAVMLD
G1ACR_243_KX879678                                           ..................................................
GtACR1_KP171708                                              ..................................................
GtACR2_KP171709                                              ..................................................
GtACR3_MT002481                                              ..................................................
HpACR_213_MG831186                                           ..................................................
HaACR_359_MG831187                                           ..................................................
HrACR_495_MG831188                                           ..................................................
PsuACR1_KF992074                                             ..................................................
PsuACR_973_ZipACR_KX879679                                   ..................................................
PsuACR_433_KX879680                                          ..................................................
PsuACR_003_KX879681                                          ..................................................
PsuACR_353_MG831189                                          ..................................................
RaACR_687_MG831190                                           ..................................................
RlACR_477_KX879682                                           ..................................................
RlACR_497_MG831191                                           ..................................................
RsACR_995_KX879683                                           ..................................................
RsACR_665_RapACR_MG831192                                    ..................................................
R1ACR_367_KX879684                                           ..................................................
R1ACR_877_KX879685                                           ..................................................
R1ACR_447_KX879686                                           ..................................................
R1ACR_741_KX879687                                           ..................................................
R1ACR_799_KX879688                                           ..................................................
R1ACR_653_MG831193                                           ..................................................
R1ACR_6367_MG831194                                          ..................................................
R2ACR_853_KX879689                                           ..................................................
R2ACR_142_KX879690                                           ..................................................
R2ACR_041_MG831197                                           ..................................................
R3ACR1_MW557574                                              ..................................................
R3ACR2_MW557575                                              ..................................................
R3ACR3_MW557576                                              ..................................................
R4ACR_MW557577                                               ..................................................
R5ACR_MW557578                                               ..................................................
R6ACR_MW557579                                               ..................................................
R7ACR1_MW557580                                              ..................................................
R7ACR2_MW557581                                              ..................................................
R7ACR3_MW557582                                              ..................................................
R8ACR1_MW557583                                              ..................................................
R8ACR2_MW557584                                              ..................................................
R8ACR3_MW557585                                              ..................................................
R8ACR4_MW557586                                              ..................................................
R8ACR5_MW557587                                              ..................................................
PaACR1_MT002471                                              ..................................................
PaACR2_MT002474                                              ..................................................
PaACR3_MT002477                                              ..................................................
PaACR4_MT002464                                              ..................................................
PaACR5_MT002465                                              ..................................................
PaACR6_MT002466                                              ..................................................
PgACR1_MT002472                                              ..................................................
PgACR2_MT002475                                              ..................................................
PgACR3_MT002478                                              ..................................................
Phaeocystis_rex_CCMP2000_MMETSP1178_DN16108_c16_g1_i1.p1     ..................................................
Ga0063091_10159311                                           ..................................................
Ga0063092_10301351                                           ..................................................
Ga0063094_10939971                                           ..................................................
Ga0063134_10716171                                           ..................................................
Ga0063142_10346371                                           ..................................................
Ga0063142_10776511                                           ..................................................
Ga0063874_10213811                                           ..................................................
Ga0115011_101119171                                          ..................................................
Ga0192978_10164961                                           ..................................................
Ga0193090_10116131                                           ..................................................
Ga0209709_100146357                                          ..................................................
Ga0209713_100045733                                          ..................................................
Ga0302127_101143691                                          ..................................................
Ga0302134_100039185                                          ..................................................
Ga0302137_100022113                                          ..................................................
Ga0304731_111980001                                          ..................................................
Ga0307381_100388131                                          ..................................................
Ga0307384_101204011                                          ..................................................
Ga0307395_101191321                                          ..................................................
Ga0314674_101077501                                          ..................................................
Ga0314699_102199931                                          ..................................................
Ga0314700_102535991                                          ..................................................
Ga0314712_100404721                                          ..................................................
Ga0401698_0257947_180_869                                    ..................................................
sTACR1_MW557568                                              ..................................................
sTACR2_MW557569                                              ..................................................
MerMAID1_MK914541                                            ..................................................
MerMAID2_MK914542                                            ..................................................
MerMAID3_MK914543                                            ..................................................
MerMAID4_MK914544                                            ..................................................
MerMAID5_MK914545                                            ..................................................
MerMAID6_MK914546                                            ..................................................
MerMAID7_MK914547                                            ..................................................
mgACR1_MW557563                                              ..................................................
mgACR2_MW557564                                              ..................................................
mgACR3_MW557565                                              ..................................................
mgACR4_MW557566                                              ..................................................
mgACR5_MW557567                                              ..................................................
AsACR1                                                       ..................................................
AaACR1                                                       ..................................................
AaACR2                                                       ..................................................
AaACR3                                                       ..................................................
AlACR1_MT002467                                              ..................................................
AlACR2_MT002473                                              ..................................................
AlACR3_MT002476                                              ..................................................
A1ACR1a_MT002468                                             ..................................................
A1ACR1b                                                      ..................................................
A1ACR2a                                                      ..................................................
A1ACR2b                                                      ..................................................
A1ACR3a                                                      ..................................................
A1ACR3b                                                      ..................................................
A2ACR1                                                       ..................................................
A2ACR2                                                       ..................................................
A2ACR3                                                       ..................................................
CarACR1_MW557570                                             ..................................................
CarACR2_MW557571                                             ..................................................
CarACR3_MW557572                                             ..................................................
HfACR1_MT002469                                              ..................................................
HfACR2                                                       ..................................................
HfACR3                                                       ..................................................
P1ACR1                                                       ..................................................
P1ACR2                                                       ..................................................
P1ACR3                                                       ..................................................
SaACR2_MT002463                                              ..................................................
SaACR3                                                       ..................................................
S1ACR1                                                       ..................................................
S1ACR2                                                       ..................................................
S1ACR3                                                       ..................................................
S2ACR1                                                       ..................................................
S2ACR2                                                       ..................................................
S2ACR3                                                       ..................................................
TaACR1                                                       ..................................................
TaACR2                                                       ..................................................
TaACR3                                                       ..................................................
T1ACR1_MT002470                                              ..................................................
T1ACR2                                                       ..................................................
T1ACR3                                                       ..................................................
Ga0193082_100053411                                          ..................................................
Ga0193082_100139241                                          ..................................................
Ansanella_granifera_GFBE01018556                             ..................................................
Pelagodinium_beii_MMETSP1338_DN70185_c0_g1_i1.p1             ..................................................
SA3ChR1                                                      ..................................................
SA3ChR2                                                      ..................................................
SA3ChR3                                                      ..................................................
SA3ChR4                                                      ...............................................MAV
del-SmChR1_MW557593                                          ..................................................
del-SmChR2_MW557594                                          ..................................................
SmChR3                                                       ..................................................
SmiChR1                                                      ..................................................
SmiChR2                                                      ..................................................
SmiChR3                                                      ..................................................
mgdChR1_MW557588                                             ..................................................
mgdChR2_MW557589                                             ................................................ML
mgdChR3_MW557590                                             ..................................................
mgdChR4_MW557591                                             ..................................................
mgdChR5_MW557592                                             ..................................................
mgdChR6                                                      ..................................................
mgdChR7                                                      ..................................................
mgdChR8                                                      ..................................................
mgdChR9                                                      ..................................................
mgdChR10                                                     ..................................................
mgdChR11                                                     ..................................................
mgdChR12                                                     ..................................................
mgdChR13                                                     ..................................................
mgdChR14                                                     ..................................................
mgdChR15                                                     ..................................................
mgdChR16                                                     ..................................................
mgdChR17                                                     ..................................................
vPyACR_21821_MT353683                                        ..................................................
vPyACR_2164382_MT353684                                      ..................................................
VirRDTS                                                      ..................................................
VirChR1                                                      ..................................................
OLPVR1                                                       ..................................................

                                                             51                                             100
AgChR_KF992038                                               ...MGTPDPLLSSIPGTDIGLGDWTEYSNYYFLNATNST...........
BsChR1_KF992086                                              ..............PKADASMSKWKNYIGGENGTIPSTN...........
BsChR2_KF992034                                              LFAATVPENISESTWVDAGYQHFWTQRQNETVVCEHYTH...........
CcChR1_KF992069                                              ..................................................
CcChR2_KF992048                                              ............................ATRQLLAQSIA...........
Carteria_obtusa_1KP_RUIF_2054617.p1                          ARVLSEGNGSGNGTGTGPDYDYEDGQNPRCFQGSDVCCC...........
Carteria_obtusa_1KP_RUIF_2054670.p1                          ............................MSYISATDTCF...........
Characiochloris_sp_AAM3_QAXP01000305.1_gmes_10456            MLLLVTVMAFGYGAMAQNTTSLTPVCGMGSGDTPFNNEN...........
Chlamydomonas_applanata_BDCZ01000016.1_gmes_1227             GKYTNEGLTQVPGTNVGLGEELMTAQPEWACGPADECFC...........
Chlamydomonas_asymmetrica_BDDA01000174.1_gmes_6319           ...................MSPVHDTAGNGSGGGRGGGK...........
CaChR1_JN596951                                              STPSTDHGSGETFNVTITIGGGHHGGHAGPVDNSIVIGG...........
CbChR1_KF992062                                              FGCMDDFWCNPEYGMSYAGYTYCFSELAFGKLVMVPEAD...........
Chlamydomonas_bilatus_A_KF992044                             FGCLDNFWCNPALGLADAGYGYCYVKSAYGQLAVVPTEN...........
Chlamydomonas_bilatus_A_KF992049                             FGCVEDFWCDPKFGLADAKYGYCFVEAAHGELIIGPDSN...........
Chlamydomonas_cf_sp_CCMP681_MMETSP1180_DN11300_c0_g1_i1.p1   EGNWWENHSGECAGPCSFGYYYAYPPDNSEKLVCSEYDN...........
Chlamydomonas_chlamydogama_MMETSP1392_DN11660_c0_g1_i1.p1    RSLLGGGGTVYVDPNSQIGKMYPNATQAYADFYTIPGTT...........
Chlamydomonas_chlamydogama_MMETSP1392_DN10989_c1_g1_i1.p1    .......................MSQYSTSVTFADDCTC...........
Chlamydomonas_cribrum_1KP_BCYF_2046542.p1                    ..................MEDPSMHALARMLYVQEPPNT...........
Chlamydomonas_debaryana_BDDB01000929.1_gmes_8484             QTQNCMLPPALVAAGTCLLNVANNWLCIRLLGFCGAPIA...........
Chlamydomonas_euryale_MMETSP0063_DN14184_c0_g2_i1.p1         FGCLTTFSCNPAYGLADAGFGFCYVESAYGQLAVVETSR...........
Chlamydomonas_klinobasis_JGI_Chlkli_DN20981_c12_g1_i1.p1     AEAGGAPAGDPVVWPVGQLYLPSYGYVIVPPGEQVPGHD...........
Chlamydomonas_leiostraca_MMETSP1391_DN15396_c15_g1_i1.p1     AFGLTGANITEVPGAPACVLGGVGHEIYGGFFQITGSDG...........
CnChR1_Chrimson_KF992060                                     ............................WPNPYHHEDMG...........
CnChR2_KF992073                                              FGCLTNFWCDPQFGLADAKYDYCYVKAAYGELAIVETSR...........
CnChR3_KF992036                                              SNITYPPAPGGPGGAGPQNPAISLQQALGWSKNGDGEGY...........
CnChR4_CnChR4                                                NHTPWVKPRYIPGGPGGPGPQNPAITVSAALNSSNPAAY...........
Chlamydomonas_pitschmannii_JGI_Chlpit_DN14232_c5_g1_i1.p1    FGCLNGFWCNPAFGLADAGYNYCYVASAYGELAVVPTSQ...........
CraChR2_JN596949                                             ...........................GNPFEHDAPPDN...........
ChR1_AF508965                                                RRPWLLALALAVALAAGSAGASTGSDATVPVATQDGPDY...........
ChR2_AF508966                                                .................MDYGGALSAVGRELLFVTNPVV...........
Chlamydomonas_sp_1KP_XOZZ_2005020.p1                         GAAPAGPAVNYTIEPEIHYVPPQSGSNLGPQNTAIPLGH...........
Chlamydomonas_sp_1KP_XOZZ_2007396.p1                         LMVALLGFSMFSSALAGGGGGSMNGFVPIPKGEPVPERD...........
Chlamydomonas_sp_1KP_XOZZ_2026252.p1                         MYTAYVGQPFGDNVTSVDLGFGSQSFLRGPFTFADDCTC...........
Chlamydomonas_sp_1KP_XOZZ_2026292.p1                         ...MVTGVPFGENVTTVELGFGSASFLREPFTFGDDCTC...........
C1ChR_MW557558                                               TVATATGDAIKDAIPPPPPAFNYNNGGPGPQNPAIPYGN...........
Chlamydomonas_sphaeroides_BDDC01003098.1_gmes_17225          ......MAMDDIHGRMLFQKDYVNLGNGTICIPTGECFC...........
CyChR1_JN596948                                              SGGHDSSHDAVAHNVTLLIAPPHAGGHAGPTDTSQQITG...........
Chlorococcum_oleofaciens_1KP_PRIQ_2002050.p1                 HYVMFLLAACFTQAMAQASTPVCGVGSGDTPANAVGYGY...........
Chlorococcum_oleofaciens_1KP_PRIQ_2051706.p1                 PLPMCLPGSMDTPANNVGFGYWMQNLTNNDVVICTYEEN...........
CoChR_KF992041                                               .......................MLGNGSAIVPIDQCFC...........
Chloromonas_reticulata_A_KF992076                            .................................MDDCQC...........
Chloromonas_rosae_1KP_AJUW_2011513.p1                        LTLVEAASHHGAHAGPADGHATLEGITGWIAIPVDDCYC...........
Chloromonas_rosae_1KP_AJUW_2055939.p1                        ..........................MGYGAIEGIPFGE...........
Chloromonas_sp_AAM2_QAXH01005832.1_gmes_12198                IPPFCRPTDGNTLENSAGFGYWYQTFTDNTVGVCTGEDH...........
CsChR_KF992078                                               ASSAPAASSTDGTAAAAVSHYAMNGFDELAKGAVVPEDH...........
CsChR2_MW557559                                              ......................MAPGPANPGVFTGREGF...........
Desmodesmus_armatus_VIIQ02000124.1_gmes_4764                 ............................MDLACSPSLLA...........
DsChR1_JQ241364                                              NTPYANIKKVPNITEPNANVQLDGWALYQDFYYLAGSDK...........
Dunaliella_tertiolecta_1KP_WDWX_2045486.p1                   DTPYANLEKVPGTTAPNANVELDGWAQYHDFYYLAGSDK...........
Dunaliella_viridis_1KP_SYJM_2040838.p1                       SPLAGIERVPNTEAPNENVELDGWAGFMDFHYLAGTNQE...........
Eudorina_elegans_1KP_RNAT_2003716.p1                         ................MDHHPLARSLFMVTNPDILANGT...........
Gonium_pectorale_1KP_KUJU_2052448.p1                         ..................MEHPLARSLVSSAYYSLGNGS...........
Gonium_pectorale_KXZ47652                                    ..................................MSELR...........
HdChR_KF992059                                               ....MSVNLSLWEHGEDAGYGHWYQGTPNGTLVCSHEDN...........
HpChR1_JN596950                                              LVPNTTVAYGEELYRGFHQLEANGD.........................
Haematococcus_pluvialis_1KP_AGIO_2005558.p1                  LAGSTQPTNLLPGDKVSAGYDHYWINTGDEILVCTEEAN...........
Haematococcus_sp_NG2_QAXD01000165.1_gmes_1478                VHGTADTTIRPKDAEAFSRMTANED.........................
Hafniomonas_reticulata_KF992039                              ...................MTISDTNIGQPLYYGHTCQC...........
Hafniomonas_reticulata_KF992080                              .......................MSFHADSDLFSDVCYC...........
Heterochlamydomonas_inaequalis_KF992052                      ...................MGGIGGGGIQPRDYSYGANG...........
Heterochlamydomonas_inaequalis_1KP_IRYH_2036755.p1           .MEHFAHVTPRLLSNQIVQPMHYPGVNGTTCVDSEQCWC...........
Lobochlamys_segnis_1KP_OFUE_2046577.p1                       ............................AEALVHTARLL...........
Lobomonas_rostrata_KF992031                                  ............................EASLKNGPQNS...........
Lobomonas_rostrata_KF992075                                  ........................MQYTVNYTTMGNDTY...........
Lobomonas_rostrata_1KP_JKKI_2009146.p1                       ...............MSSPVVGEQWPLDSGPGPQSPAVY...........
Lobomonas_rostrata_1KP_JKKI_2057554.p1                       AGMVDPLATGAYPMAVRREMLSGTNMNLVNFTVCTPDPD...........
NsChR_KF992054                                               ..............MADFVWQGAGNGGPSAMVSHYPNGS...........
Pandorina_morum_1KP_RYJX_2004815.p1                          ...............MEVWEHPVARSLVGTTYTNLNNGS...........
Pandorina_morum_1KP_RYJX_2009716.p1                          ........MEHPLARSLFETQRSYLGNGTVCHSASSCYC...........
Phacotus_lenticularis_KF992082                               LQMHGDEDLSGPKRQLMKKALFGDPVPIPEYDVCVPTMF...........
Pteromonas_angulosa_1KP_LNIL_2007488.p1                      .......MGVGPPEAVPVPSQPSWMQDAGGVMTIPGSDYWKIPGNETYDE
Pteromonas_angulosa_1KP_LNIL_2008704.p1                      ALAPGVE..........GGARSLQGGSVTGNTVPVPEVT...........
Pteromonas_sp_M2761_1KP_ACRY_2041915.p1                      .......MGNGPPETVPIAAQPLWMQDAGGVMTIPGSDY...........
Scenedesmus_sp_ARA_RWJJ01001661.1_gmes_11581                 ..................................................
Spermatozopsis_exsultans_KF992084                            .MSLVPRLLAEAAVVFNTSVAPGRPGGRGPQNPSVPLGN...........
Spermatozopsis_exsultans_1KP_MXDS_2001008.p1                 ............................RRLMGGGGEED...........
Spermatozopsis_similis_1KP_ENAU_2000997.p1                   .......MEAVGAAARGLLGASSSTVFPPGVSGPGEIAH...........
Stephanosphaera_pluvialis_KF992053                           ...MASYNSSQWVHGDDVGYGHWYQDTPNGTLVCSNEDN...........
ShChR_Chronos_KF992040                                       SAVPSAEATIRGLLSAAAVVTPAADAHGETSNATTAGAD...........
Tetrabaena_socialis_PNH09251.1                               .............MDHRQLLQVIDLGNGSHIVPDDQCFC...........
Tetrabaena_socialis_PNH09255.1                               ...............MEGPLDDWRRSLNQRTFTDLGNGS...........
Tetradesmus_obliquus_NEDT01000234.1_gmes_12438               ..................................................
Vitreochlamys_sp_M2074_1KP_QWRA_2058964.p1                   VRWNGTWDVISEGNGGPEALGVNYPNGSLMLASAGSCYC...........
Volvox_aureus_KF992068                                       LQAIILNFFRQAIQIRRKRFLTPRMDHPVARSLIVGKVY...........
Volvox_aureus_1KP_POIR_2033228.p1                            ........MDHPLSRALVSTNYVDLGNGTVCIQKGQCVC...........
VcChR1_EU622855                                              ..................MDYPVARSLIVRYPTDLGNGT...........
VcChR2_EU285661                                              ..................MDHPVARSLIGSSYTNLNNGS...........
Volvox_globator_1KP_ISPU_2005709.p1                          ......................MDHPVVRSLVSAHYLGN...........
Volvox_globator_1KP_ISPU_2052027.p1                          ........MDHPVVRSLLNVQYTNLGNGSLVIPDDECFC...........
PsChR1_MT002479                                              .....................MGNANSFPRPEDDFYTKC...........
PsChR2_JX983143                                              ....................MGFQLNPEYLNETILLDDC...........
PsChR3_KF992070                                              ......MADLRYGPEPVFGSCADGNPETFCQLVVNTTLY...........
PsChR4_MW557560                                              ....MSSPLAGPQWAVCDAERGGVALCSAAQLSEALGSC...........
SdChR_KF992072                                               D...................SAGGSEYHAPAGYQVNPPY...........
Tetraselmis_astigmatica_MMETSP0804_DN10817_c0_g1_i1.p1       .......................MGNTFPRPVDDLFEVC...........
Tetraselmis_astigmatica_MMETSP0804_DN5417_c0_g1_i1.p1        .........MSGHPQPYPGTCPNGSPTDICALIVNTTLY...........
TaChR_MW557561                                               ...................MDAGPNPILLPYCSTSDSVC...........
TchChR_KF992087                                              .MSSPQTEPPLAQSLSTCDARGGLDLCSAAQLSEALNAC...........
Tetraselmis_chui_MMETSP0491_DN16897_c0_g1_i1.p1              ........MSGSPESLPGTCGPNFENSTVCALIVNTTLY...........
TcChR_KF992057                                               ..............................MGWKINPLY...........
Tetraselmis_sp_GSL018_MMETSP0419_DN14107_c5_g1_i1.p1         .....................MGQTSSFPRPEVDTYNVC...........
Tetraselmis_sp_GSL018_JAC77370                               .........MAGRPESLAGTCGDSNPDSVCQLFVNTSLY...........
Tetraselmis_striata_KF992058                                 ........MSGSPQPFPGTCGPGYDDDVVCALVVNTTLY...........
Tetraselmis_striata_KF992079                                 .....MADLRYGPEPVFGSC.ADGDPESYCRLIVNTTLY...........
TsChR_KF992089                                               ...............................MFAINPEY...........
TsChR2                                                       .........MACPADPSGGLSLCSAEQPSPLVGVGAACY...........
Pedinomonas_minor_KF992066                                   ...MKAFKVGSFLFGLVAILSLFYSTIAAGDSSGNYTGY...........
Pedinomonas_minor_1KP_RRSV_2003374.p1                        QEEDPNYVVKTNPTKVYGGHTVFIDGKRPKAPNGAPKNI...........
Botryococcus_sudeticus_1KP_VJDZ_2001927.p1                   ............................RMLLGGAAPSG...........
Leptosira_obovata_1KP_ZNUM_2026218.p1                        T.......................DSHATDTSHAASPTD...........
Microthamnion_kuetzigianum_A_KF992032                        SCLLSPKAHLPANKMNRILLNAVVDPHATAAATDTNGTE...........
Oltmannsiellopsis_viridis_1KP_NSTT_2041818.p1                .............................MGTFDVRPDR...........
CsCCR_MW557552                                               ..............................MEDDSWLEE...........
Crustomastix_stigmatica_MMETSP0803_DN11515_c6_g1_i1.p1       ..................................................
Dolichomastix_tenuilepis_1KP_XOAL_2007882.p2                 ..................................................
Dolichomastix_tenuilepis_1KP_XOAL_2042306.p1                 ..................................................
Dolichomastix_tenuilepis_MMETSP0033_DN11041_c4_g1_i1.p1      ..................................................
Dolichomastix_tenuilepis_MMETSP0033_DN14889_c0_g1_i1.p1      ..................................................
Mantoniella_antarctica_MMETSP1106_DN9282_c2_g1_i1.p1         ..................................................
Mantoniella_antarctica_MMETSP1106_DN5271_c1_g1_i1.p1         ..................................................
Mantoniella_antarctica_MMETSP1106_DN11521_c12_g1_i1.p1       ..................................................
Mantoniella_antarctica_MMETSP1106_DN7780_c0_g1_i1.p1         ................................MAVTKMS...........
Mantoniella_antarctica_MMETSP1106_DN7780_c0_g2_i1.p1         ................................MAVTKMS...........
Mantoniella_beaufortii_MMETSP1326_DN13944_c5_g1_i1.p1        ...................................MAGA...........
Mantoniella_beaufortii_MMETSP1326_DN13908_c1_g3_i1.p1        ...................................MANG...........
Mantoniella_beaufortii_MMETSP1326_DN13817_c3_g1_i1.p1        .................................MSASAF...........
MsCCR_MW557554                                               ...............MCNFFRKYRHGEMEVAHKFVVGGR...........
Mantoniella_squamata_1KP_QXSZ_2010086.p1                     ..................................................
Mantoniella_squamata_1KP_QXSZ_2010783.p1                     ..................................................
Mantoniella_squamata_1KP_QXSZ_2011642.p1                     ................................MANGQGF...........
Mantoniella_squamata_1KP_QXSZ_2042408.p1                     ...................................MATS...........
Monomastix_opisthostigma_KF992043                            LLLLTFICLVALGLASTPAPVVSTSPPPATAASGDAHGA...........
Nephroselmis_pyriformis_1KP_ISIM_2036828.p1                  ..................................................
Cymbomonas_sp_M3265_1KP_XIVI_2008500.p1                      ...................................MSNL...........
Cymbomonas_sp_M3265_1KP_XIVI_2096613.p1                      ................................MAITLDS...........
CtCCR_MW557553                                               .............MMRSLLASTGASEDASCACGNSTGDG...........
Cymbomonas_tetramitiformis_CYMBO-Kim_comp57022_c1_seq1.p1    ...................................MSQI...........
Cymbomonas_tetramitiformis_CYMBO-Kim_comp69310_c0_seq1.p1    ................................MAIVLDD...........
Pyramimonas_amylifera_MMETSP1081_DN15038_c0_g1_i1.p1         ...................................MTQD...........
Pyramimonas_amylifera_MMETSP1081_DN18642_c1_g1_i1.p1         ..................................................
Pyramimonas_amylifera_MMETSP1081_DN19374_c1_g1_i1.p1         ................................MAITLDS...........
Pyramimonas_amylifera_MMETSP1081_DN19574_c0_g2_i1.p1         ..................................................
PgChR1_JQ241366                                              ..............................MVGLKPEET...........
PymeACR1_MT353682                                            ...........................MMMMAPPESTDA...........
PymeChR_MW557555                                             ..............................MGVEEVSDT...........
Pyramimonas_melkonianii_MMETSP1169_DN2685_c1_g1_i1.p2        ..................................................
Pyramimonas_melkonianii_MMETSP1169_DN16214_c3_g1_i1.p1       .............................MAITFTEDVR...........
Pyramimonas_parkeae_KF992046                                 ..................MLNVAHSSDVRLVVISALLVA...........
Pyramimonas_parkeae_1KP_TNAW_2012857.p1                      ..................................................
Pyramimonas_parkeae_1KP_TNAW_2014098.p1                      ..................................................
Pyramimonas_parkeae_1KP_TNAW_2078329.p1                      ..................................................
Pyramimonas_parkeae_1KP_TNAW_2078497.p1                      ...................................MASA...........
Pyramimonas_sp_CCMP2087_MMETSP1445_DN18216_c0_g1_i1.p1       ..............................MVGLKPEET...........
Pyramimonas_sp_CCMP2087_MMETSP1445_DN18621_c2_g1_i1.p1       .....................................MA...........
Py2087ACR1_MT353681                                          ................................MGEGVQY...........
Pyramimonas_tychotreta_PRJNA342459-36897_SRR4293310_539.p1   .....................................MA...........
Pyramimonas_tychotreta_PRJNA342459-36897_SRR4293310_2610.p1  ................................MGDGVQY...........
Pyramimonas_tychotreta_PRJNA342459-36897_SRR4293311_1034.p1  ..............................MVGLKPDET...........
CiChR_MW557562                                               ............................MGVFHKILPCM...........
Klebsormidium_nitens_DF236986                                ..................................................
KnChR                                                        ............................TVTDSHSAGNG...........
MvChR1_JF922293                                              MSPPTSPTPDTGHDTPDTGHDTGGHGAVEICFAPCEEDC...........
MvChR2_KF992067                                              .................MADVVPPATPVSDICFAPCQED...........
BfCCR1_MN585290                                              ..MAQAAALAAGRPYVVMQHLQDAGFPECDYGTCLEGTM...........
BfCCR2_MN585291                                              HGETSFGHEAGETPYKEFKYLEDVGFPRCEFGTCLQGTM...........
Chroomonas_sp_KF992088                                       .........................MDAVGAVPGAENPF...........
Cryptomonas_paramecium_MMETSP0038_DN27019_c0_g1_i1.p1        ....................................MSA...........
GcCCR1_MN585292                                              ........................MSHAMQRVFEGATHG...........
GcCCR2_MN585293                                              ..........................MEHAMRRTLLANT...........
G1CCR_MN585294                                               ............................MGIGADGAILP...........
GtCCR1_KU761994                                              ..................................................
GtCCR2_KU761992                                              ..................................................
GtCCR3_KU761993                                              ...............................MVSALDQN...........
GtCCR4_MF039475                                              ......................MTTSAPSLSDPNWQYGM...........
HpCCR_MN585295                                               ..................................................
Hemiselmis_andersenii_MMETSP0043_DN21277_c0_g1_i1.p2         ...MDPSMMRRQEGGGDGGGGDGGGGAPKLFGEQEVLEA...........
HrCCR_MN585296                                               .............................MFGEQEIVEA...........
PsuCCR1_KF992056                                             ......................MTMLEH......LEGTM...........
PsuCCR2_MN585298                                             .......................MNSTADPVAAAAVVPD...........
PsuCCR3_KF992063                                             ........MAAEIKARGYTYNEVVANLDPLLHGRLEGTM...........
PsuCCR4_KF992055                                             .............................MTVARMEGTM...........
RaCCR1_MN585300                                              ..................MVSEGYGDKY......LEGSM...........
RaCCR2_MN585303                                              .........................MPMFGGRRSESEKA...........
RaCCR3_MN585301                                              ........................MESVNSAQFVSSGGL...........
RaCCR4_MN585302                                              ............................MSSSGEEVVDP...........
RlCCR1_ChRmine_MN194599                                      .......................MAHAPGTDQMFYVGTM...........
RlCCR2_MN585305                                              ........................MSEEAWAQQYRNKQN...........
RsCCR1_MN585307                                              .....................MVLDLPEDFARMHLEGTM...........
RsCCR2_MN585308                                              .............................MAAGNEHFET...........
RsCCR3_MN585306                                              ........................MSEEAWAQQYRNKQN...........
Rhodomonas_sp_KF992047                                       ........................MKRQQARVMEANNGS...........
Rhodomonas_sp_1KP_IAYV_2051368.p1                            ..........................MSFRRDDDKELEE...........
Rhodomonas_sp_CCMP768_MMETSP1091_DN28851_c0_g1_i1.p1         ................................MASSTEE...........
Rhodomonas_sp_CCMP768_MMETSP1091_DN29084_c2_g1_i1.p1         ..................................................
Rhodomonas_sp_CCMP768_MMETSP1091_DN29084_c6_g1_i1.p1         .......................MASIPGSDELYYVGTM...........
Rhodomonas_sp_CCMP768_MMETSP1389_DN22769_c0_g2_i1.p1         ..................................................
Rhodomonas_sp_CCMP768_MMETSP1389_DN28221_c0_g1_i1.p1         ..................................................
Rhodomonas_sp_CCMP768_MMETSP1389_DN30320_c0_g2_i1.p1         ..................................................
Rhodomonas_sp_CCMP768_MMETSP1389_DN30485_c0_g1_i1.p1         ..................................................
C1ACR_887_KX879691                                           ...............MEHHSYDGAMRSLQAISGSFADIE...........
C1ACR_023_KX879692                                           ......................MTVLEVNEAVIIDGVMY...........
C1ACR_561_MG831198                                           ..............................MEINTTSPY...........
C2ACR_MW557573                                               ........................MAAIFPGTTPDPFEY...........
GcACR_457_KX879674                                           ....MSACPPRTPRYGNMSAADKRAEYLQKVIDLSPEIY...........
GcACR_145_KX879675                                           AQDTGSQAVGFQPEERMVVRGKAAYIDGIGPATPYAGMY...........
GcACR_439_KX879676                                           ......MAETGVIRSQEDYYRLVENRETIGTYWDSSLVY...........
GcACR_197_MG831184                                           ............................MQASQISSSYF...........
GcACR_201_MG831185                                           ...........................MEAADEEDVGGG...........
G1ACR_203_KX879677                                           AQDTGSQAVGFQPEERMVVRGKAAYIDGIGPATPYAGMY...........
G1ACR_243_KX879678                                           ..................................................
GtACR1_KP171708                                              ............................MSSITCDPAIY...........
GtACR2_KP171709                                              ................................MASQVVY...........
GtACR3_MT002481                                              ..................................MSVVY...........
HpACR_213_MG831186                                           ..................................MTVIY...........
HaACR_359_MG831187                                           .....................MATPAPAGAPLTTTPVPY...........
HrACR_495_MG831188                                           ....................MATPGPAAVPSMTTTPAPY...........
PsuACR1_KF992074                                             ...............................MTTISEVC...........
PsuACR_973_ZipACR_KX879679                                   ..........MAALHQALEELGQGASRHLLYRAPEEMVY...........
PsuACR_433_KX879680                                          ...............................MAELVDEY...........
PsuACR_003_KX879681                                          ..................MEAGATIEQGGLESYDHKITY...........
PsuACR_353_MG831189                                          .......................MEVEMEMEMEGLGNST...........
RaACR_687_MG831190                                           .....................MGDMSHIETVYYVNGTEV...........
RlACR_477_KX879682                                           ...........................MALYTSQFGIAY...........
RlACR_497_MG831191                                           .................MEYQSLDDFPLETLYFRNGTEV...........
RsACR_995_KX879683                                           ..................................................
RsACR_665_RapACR_MG831192                                    .................MDYTSLDDFPLETLYFRNGTEV...........
R1ACR_367_KX879684                                           ...........................MSYVEDPAFGFY...........
R1ACR_877_KX879685                                           ...........................MSATENPAFGLY...........
R1ACR_447_KX879686                                           .........................MVWSHVDEPALGPY...........
R1ACR_741_KX879687                                           ...........................MSYVEDPAFGFY...........
R1ACR_799_KX879688                                           ....................MAGVQDDWSAVSVPAFGQY...........
R1ACR_653_MG831193                                           .................................MPYDNY...........
R1ACR_6367_MG831194                                          ...........................MSAITDPALGLY...........
R2ACR_853_KX879689                                           ...........................MSAVADPQFGLY...........
R2ACR_142_KX879690                                           ............................MATFNSTWTTY...........
R2ACR_041_MG831197                                           ..................................................
R3ACR1_MW557574                                              ................MDPFATIEDFPLETVYFRNGTEI...........
R3ACR2_MW557575                                              ...........................MAQYISQFGIEY...........
R3ACR3_MW557576                                              ..................................MEPEY...........
R4ACR_MW557577                                               ..........................MPAQYVSDFGIEY...........
R5ACR_MW557578                                               ..........................MATPYWSDAGIKY...........
R6ACR_MW557579                                               ............................MATLETDFSRF...........
R7ACR1_MW557580                                              ........................MSDWQAIQDPYRGTY...........
R7ACR2_MW557581                                              ......................MVDGTWSYPEEPLNGPY...........
R7ACR3_MW557582                                              .....................MSVETSWQAVESPSEGVY...........
R8ACR1_MW557583                                              ...........................MSAIENPNFGIY...........
R8ACR2_MW557584                                              ......................MDFDDWSAVDEPAFGQY...........
R8ACR3_MW557585                                              ...........................MSAVDIPALGLY...........
R8ACR4_MW557586                                              .................................MVFENY...........
R8ACR5_MW557587                                              ..................................MDFAY...........
PaACR1_MT002471                                              ..................................................
PaACR2_MT002474                                              ..................................................
PaACR3_MT002477                                              ..................................................
PaACR4_MT002464                                              ..................................................
PaACR5_MT002465                                              ..................................................
PaACR6_MT002466                                              ..................................................
PgACR1_MT002472                                              ..................................................
PgACR2_MT002475                                              ..................................................
PgACR3_MT002478                                              ..................................................
Phaeocystis_rex_CCMP2000_MMETSP1178_DN16108_c16_g1_i1.p1     ..................................................
Ga0063091_10159311                                           ..................................................
Ga0063092_10301351                                           ..................................................
Ga0063094_10939971                                           ..............................MSADVASSL...........
Ga0063134_10716171                                           ........................MDATTTPVVPIVVAP...........
Ga0063142_10346371                                           ..............................MASPTPVPQ...........
Ga0063142_10776511                                           ........................MSTAKTDVVSTTEVP...........
Ga0063874_10213811                                           ..................................................
Ga0115011_101119171                                          .............................MAPSQEVAEG...........
Ga0192978_10164961                                           ..................................................
Ga0193090_10116131                                           ................................MSDTESL...........
Ga0209709_100146357                                          ..................................................
Ga0209713_100045733                                          ..................................................
Ga0302127_101143691                                          ..................................................
Ga0302134_100039185                                          ..................................................
Ga0302137_100022113                                          ..................................................
Ga0304731_111980001                                          ..................................................
Ga0307381_100388131                                          ..................................................
Ga0307384_101204011                                          ............................MSASPTPAPNN...........
Ga0307395_101191321                                          ...............................MGSDDIEM...........
Ga0314674_101077501                                          ..................................................
Ga0314699_102199931                                          ..................................................
Ga0314700_102535991                                          ..................................................
Ga0314712_100404721                                          ..................................................
Ga0401698_0257947_180_869                                    ..................................................
sTACR1_MW557568                                              ..................................................
sTACR2_MW557569                                              ............................MSSNSEQLANG...........
MerMAID1_MK914541                                            ..................................................
MerMAID2_MK914542                                            ..................................................
MerMAID3_MK914543                                            .................................MSDEST...........
MerMAID4_MK914544                                            .............MTIVLSSLIVIRFVFFAGNNVLLRCM...........
MerMAID5_MK914545                                            .................................MSDEST...........
MerMAID6_MK914546                                            ..................................................
MerMAID7_MK914547                                            ..................................................
mgACR1_MW557563                                              ..................................................
mgACR2_MW557564                                              ................................MGEESAA...........
mgACR3_MW557565                                              ..................................................
mgACR4_MW557566                                              ................................MSIQEMY...........
mgACR5_MW557567                                              ..................................................
AsACR1                                                       ..................................................
AaACR1                                                       ...................................MSEH...........
AaACR2                                                       ...............................MSSLVLGA...........
AaACR3                                                       ............................MTTETEVLMTL...........
AlACR1_MT002467                                              ..............................MEAMAMSEH...........
AlACR2_MT002473                                              ...............................MSSLVLGA...........
AlACR3_MT002476                                              ............................MTTETEVLMTL...........
A1ACR1a_MT002468                                             ..................................MSYNE...........
A1ACR1b                                                      ..................................MSYNE...........
A1ACR2a                                                      ...................MADLMSLAQDDSLNMIDDAD...........
A1ACR2b                                                      ...................MADLMSLTQDDSLNMIDDAD...........
A1ACR3a                                                      .............................MILTDQVMTL...........
A1ACR3b                                                      .............................MIETDQVMTL...........
A2ACR1                                                       ..............................MDPLNMDEH...........
A2ACR2                                                       ..............................MDGLLEYGE...........
A2ACR3                                                       .............................MIETPVEMTL...........
CarACR1_MW557570                                             ..................................................
CarACR2_MW557571                                             ..............................MSSVNDIRV...........
CarACR3_MW557572                                             ..................................................
HfACR1_MT002469                                              ..................................MSYNE...........
HfACR2                                                       ...................MADLMSLTQDDSLNMIDDAD...........
HfACR3                                                       .............................MIYTDQVMTL...........
P1ACR1                                                       ...................................MSAT...........
P1ACR2                                                       ..................................................
P1ACR3                                                       ..................................................
SaACR2_MT002463                                              ..................................................
SaACR3                                                       ................................MAVGSVD...........
S1ACR1                                                       ..................................MSYNE...........
S1ACR2                                                       ...................MADLMSLTQDDSLKMIDDAD...........
S1ACR3                                                       .............................MIVTDQVMTL...........
S2ACR1                                                       ..............................MEAMAMSEH...........
S2ACR2                                                       ...............................MSSLVLGA...........
S2ACR3                                                       ............................MTTETEVLMTL...........
TaACR1                                                       ..................................................
TaACR2                                                       ..................................................
TaACR3                                                       ................MTAGLGFEPTRLRALSEVVPKDG...........
T1ACR1_MT002470                                              ..............................MDPLNMDEH...........
T1ACR2                                                       ..............................MDGLLEYGE...........
T1ACR3                                                       .............................MIETPVEMTL...........
Ga0193082_100053411                                          ........................MSTLAPTLSPTIEED...........
Ga0193082_100139241                                          ..................................................
Ansanella_granifera_GFBE01018556                             ..................MATEQVGSIVLGEDTSHCKES...........
Pelagodinium_beii_MMETSP1338_DN70185_c0_g1_i1.p1             .............MDQQTISSYA.AATVRLLQSEEEMNF...........
SA3ChR1                                                      MDPTMPLTPQDRLYDAVQAINEVASQLNRRLQTEECSES...........
SA3ChR2                                                      .........................MDRVRRLQTETCDS...........
SA3ChR3                                                      ...MEVEQDRLAQALATIQDATSNLSYLRRLQVEPCSDT...........
SA3ChR4                                                      DALSGNQQFRLSEAVSTIQEVAYDLN..RRLQTECDPDS...........
del-SmChR1_MW557593                                          .........................MDRVRRLQTETCDS...........
del-SmChR2_MW557594                                          ...............................MTEECTET...........
SmChR3                                                       .MGEVTVSPQERLFDAVSAINEVAEELTRRLQTEECTEG...........
SmiChR1                                                      .MAKAVMQDQISSAMATIEDALQNLKHVRNLQETECSGE...........
SmiChR2                                                      ..MAASQGMQDQISNAMSTIEDVLGNLRRLQVTECESGK...........
SmiChR3                                                      ........MKEQLSSALSTIEDVIGNLRRLQTTECTDGK...........
mgdChR1_MW557588                                             .......MAVNEGELMRTCAPLYASFALEAVSSVMLCCF...........
mgdChR2_MW557589                                             PRFSGRSAFLIHASLGLALFVFMVTSRMRGAADMDQVSG...........
mgdChR3_MW557590                                             ..................................................
mgdChR4_MW557591                                             ....................MVYDTYGSPCRCLTTGVDD...........
mgdChR5_MW557592                                             .............................MAGGALPAGV...........
mgdChR6                                                      ..................................................
mgdChR7                                                      ............................MVVSTESDTTT...........
mgdChR8                                                      ..................................................
mgdChR9                                                      ................................MSVPDN............
mgdChR10                                                     .............................MAGGSLPEGM...........
mgdChR11                                                     ..MKEPPPFFLQSGVMVAFIVFYMRENLNRTVVLAARRL...........
mgdChR12                                                     ................................MTYTIED...........
mgdChR13                                                     .................................MGCAFL...........
mgdChR14                                                     ................................MTTTIDD...........
mgdChR15                                                     .................MTTMVYDTYGSPCRCLTTGVDD...........
mgdChR16                                                     .......................MSGTELTQYSHQMSDT...........
mgdChR17                                                     ..............................MIVNEQMKS...........
vPyACR_21821_MT353683                                        ....................................MSF...........
vPyACR_2164382_MT353684                                      ..................................................
VirRDTS                                                      ..................................................
VirChR1                                                      ..................................................
OLPVR1                                                       ..................................................

                                                             101                                            150
AgChR_KF992038                                               ...........................................HKWVAGP
BsChR1_KF992086                                              ..........................ITYGAEMYRGFYVLDANPDWVTGP
BsChR2_KF992034                                              ..................................................
CcChR1_KF992069                                              .................................................M
CcChR2_KF992048                                              ..............................................GAVN
Carteria_obtusa_1KP_RUIF_2054617.p1                          ..................................................
Carteria_obtusa_1KP_RUIF_2054670.p1                          ..................AS.........................TQFNA
Characiochloris_sp_AAM3_QAXP01000305.1_gmes_10456            ..................................................
Chlamydomonas_applanata_BDCZ01000016.1_gmes_1227             ..................................................
Chlamydomonas_asymmetrica_BDDA01000174.1_gmes_6319           ..................................................
CaChR1_JN596951                                              ..........................................IDGWIAIP
CbChR1_KF992062                                              ..................................................
Chlamydomonas_bilatus_A_KF992044                             ..................................................
Chlamydomonas_bilatus_A_KF992049                             ..................................................
Chlamydomonas_cf_sp_CCMP681_MMETSP1180_DN11300_c0_g1_i1.p1   ..................................................
Chlamydomonas_chlamydogama_MMETSP1392_DN11660_c0_g1_i1.p1    ...........................................PSLVVGP
Chlamydomonas_chlamydogama_MMETSP1392_DN10989_c1_g1_i1.p1    ..................................................
Chlamydomonas_cribrum_1KP_BCYF_2046542.p1                    .........................................IVNGTVCMA
Chlamydomonas_debaryana_BDDB01000929.1_gmes_8484             ..TSISRFVQFFTYVGVVGHL.............................
Chlamydomonas_euryale_MMETSP0063_DN14184_c0_g2_i1.p1         ..................................................
Chlamydomonas_klinobasis_JGI_Chlkli_DN20981_c12_g1_i1.p1     .............................................MVCGP
Chlamydomonas_leiostraca_MMETSP1391_DN15396_c15_g1_i1.p1     .............................................WVAGP
CnChR1_Chrimson_KF992060                                     ...CG.....GMTPTGECFSTEWWCDPSYGL..............SDAGY
CnChR2_KF992073                                              ..................................................
CnChR3_KF992036                                              ..............................................VAVL
CnChR4_CnChR4                                                ..............................................IAVS
Chlamydomonas_pitschmannii_JGI_Chlpit_DN14232_c5_g1_i1.p1    ..................................................
CraChR2_JN596949                                             ...SC.....ELTPYG.CLN.DFYCNPAYGL..............ADAGY
ChR1_AF508965                                                ..VFHRAHERMLFQTSYTLENNGSV....................ICIPN
ChR2_AF508966                                                ..........................................VNGSVLVP
Chlamydomonas_sp_1KP_XOZZ_2005020.p1                         ............................................DWFAVY
Chlamydomonas_sp_1KP_XOZZ_2007396.p1                         .............................................WVCGP
Chlamydomonas_sp_1KP_XOZZ_2026252.p1                         ..................................................
Chlamydomonas_sp_1KP_XOZZ_2026292.p1                         ..................................................
C1ChR_MW557558                                               ............................................GMVLVP
Chlamydomonas_sphaeroides_BDDC01003098.1_gmes_17225          ..................................................
CyChR1_JN596948                                              ..........................................IDGWIAIP
Chlorococcum_oleofaciens_1KP_PRIQ_2002050.p1                 ..WMQNLTSGGTVVCTYEEN..............................
Chlorococcum_oleofaciens_1KP_PRIQ_2051706.p1                 ..................................................
CoChR_KF992041                                               ..................................................
Chloromonas_reticulata_A_KF992076                            ..................................................
Chloromonas_rosae_1KP_AJUW_2011513.p1                        ..................................................
Chloromonas_rosae_1KP_AJUW_2055939.p1                        ..NVTSVDLGFGSASFLRKP...........................FTF
Chloromonas_sp_AAM2_QAXH01005832.1_gmes_12198                ..................................................
CsChR_KF992078                                               .............................................FVCGP
CsChR2_MW557559                                              ..............................................VEVA
Desmodesmus_armatus_VIIQ02000124.1_gmes_4764                 ..................................................
DsChR1_JQ241364                                              ............................................EWVVGP
Dunaliella_tertiolecta_1KP_WDWX_2045486.p1                   ............................................EWVVGP
Dunaliella_viridis_1KP_SYJM_2040838.p1                       .............................................WVCGP
Eudorina_elegans_1KP_RNAT_2003716.p1                         ..............................................VCIP
Gonium_pectorale_1KP_KUJU_2052448.p1                         ..............................................LIVP
Gonium_pectorale_KXZ47652                                    ..................................................
HdChR_KF992059                                               ..................................................
HpChR1_JN596950                                              .............................................WVVGP
Haematococcus_pluvialis_1KP_AGIO_2005558.p1                  ..................................................
Haematococcus_sp_NG2_QAXD01000165.1_gmes_1478                .............................................WACGP
Hafniomonas_reticulata_KF992039                              ..................................................
Hafniomonas_reticulata_KF992080                              ..................................................
Heterochlamydomonas_inaequalis_KF992052                      .............................................TVCVN
Heterochlamydomonas_inaequalis_1KP_IRYH_2036755.p1           ..................................................
Lobochlamys_segnis_1KP_OFUE_2046577.p1                       ...MG.....GG.....GGG.DQAQALED................WGNSH
Lobomonas_rostrata_KF992031                                  ..ATR.............VDNGTLDG...................WFVPY
Lobomonas_rostrata_KF992075                                  ...............................................CVQ
Lobomonas_rostrata_1KP_JKKI_2009146.p1                       .........................................AGNGTVLLD
Lobomonas_rostrata_1KP_JKKI_2057554.p1                       .............................................VWCIP
NsChR_KF992054                                               .............................................VLLES
Pandorina_morum_1KP_RYJX_2004815.p1                          ..............................................LVIP
Pandorina_morum_1KP_RYJX_2009716.p1                          ..................................................
Phacotus_lenticularis_KF992082                               ........................................GCSNDFWCNP
Pteromonas_angulosa_1KP_LNIL_2007488.p1                      TWACGPIDSCFC......................................
Pteromonas_angulosa_1KP_LNIL_2008704.p1                      ...VC.....QESMFG.CAN.NFWCDPALNL..............TDAGF
Pteromonas_sp_M2761_1KP_ACRY_2041915.p1                      ..................................WSIPGNDTYEDWACGP
Scenedesmus_sp_ARA_RWJJ01001661.1_gmes_11581                 ..................................................
Spermatozopsis_exsultans_KF992084                            ............................................GWVGVP
Spermatozopsis_exsultans_1KP_MXDS_2001008.p1                 ..................HSEDDLI......................GQH
Spermatozopsis_similis_1KP_ENAU_2000997.p1                   ..................................................
Stephanosphaera_pluvialis_KF992053                           ..................................................
ShChR_Chronos_KF992040                                       ..................................................
Tetrabaena_socialis_PNH09251.1                               ..................................................
Tetrabaena_socialis_PNH09255.1                               .............................................FIIPN
Tetradesmus_obliquus_NEDT01000234.1_gmes_12438               ..................................................
Vitreochlamys_sp_M2074_1KP_QWRA_2058964.p1                   ..................................................
Volvox_aureus_KF992068                                       .......................................SDLSNGSLVIP
Volvox_aureus_1KP_POIR_2033228.p1                            ..................................................
VcChR1_EU622855                                              ..............................................VCMP
VcChR2_EU285661                                              ..............................................IVIP
Volvox_globator_1KP_ISPU_2005709.p1                          ............................................GSVVIP
Volvox_globator_1KP_ISPU_2052027.p1                          ..................................................
PsChR1_MT002479                                              ..................................................
PsChR2_JX983143                                              ..................................................
PsChR3_KF992070                                              ..................................................
PsChR4_MW557560                                              ..................................................
SdChR_KF992072                                               ..................HP..........................VHGY
Tetraselmis_astigmatica_MMETSP0804_DN10817_c0_g1_i1.p1       ..................................................
Tetraselmis_astigmatica_MMETSP0804_DN5417_c0_g1_i1.p1        ..................................................
TaChR_MW557561                                               ..................................................
TchChR_KF992087                                              ..................................................
Tetraselmis_chui_MMETSP0491_DN16897_c0_g1_i1.p1              ..................................................
TcChR_KF992057                                               ..................SD..........................EVAI
Tetraselmis_sp_GSL018_MMETSP0419_DN14107_c5_g1_i1.p1         ..................................................
Tetraselmis_sp_GSL018_JAC77370                               ..................................................
Tetraselmis_striata_KF992058                                 ..................................................
Tetraselmis_striata_KF992079                                 ..................................................
TsChR_KF992089                                               ..................MN..........................ETVL
TsChR2                                                       ..................................................
Pedinomonas_minor_KF992066                                   ..................................................
Pedinomonas_minor_1KP_RRSV_2003374.p1                        ..................................................
Botryococcus_sudeticus_1KP_VJDZ_2001927.p1                   ...G..............GG.GAGTQGVY................TLNEL
Leptosira_obovata_1KP_ZNUM_2026218.p1                        ..................DH...........................SSD
Microthamnion_kuetzigianum_A_KF992032                        ..................AA...........................AS.
Oltmannsiellopsis_viridis_1KP_NSTT_2041818.p1                ..................ET.........................WEEMT
CsCCR_MW557552                                               ..................................................
Crustomastix_stigmatica_MMETSP0803_DN11515_c6_g1_i1.p1       ..................................................
Dolichomastix_tenuilepis_1KP_XOAL_2007882.p2                 ..................................................
Dolichomastix_tenuilepis_1KP_XOAL_2042306.p1                 ..................................................
Dolichomastix_tenuilepis_MMETSP0033_DN11041_c4_g1_i1.p1      ..................................................
Dolichomastix_tenuilepis_MMETSP0033_DN14889_c0_g1_i1.p1      ..................................................
Mantoniella_antarctica_MMETSP1106_DN9282_c2_g1_i1.p1         ..................................................
Mantoniella_antarctica_MMETSP1106_DN5271_c1_g1_i1.p1         ..................................................
Mantoniella_antarctica_MMETSP1106_DN11521_c12_g1_i1.p1       ..................................................
Mantoniella_antarctica_MMETSP1106_DN7780_c0_g1_i1.p1         ..................................................
Mantoniella_antarctica_MMETSP1106_DN7780_c0_g2_i1.p1         ..................................................
Mantoniella_beaufortii_MMETSP1326_DN13944_c5_g1_i1.p1        ..................................................
Mantoniella_beaufortii_MMETSP1326_DN13908_c1_g3_i1.p1        ..................................................
Mantoniella_beaufortii_MMETSP1326_DN13817_c3_g1_i1.p1        ..................................................
MsCCR_MW557554                                               ..................................................
Mantoniella_squamata_1KP_QXSZ_2010086.p1                     ..................................................
Mantoniella_squamata_1KP_QXSZ_2010783.p1                     ..................................................
Mantoniella_squamata_1KP_QXSZ_2011642.p1                     ..................................................
Mantoniella_squamata_1KP_QXSZ_2042408.p1                     ..................................................
Monomastix_opisthostigma_KF992043                            ..PAAGESGGNHAAPTEHGG..............................
Nephroselmis_pyriformis_1KP_ISIM_2036828.p1                  ..................................................
Cymbomonas_sp_M3265_1KP_XIVI_2008500.p1                      ..................................................
Cymbomonas_sp_M3265_1KP_XIVI_2096613.p1                      ..................................................
CtCCR_MW557553                                               ..................................................
Cymbomonas_tetramitiformis_CYMBO-Kim_comp57022_c1_seq1.p1    ..................................................
Cymbomonas_tetramitiformis_CYMBO-Kim_comp69310_c0_seq1.p1    ..................................................
Pyramimonas_amylifera_MMETSP1081_DN15038_c0_g1_i1.p1         ..................................................
Pyramimonas_amylifera_MMETSP1081_DN18642_c1_g1_i1.p1         ..................................................
Pyramimonas_amylifera_MMETSP1081_DN19374_c1_g1_i1.p1         ..................................................
Pyramimonas_amylifera_MMETSP1081_DN19574_c0_g2_i1.p1         ..................................................
PgChR1_JQ241366                                              ..................................................
PymeACR1_MT353682                                            ..................................................
PymeChR_MW557555                                             ..................................................
Pyramimonas_melkonianii_MMETSP1169_DN2685_c1_g1_i1.p2        ..................................................
Pyramimonas_melkonianii_MMETSP1169_DN16214_c3_g1_i1.p1       ..................................................
Pyramimonas_parkeae_KF992046                                 ..................................................
Pyramimonas_parkeae_1KP_TNAW_2012857.p1                      ..................................................
Pyramimonas_parkeae_1KP_TNAW_2014098.p1                      ..................................................
Pyramimonas_parkeae_1KP_TNAW_2078329.p1                      ..................................................
Pyramimonas_parkeae_1KP_TNAW_2078497.p1                      ..................................................
Pyramimonas_sp_CCMP2087_MMETSP1445_DN18216_c0_g1_i1.p1       ..................................................
Pyramimonas_sp_CCMP2087_MMETSP1445_DN18621_c2_g1_i1.p1       ..................................................
Py2087ACR1_MT353681                                          ..................................................
Pyramimonas_tychotreta_PRJNA342459-36897_SRR4293310_539.p1   ..................................................
Pyramimonas_tychotreta_PRJNA342459-36897_SRR4293310_2610.p1  ..................................................
Pyramimonas_tychotreta_PRJNA342459-36897_SRR4293311_1034.p1  ..................................................
CiChR_MW557562                                               ..LTVV............................................
Klebsormidium_nitens_DF236986                                ..................................................
KnChR                                                        ..................................................
MvChR1_JF922293                                              ..................................................
MvChR2_KF992067                                              ..CIT.............................................
BfCCR1_MN585290                                              ..................................................
BfCCR2_MN585291                                              ..................................................
Chroomonas_sp_KF992088                                       ..................................................
Cryptomonas_paramecium_MMETSP0038_DN27019_c0_g1_i1.p1        ..................................................
GcCCR1_MN585292                                              ..................................................
GcCCR2_MN585293                                              ..................................................
G1CCR_MN585294                                               ..................................................
GtCCR1_KU761994                                              ..................................................
GtCCR2_KU761992                                              ..................................................
GtCCR3_KU761993                                              ..................................................
GtCCR4_MF039475                                              ..................................................
HpCCR_MN585295                                               ..................................................
Hemiselmis_andersenii_MMETSP0043_DN21277_c0_g1_i1.p2         ..................................................
HrCCR_MN585296                                               ..................................................
PsuCCR1_KF992056                                             ..................................................
PsuCCR2_MN585298                                             ..................................................
PsuCCR3_KF992063                                             ..................................................
PsuCCR4_KF992055                                             ..................................................
RaCCR1_MN585300                                              ..................................................
RaCCR2_MN585303                                              ..................................................
RaCCR3_MN585301                                              ..................................................
RaCCR4_MN585302                                              ..................................................
RlCCR1_ChRmine_MN194599                                      ..................................................
RlCCR2_MN585305                                              ..................................................
RsCCR1_MN585307                                              ..................................................
RsCCR2_MN585308                                              ..................................................
RsCCR3_MN585306                                              ..................................................
Rhodomonas_sp_KF992047                                       ..................................................
Rhodomonas_sp_1KP_IAYV_2051368.p1                            ..................................................
Rhodomonas_sp_CCMP768_MMETSP1091_DN28851_c0_g1_i1.p1         ..................................................
Rhodomonas_sp_CCMP768_MMETSP1091_DN29084_c2_g1_i1.p1         ..................................................
Rhodomonas_sp_CCMP768_MMETSP1091_DN29084_c6_g1_i1.p1         ..................................................
Rhodomonas_sp_CCMP768_MMETSP1389_DN22769_c0_g2_i1.p1         ..................................................
Rhodomonas_sp_CCMP768_MMETSP1389_DN28221_c0_g1_i1.p1         ..................................................
Rhodomonas_sp_CCMP768_MMETSP1389_DN30320_c0_g2_i1.p1         ..................................................
Rhodomonas_sp_CCMP768_MMETSP1389_DN30485_c0_g1_i1.p1         ..................................................
C1ACR_887_KX879691                                           ..................................................
C1ACR_023_KX879692                                           ..................................................
C1ACR_561_MG831198                                           ..................................................
C2ACR_MW557573                                               ..................................................
GcACR_457_KX879674                                           ..................................................
GcACR_145_KX879675                                           ..................................................
GcACR_439_KX879676                                           ..................................................
GcACR_197_MG831184                                           ..................................................
GcACR_201_MG831185                                           ..................................................
G1ACR_203_KX879677                                           ..................................................
G1ACR_243_KX879678                                           ..................................................
GtACR1_KP171708                                              ..................................................
GtACR2_KP171709                                              ..................................................
GtACR3_MT002481                                              ..................................................
HpACR_213_MG831186                                           ..................................................
HaACR_359_MG831187                                           ..................................................
HrACR_495_MG831188                                           ..................................................
PsuACR1_KF992074                                             ..................................................
PsuACR_973_ZipACR_KX879679                                   ..................................................
PsuACR_433_KX879680                                          ..................................................
PsuACR_003_KX879681                                          ..................................................
PsuACR_353_MG831189                                          ..................................................
RaACR_687_MG831190                                           ..................................................
RlACR_477_KX879682                                           ..................................................
RlACR_497_MG831191                                           ..................................................
RsACR_995_KX879683                                           ..................................................
RsACR_665_RapACR_MG831192                                    ..................................................
R1ACR_367_KX879684                                           ..................................................
R1ACR_877_KX879685                                           ..................................................
R1ACR_447_KX879686                                           ..................................................
R1ACR_741_KX879687                                           ..................................................
R1ACR_799_KX879688                                           ..................................................
R1ACR_653_MG831193                                           ..................................................
R1ACR_6367_MG831194                                          ..................................................
R2ACR_853_KX879689                                           ..................................................
R2ACR_142_KX879690                                           ..................................................
R2ACR_041_MG831197                                           ..................................................
R3ACR1_MW557574                                              ..................................................
R3ACR2_MW557575                                              ..................................................
R3ACR3_MW557576                                              ..................................................
R4ACR_MW557577                                               ..................................................
R5ACR_MW557578                                               ..................................................
R6ACR_MW557579                                               ..................................................
R7ACR1_MW557580                                              ..................................................
R7ACR2_MW557581                                              ..................................................
R7ACR3_MW557582                                              ..................................................
R8ACR1_MW557583                                              ..................................................
R8ACR2_MW557584                                              ..................................................
R8ACR3_MW557585                                              ..................................................
R8ACR4_MW557586                                              ..................................................
R8ACR5_MW557587                                              ..................................................
PaACR1_MT002471                                              ..................................................
PaACR2_MT002474                                              ..................................................
PaACR3_MT002477                                              ..................................................
PaACR4_MT002464                                              ..................................................
PaACR5_MT002465                                              ..................................................
PaACR6_MT002466                                              ..................................................
PgACR1_MT002472                                              ..................................................
PgACR2_MT002475                                              ..................................................
PgACR3_MT002478                                              ..................................................
Phaeocystis_rex_CCMP2000_MMETSP1178_DN16108_c16_g1_i1.p1     ..................................................
Ga0063091_10159311                                           ..................................................
Ga0063092_10301351                                           ..................................................
Ga0063094_10939971                                           ..................................................
Ga0063134_10716171                                           ..................................................
Ga0063142_10346371                                           ..................................................
Ga0063142_10776511                                           ..................................................
Ga0063874_10213811                                           ..................................................
Ga0115011_101119171                                          ..................................................
Ga0192978_10164961                                           ..................................................
Ga0193090_10116131                                           ..................................................
Ga0209709_100146357                                          ..................................................
Ga0209713_100045733                                          ..................................................
Ga0302127_101143691                                          ..................................................
Ga0302134_100039185                                          ..................................................
Ga0302137_100022113                                          ..................................................
Ga0304731_111980001                                          ..................................................
Ga0307381_100388131                                          ..................................................
Ga0307384_101204011                                          ..PT..............................................
Ga0307395_101191321                                          ..................................................
Ga0314674_101077501                                          ..................................................
Ga0314699_102199931                                          ..................................................
Ga0314700_102535991                                          ..................................................
Ga0314712_100404721                                          ..................................................
Ga0401698_0257947_180_869                                    ..................................................
sTACR1_MW557568                                              ..................................................
sTACR2_MW557569                                              ..................................................
MerMAID1_MK914541                                            ..................................................
MerMAID2_MK914542                                            ..................................................
MerMAID3_MK914543                                            ..................................................
MerMAID4_MK914544                                            ..................................................
MerMAID5_MK914545                                            ..................................................
MerMAID6_MK914546                                            ..................................................
MerMAID7_MK914547                                            ..................................................
mgACR1_MW557563                                              ..................................................
mgACR2_MW557564                                              ..................................................
mgACR3_MW557565                                              ..................................................
mgACR4_MW557566                                              ..................................................
mgACR5_MW557567                                              ..................................................
AsACR1                                                       ..................................................
AaACR1                                                       ..................................................
AaACR2                                                       ..................................................
AaACR3                                                       ..................................................
AlACR1_MT002467                                              ..................................................
AlACR2_MT002473                                              ..................................................
AlACR3_MT002476                                              ..................................................
A1ACR1a_MT002468                                             ..................................................
A1ACR1b                                                      ..................................................
A1ACR2a                                                      ..................................................
A1ACR2b                                                      ..................................................
A1ACR3a                                                      ..................................................
A1ACR3b                                                      ..................................................
A2ACR1                                                       ..................................................
A2ACR2                                                       ..................................................
A2ACR3                                                       ..................................................
CarACR1_MW557570                                             ..................................................
CarACR2_MW557571                                             ..................................................
CarACR3_MW557572                                             ..................................................
HfACR1_MT002469                                              ..................................................
HfACR2                                                       ..................................................
HfACR3                                                       ..................................................
P1ACR1                                                       ..................................................
P1ACR2                                                       ..................................................
P1ACR3                                                       ..................................................
SaACR2_MT002463                                              ..................................................
SaACR3                                                       ..................................................
S1ACR1                                                       ..................................................
S1ACR2                                                       ..................................................
S1ACR3                                                       ..................................................
S2ACR1                                                       ..................................................
S2ACR2                                                       ..................................................
S2ACR3                                                       ..................................................
TaACR1                                                       ..................................................
TaACR2                                                       ..................................................
TaACR3                                                       ..................................................
T1ACR1_MT002470                                              ..................................................
T1ACR2                                                       ..................................................
T1ACR3                                                       ..................................................
Ga0193082_100053411                                          ..................................................
Ga0193082_100139241                                          ..................................................
Ansanella_granifera_GFBE01018556                             ..................................................
Pelagodinium_beii_MMETSP1338_DN70185_c0_g1_i1.p1             ..................................................
SA3ChR1                                                      ..................................................
SA3ChR2                                                      ..................................................
SA3ChR3                                                      ..................................................
SA3ChR4                                                      ..................................................
del-SmChR1_MW557593                                          ..................................................
del-SmChR2_MW557594                                          ..................................................
SmChR3                                                       ..................................................
SmiChR1                                                      ..................................................
SmiChR2                                                      ..................................................
SmiChR3                                                      ..................................................
mgdChR1_MW557588                                             ..................................................
mgdChR2_MW557589                                             ..................................................
mgdChR3_MW557590                                             ..................................................
mgdChR4_MW557591                                             ..................................................
mgdChR5_MW557592                                             ..................................................
mgdChR6                                                      ..................................................
mgdChR7                                                      ..................................................
mgdChR8                                                      ..................................................
mgdChR9                                                      ..................................................
mgdChR10                                                     ..................................................
mgdChR11                                                     ..................................................
mgdChR12                                                     ..................................................
mgdChR13                                                     ..................................................
mgdChR14                                                     ..................................................
mgdChR15                                                     ..................................................
mgdChR16                                                     ..................................................
mgdChR17                                                     ..................................................
vPyACR_21821_MT353683                                        ..................................................
vPyACR_2164382_MT353684                                      ..................................................
VirRDTS                                                      ..................................................
VirChR1                                                      ..................................................
OLPVR1                                                       ..................................................

                                                             151                                            200
AgChR_KF992038                                               EDDCFC........................KAWTF..NRGSDE.......
BsChR1_KF992086                                              VDDCYC........................KSWAV..SHGTKA.......
BsChR2_KF992034                                              ..............................ASWLI..SHGTKA.......
CcChR1_KF992069                                              NNTCDC........................LDWHQ..DLGGHA.......
CcChR2_KF992048                                              NTDCYC........................DAWYT..SLGDDW.......
Carteria_obtusa_1KP_RUIF_2054617.p1                          ..............................PGWSE..SYGSEF.......
Carteria_obtusa_1KP_RUIF_2054670.p1                          SESCCC........................PGWDA..SYGTDR.......
Characiochloris_sp_AAM3_QAXP01000305.1_gmes_10456            ..............................VAWMA..PIGSDI.......
Chlamydomonas_applanata_BDCZ01000016.1_gmes_1227             ..............................YKWNK..SHGNDT.......
Chlamydomonas_asymmetrica_BDDA01000174.1_gmes_6319           ..............................RGWLTIIPQAMEDLQSGLET
CaChR1_JN596951                                              AGDCYC........................AGWYV..SHGSSF.......
CbChR1_KF992062                                              ..............................AGWLH..SHGTQA.......
Chlamydomonas_bilatus_A_KF992044                             ..............................LAWLT..SHGTQA.......
Chlamydomonas_bilatus_A_KF992049                             ..............................ASWLL..SRGTDS.......
Chlamydomonas_cf_sp_CCMP681_MMETSP1180_DN11300_c0_g1_i1.p1   ..............................VAWLK..KKGTPL.......
Chlamydomonas_chlamydogama_MMETSP1392_DN11660_c0_g1_i1.p1    SDSCYC........................EYWGH..SHGTTE.......
Chlamydomonas_chlamydogama_MMETSP1392_DN10989_c1_g1_i1.p1    ..............................PAWTE..NFGSDS.......
Chlamydomonas_cribrum_1KP_BCYF_2046542.p1                    EGSCYC........................PDWYD..NFGSST.......
Chlamydomonas_debaryana_BDDB01000929.1_gmes_8484             ..............................QDWLE..TFGTNS.......
Chlamydomonas_euryale_MMETSP0063_DN14184_c0_g2_i1.p1         ..............................LAWLQ..SHGTDG.......
Chlamydomonas_klinobasis_JGI_Chlkli_DN20981_c12_g1_i1.p1     KGHCYC........................PGWTY..WMGSKN.......
Chlamydomonas_leiostraca_MMETSP1391_DN15396_c15_g1_i1.p1     QDKCYC........................EGWAE..SHGSKQ.......
CnChR1_Chrimson_KF992060                                     G...YCFVEATGGYLVVGVEKK........QAWLH..SRGTPG.......
CnChR2_KF992073                                              ..............................LPWLY..SHGSDA.......
CnChR3_KF992036                                              SNQCYC........................NGWYD..SKGTDD.......
CnChR4_CnChR4                                                VDQCYC........................SGWYD..YKGSDS.......
Chlamydomonas_pitschmannii_JGI_Chlpit_DN14232_c5_g1_i1.p1    ..............................LAWLV..DHGTAG.......
CraChR2_JN596949                                             N...YCYVQ.SAYGK.LAIVQTDQ......LSWLY..SHGSSG.......
ChR1_AF508965                                                NGQCFC........................LAWLK..SNGTNA.......
ChR2_AF508966                                                EDQCYC........................AGWIE..SRGTNG.......
Chlamydomonas_sp_1KP_XOZZ_2005020.p1                         TGQCFC........................QGWYF..SHGSTW.......
Chlamydomonas_sp_1KP_XOZZ_2007396.p1                         QDNCYC........................AAWNI..NYGTSV.......
Chlamydomonas_sp_1KP_XOZZ_2026252.p1                         ..............................HSWYN..SYGTDG.......
Chlamydomonas_sp_1KP_XOZZ_2026292.p1                         ..............................HTWYW..PYGTAA.......
C1ChR_MW557558                                               EDECYC........................SGWYD..LKGSDS.......
Chlamydomonas_sphaeroides_BDDC01003098.1_gmes_17225          ..............................ERWLE..SNGTDA.......
CyChR1_JN596948                                              AGDCYC........................AGWYV..SHGSSF.......
Chlorococcum_oleofaciens_1KP_PRIQ_2002050.p1                 ..............................IGWMQ..SIGSDR.......
Chlorococcum_oleofaciens_1KP_PRIQ_2051706.p1                 ..............................IAWMK..SVGSDL.......
CoChR_KF992041                                               ..............................LAWTD..SLGSDT.......
Chloromonas_reticulata_A_KF992076                            ..............................HTWYN..SYGTQS.......
Chloromonas_rosae_1KP_AJUW_2011513.p1                        ..............................PGWYV..SHGSSF.......
Chloromonas_rosae_1KP_AJUW_2055939.p1                        GDDCQC........................HSWYN..SYGTNN.......
Chloromonas_sp_AAM2_QAXH01005832.1_gmes_12198                ..............................AGWLV..SHGTAM.......
CsChR_KF992078                                               ADKCYC........................SAWLH..SHGSKE.......
CsChR2_MW557559                                              EDQCYC........................PGWYA..EKGTDE.......
Desmodesmus_armatus_VIIQ02000124.1_gmes_4764                 ..............................QSAIARQLLGGGG.......
DsChR1_JQ241364                                              SDQCYC........................RAWSK..SHGTDR.......
Dunaliella_tertiolecta_1KP_WDWX_2045486.p1                   VDQCYC........................KAWAK..SHGTKN.......
Dunaliella_viridis_1KP_SYJM_2040838.p1                       SEQCYC........................EGWTK..SHGSDT.......
Eudorina_elegans_1KP_RNAT_2003716.p1                         PNSCYC........................EGWLV..SRGTPV.......
Gonium_pectorale_1KP_KUJU_2052448.p1                         EDKCFC........................MSWLK..TRGSKY.......
Gonium_pectorale_KXZ47652                                    ..............................QAWGT...............
HdChR_KF992059                                               ..............................IAWLK..NKGTDE.......
HpChR1_JN596950                                              RDSCYC........................EKWAK..SHGTKD.......
Haematococcus_pluvialis_1KP_AGIO_2005558.p1                  ..............................AAWLE..SHGTKG.......
Haematococcus_sp_NG2_QAXD01000165.1_gmes_1478                ADDCFC........................YKWNK..SHGNDS.......
Hafniomonas_reticulata_KF992039                              ..............................DAWEI..PYGTDM.......
Hafniomonas_reticulata_KF992080                              ..............................DAWTI..KLGSNS.......
Heterochlamydomonas_inaequalis_KF992052                      PDVCFC........................LDWQQ..PFGSNM.......
Heterochlamydomonas_inaequalis_1KP_IRYH_2036755.p1           ..............................DSWYD..SYGSNL.......
Lobochlamys_segnis_1KP_OFUE_2046577.p1                       NGPCMC........................TDWLV..SHGSSS.......
Lobomonas_rostrata_KF992031                                  G.DCFC........................YPWYA..TRGTTV.......
Lobomonas_rostrata_KF992075                                  GDACFC........................LPWFD..SLGTQS.......
Lobomonas_rostrata_1KP_JKKI_2009146.p1                       EGDCYC........................ADWYE..KKGTDS.......
Lobomonas_rostrata_1KP_JKKI_2057554.p1                       AGSCFC........................EPWLD..PLGTTI.......
NsChR_KF992054                                               SGSCYC........................EDWYT..SRGNHV.......
Pandorina_morum_1KP_RYJX_2004815.p1                          DNECFC........................MAWIK..SMGSDV.......
Pandorina_morum_1KP_RYJX_2009716.p1                          ..............................EGWLV..SRGTPL.......
Phacotus_lenticularis_KF992082                               EYNLTDAGFGFCQITWPEQERAFAVGLFKKLSWQI..PHGSET.......
Pteromonas_angulosa_1KP_LNIL_2007488.p1                      ..............................EPWYT..PLGTDA.......
Pteromonas_angulosa_1KP_LNIL_2008704.p1                      G...MCQITYPVSERPFVVGLLNE......MAWQI..PHGTKE.......
Pteromonas_sp_M2761_1KP_ACRY_2041915.p1                      MHSCFC........................EPWYH..SLGSDA.......
Scenedesmus_sp_ARA_RWJJ01001661.1_gmes_11581                 ................................MPA...............
Spermatozopsis_exsultans_KF992084                            EELCYC........................KGWYN..LKGSDS.......
Spermatozopsis_exsultans_1KP_MXDS_2001008.p1                 AGGIFC........................VDTYV..YRGEPY.......
Spermatozopsis_similis_1KP_ENAU_2000997.p1                   ..............................NVWVV..DLGTSHGADY...
Stephanosphaera_pluvialis_KF992053                           ..............................IAWLK..YKGTDA.......
ShChR_Chronos_KF992040                                       ..............................HGCFPHINHGTEL.......
Tetrabaena_socialis_PNH09251.1                               ..............................KAWQQ..SRGSRL.......
Tetrabaena_socialis_PNH09255.1                               DGQCFC........................EAWLK..SKGSHV.......
Tetradesmus_obliquus_NEDT01000234.1_gmes_12438               ................................MPA...............
Vitreochlamys_sp_M2074_1KP_QWRA_2058964.p1                   ..............................PGWYV..SRGNNL.......
Volvox_aureus_KF992068                                       SNDCFC........................LKWLK..SRGSTI.......
Volvox_aureus_1KP_POIR_2033228.p1                            ..............................EAWLK..GKGTSA.......
VcChR1_EU622855                                              RGQCYC........................EGWLR..SRGTSI.......
VcChR2_EU285661                                              SDACFC........................MKWLK..SKGSPV.......
Volvox_globator_1KP_ISPU_2005709.p1                          HNQCFC........................AAWQR..SKGTDE.......
Volvox_globator_1KP_ISPU_2052027.p1                          ..............................MDWIK..SKGSNT.......
PsChR1_MT002479                                              ..............................GDFHD..QNGSLL.......
PsChR2_JX983143                                              ..............................TPIYL..NVGPLW.......
PsChR3_KF992070                                              ..............................PALLV..DLGPVW.......
PsChR4_MW557560                                              ..............................AYWGDPQA............
SdChR_KF992072                                               EEQC..........................SSIYI..YYGALW.......
Tetraselmis_astigmatica_MMETSP0804_DN10817_c0_g1_i1.p1       ..............................TEFHD..PNGSLF.......
Tetraselmis_astigmatica_MMETSP0804_DN5417_c0_g1_i1.p1        ..............................DPLIV..DLGPAW.......
TaChR_MW557561                                               ..............................DSLSQNLQQCPYWSGPGP..
TchChR_KF992087                                              ..............................GYWDDPVS............
Tetraselmis_chui_MMETSP0491_DN16897_c0_g1_i1.p1              ..............................DPLIL..NLGPPW.......
TcChR_KF992057                                               LEIC..........................KENEM..VFGPLW.......
Tetraselmis_sp_GSL018_MMETSP0419_DN14107_c5_g1_i1.p1         ..............................AEISD..PNGSLL.......
Tetraselmis_sp_GSL018_JAC77370                               ..............................APIYM..DIGPGW.......
Tetraselmis_striata_KF992058                                 ..............................DPLFV..PLGPPW.......
Tetraselmis_striata_KF992079                                 ..............................PVLVV..ELGPVW.......
TsChR_KF992089                                               LDEC..........................TPIYL..DIGPLW.......
TsChR2                                                       ................................WGAPAN............
Pedinomonas_minor_KF992066                                   ..............................EKYYA..EIDVSFGGGKVPQ
Pedinomonas_minor_1KP_RRSV_2003374.p1                        ..............................RVFYP..PKGNNV.......
Botryococcus_sudeticus_1KP_VJDZ_2001927.p1                   GQECYC........................IEHI...SHGTKF.......
Leptosira_obovata_1KP_ZNUM_2026218.p1                        HGVC..........................IPPTH..DFGKEW.......
Microthamnion_kuetzigianum_A_KF992032                        HGEC..........................VPNSH..EYGHQW.......
Oltmannsiellopsis_viridis_1KP_NSTT_2041818.p1                GQEC..........................QPPLN..EYGPAW.......
CsCCR_MW557552                                               ..............................DSWLGRTLLGASGDGENSCI
Crustomastix_stigmatica_MMETSP0803_DN11515_c6_g1_i1.p1       ..............................MEWDAGTYVSETVALGRAML
Dolichomastix_tenuilepis_1KP_XOAL_2007882.p2                 ..............................MAWRT..YS...........
Dolichomastix_tenuilepis_1KP_XOAL_2042306.p1                 ..............................MEDSV...............
Dolichomastix_tenuilepis_MMETSP0033_DN11041_c4_g1_i1.p1      ..................................M...............
Dolichomastix_tenuilepis_MMETSP0033_DN14889_c0_g1_i1.p1      ..............................MAADV...............
Mantoniella_antarctica_MMETSP1106_DN9282_c2_g1_i1.p1         ................................MVT...............
Mantoniella_antarctica_MMETSP1106_DN5271_c1_g1_i1.p1         ................................MST...............
Mantoniella_antarctica_MMETSP1106_DN11521_c12_g1_i1.p1       ................................MAS...............
Mantoniella_antarctica_MMETSP1106_DN7780_c0_g1_i1.p1         ..................................................
Mantoniella_antarctica_MMETSP1106_DN7780_c0_g2_i1.p1         ..................................................
Mantoniella_beaufortii_MMETSP1326_DN13944_c5_g1_i1.p1        ..................................................
Mantoniella_beaufortii_MMETSP1326_DN13908_c1_g3_i1.p1        ..............................QGWRPYT.............
Mantoniella_beaufortii_MMETSP1326_DN13817_c3_g1_i1.p1        ..................................................
MsCCR_MW557554                                               ..............................ALLAGSEDYGAAYTTE....
Mantoniella_squamata_1KP_QXSZ_2010086.p1                     .............................MSAYEV...............
Mantoniella_squamata_1KP_QXSZ_2010783.p1                     ................................MAT...............
Mantoniella_squamata_1KP_QXSZ_2011642.p1                     ..............................RAYT................
Mantoniella_squamata_1KP_QXSZ_2042408.p1                     ..................................................
Monomastix_opisthostigma_KF992043                            ..............................EGHSS..ENGGEHGGGHSSE
Nephroselmis_pyriformis_1KP_ISIM_2036828.p1                  ................................MGM...............
Cymbomonas_sp_M3265_1KP_XIVI_2008500.p1                      ..................................................
Cymbomonas_sp_M3265_1KP_XIVI_2096613.p1                      ..................................................
CtCCR_MW557553                                               ..............................HDSEHHEDYSLNF.......
Cymbomonas_tetramitiformis_CYMBO-Kim_comp57022_c1_seq1.p1    ..................................................
Cymbomonas_tetramitiformis_CYMBO-Kim_comp69310_c0_seq1.p1    ..................................................
Pyramimonas_amylifera_MMETSP1081_DN15038_c0_g1_i1.p1         ..............................IGWTLEAT............
Pyramimonas_amylifera_MMETSP1081_DN18642_c1_g1_i1.p1         .......................................MASV.......
Pyramimonas_amylifera_MMETSP1081_DN19374_c1_g1_i1.p1         ..................................................
Pyramimonas_amylifera_MMETSP1081_DN19574_c0_g2_i1.p1         ...............................MVTA...............
PgChR1_JQ241366                                              ..................................................
PymeACR1_MT353682                                            ..................................................
PymeChR_MW557555                                             ..................................................
Pyramimonas_melkonianii_MMETSP1169_DN2685_c1_g1_i1.p2        ................................MMA...............
Pyramimonas_melkonianii_MMETSP1169_DN16214_c3_g1_i1.p1       ..................................................
Pyramimonas_parkeae_KF992046                                 ..............................LTWNSYPAAMGIYLGT....
Pyramimonas_parkeae_1KP_TNAW_2012857.p1                      ..................................................
Pyramimonas_parkeae_1KP_TNAW_2014098.p1                      ..............................MSRAN...............
Pyramimonas_parkeae_1KP_TNAW_2078329.p1                      ..............................MASPP...............
Pyramimonas_parkeae_1KP_TNAW_2078497.p1                      ..................................................
Pyramimonas_sp_CCMP2087_MMETSP1445_DN18216_c0_g1_i1.p1       ..................................................
Pyramimonas_sp_CCMP2087_MMETSP1445_DN18621_c2_g1_i1.p1       ..............................ITWGADVR............
Py2087ACR1_MT353681                                          ..................................................
Pyramimonas_tychotreta_PRJNA342459-36897_SRR4293310_539.p1   ..............................ITWED..DVR..........
Pyramimonas_tychotreta_PRJNA342459-36897_SRR4293310_2610.p1  ..................................................
Pyramimonas_tychotreta_PRJNA342459-36897_SRR4293311_1034.p1  ..................................................
CiChR_MW557562                                               ..............................NADIA..AYKADR.......
Klebsormidium_nitens_DF236986                                ..............................MAVQ................
KnChR                                                        TESCYV........................ADFLG..MHHESH.......
MvChR1_JF922293                                              ............................VTIRYFVENDFEGCIPGHFDQY
MvChR2_KF992067                                              ..............................IRYFIENDFEGCLPGHFDQY
BfCCR1_MN585290                                              ..............................EGWYQ..PTR..........
BfCCR2_MN585291                                              ..............................LGWYQPTA............
Chroomonas_sp_KF992088                                       ..................................................
Cryptomonas_paramecium_MMETSP0038_DN27019_c0_g1_i1.p1        ..............................VEWPTDSMEPPSGVC.....
GcCCR1_MN585292                                              ..............................RALLADKEGVSCADCEAL..
GcCCR2_MN585293                                              ..............................DGVSC..ADCEAL.......
G1CCR_MN585294                                               ..............................ATFAESIDYSFA........
GtCCR1_KU761994                                              .................................MV...............
GtCCR2_KU761992                                              .................................MV...............
GtCCR3_KU761993                                              ..............................GPQYL...............
GtCCR4_MF039475                                              ..............................GGWNNPRLPNFNL.......
HpCCR_MN585295                                               .................................MV...............
Hemiselmis_andersenii_MMETSP0043_DN21277_c0_g1_i1.p2         ..............................ITWGSGAWNPF.........
HrCCR_MN585296                                               ..............................ITWGS..GAFNPF.......
PsuCCR1_KF992056                                             ..............................DGWYA.....END.......
PsuCCR2_MN585298                                             ..............................VGAEA..VVENYL.......
PsuCCR3_KF992063                                             ..............................QGWYA..PAN..........
PsuCCR4_KF992055                                             ..............................EGWWA..PNT..........
RaCCR1_MN585300                                              ..............................RGWYT.....PCT.......
RaCCR2_MN585303                                              ..............................PPIEG...............
RaCCR3_MN585301                                              ..............................DGWFQPST............
RaCCR4_MN585302                                              ..............................REWM................
RlCCR1_ChRmine_MN194599                                      ..............................DGWYLDTK............
RlCCR2_MN585305                                              ..............................FEWTLDTE............
RsCCR1_MN585307                                              ..............................EGWYQ.....PTT.......
RsCCR2_MN585308                                              ..............................PQ..................
RsCCR3_MN585306                                              ..............................FEWTLDTE............
Rhodomonas_sp_KF992047                                       ..................................................
Rhodomonas_sp_1KP_IAYV_2051368.p1                            ..............................EFAYI...............
Rhodomonas_sp_CCMP768_MMETSP1091_DN28851_c0_g1_i1.p1         ..............................DLEHL...............
Rhodomonas_sp_CCMP768_MMETSP1091_DN29084_c2_g1_i1.p1         ................................MEC...............
Rhodomonas_sp_CCMP768_MMETSP1091_DN29084_c6_g1_i1.p1         ..............................DGWYLDTQ............
Rhodomonas_sp_CCMP768_MMETSP1389_DN22769_c0_g2_i1.p1         .............................MEGWYLESE............
Rhodomonas_sp_CCMP768_MMETSP1389_DN28221_c0_g1_i1.p1         .................................MP...............
Rhodomonas_sp_CCMP768_MMETSP1389_DN30320_c0_g2_i1.p1         ......................................MADC........
Rhodomonas_sp_CCMP768_MMETSP1389_DN30485_c0_g1_i1.p1         ..........................................M.......
C1ACR_887_KX879691                                           ..............................GHWNGPTSVLDNPAVIDGQL
C1ACR_023_KX879692                                           ..............................GEYIF..SHPQCIPAE....
C1ACR_561_MG831198                                           ..............................GWWAA..ANPECVAKAA...
C2ACR_MW557573                                               ..............................GTWIT..AHPECFNYGFAV.
GcACR_457_KX879674                                           ..............................GSYAR..DNAECLAMSVV..
GcACR_145_KX879675                                           ..............................GEWEI..ANPDCV.......
GcACR_439_KX879676                                           ..............................GEWAR..NNGNCLRQSEV..
GcACR_197_MG831184                                           ..............................GQWSA..TNIDCVAKAD...
GcACR_201_MG831185                                           ..............................DLWNV..NTGCLYGN.....
G1ACR_203_KX879677                                           ..............................GEWEI..ANPDCV.......
G1ACR_243_KX879678                                           ..................................................
GtACR1_KP171708                                              ..............................GEWSR..ENQFCVEKSLI..
GtACR2_KP171709                                              ..............................GEWAS..THTECYNMSRI..
GtACR3_MT002481                                              ..............................GEWAA..QNPSCVTLSN...
HpACR_213_MG831186                                           ..............................GQWAA..QNPGCVSMTN...
HaACR_359_MG831187                                           ..............................GQWEA..NNPACVALFT...
HrACR_495_MG831188                                           ..............................GTWEA..NNPSCVALFN...
PsuACR1_KF992074                                             ..............................GVWAL..DNPECIEVSG...
PsuACR_973_ZipACR_KX879679                                   ..............................GKWVE..ANPRCIELHD...
PsuACR_433_KX879680                                          ..............................GLWAL..ENPECMEMSY...
PsuACR_003_KX879681                                          ..............................GVWEM..QHPECFERGIE..
PsuACR_353_MG831189                                          ..............................SMFEE..VVGCDLGASPV..
RaACR_687_MG831190                                           ..............................DPWTHRCQLGVPG.......
RlACR_477_KX879682                                           ..............................GSWEA..ENDDCLSMGIA..
RlACR_497_MG831191                                           ..............................DPYDHRCKLGIPG.......
RsACR_995_KX879683                                           ..............................MGIA................
RsACR_665_RapACR_MG831192                                    ..............................DPYDHRCKLGIPG.......
R1ACR_367_KX879684                                           ..............................GSWEA..ANQDCIERGLS..
R1ACR_877_KX879685                                           ..............................GTWEN..DHPQCVEMGLD..
R1ACR_447_KX879686                                           ..............................GSWEA..ANPDCVALGLT..
R1ACR_741_KX879687                                           ..............................GSWEA..ANQDCIERGLS..
R1ACR_799_KX879688                                           ..............................GTWEA..ANPECVEMGLS..
R1ACR_653_MG831193                                           ..............................GWWER..ENADCISKMDA..
R1ACR_6367_MG831194                                          ..............................GTWEA..ANKECVDKGVE..
R2ACR_853_KX879689                                           ..............................GTWEA..SNMDCAAMGPT..
R2ACR_142_KX879690                                           ..............................GAWEA..ANPECAEKMHR..
R2ACR_041_MG831197                                           ..............................MGLT................
R3ACR1_MW557574                                              ..............................DPYDHRCKLGVPG.......
R3ACR2_MW557575                                              ..............................GSWEA..ENESCLSKGVA..
R3ACR3_MW557576                                              ..............................GSWAA..KNADCVARAD...
R4ACR_MW557577                                               ..............................GSWED..ETSWCLAKGVA..
R5ACR_MW557578                                               ..............................GGWES..THEECLAMGLD..
R6ACR_MW557579                                               ..............................GHWEA..ENPECVEKMHNG.
R7ACR1_MW557580                                              ..............................GDWEL..ENADCIAVGLE..
R7ACR2_MW557581                                              ..............................GQWEY..ENSACVEIGLL..
R7ACR3_MW557582                                              ..............................GTWER..DHAKCVEVGLK..
R8ACR1_MW557583                                              ..............................GTWEA..ENPECVARGLD..
R8ACR2_MW557584                                              ..............................GTWEA..ANPDCVAKGLS..
R8ACR3_MW557585                                              ..............................GTWEA..AHADCVALGME..
R8ACR4_MW557586                                              ..............................GWWEL..ENADCVVKMDA..
R8ACR5_MW557587                                              ..............................GEWAL..NNPECIEKMNA..
PaACR1_MT002471                                              ..............................MAYYH...............
PaACR2_MT002474                                              ..................................................
PaACR3_MT002477                                              ..................................................
PaACR4_MT002464                                              ..................................................
PaACR5_MT002465                                              ..................................................
PaACR6_MT002466                                              .................................MV...............
PgACR1_MT002472                                              ..................................................
PgACR2_MT002475                                              ..................................................
PgACR3_MT002478                                              .................................MV...............
Phaeocystis_rex_CCMP2000_MMETSP1178_DN16108_c16_g1_i1.p1     ..................................................
Ga0063091_10159311                                           ..............................MASDA...............
Ga0063092_10301351                                           ................................MTG...............
Ga0063094_10939971                                           ..................................................
Ga0063134_10716171                                           ..............................DDDTP...............
Ga0063142_10346371                                           ..............................VIYIQADNVP..........
Ga0063142_10776511                                           ..................................................
Ga0063874_10213811                                           ..................................................
Ga0115011_101119171                                          ..................................................
Ga0192978_10164961                                           ..................................................
Ga0193090_10116131                                           ..................................................
Ga0209709_100146357                                          .................................MV...............
Ga0209713_100045733                                          ..................................................
Ga0302127_101143691                                          ..............................MVTVE...............
Ga0302134_100039185                                          .................................MV...............
Ga0302137_100022113                                          .................................MV...............
Ga0304731_111980001                                          ..............................MSVNL...............
Ga0307381_100388131                                          ..................................................
Ga0307384_101204011                                          ..............................VLFIP..AASDVP.......
Ga0307395_101191321                                          ..................................................
Ga0314674_101077501                                          ..................................................
Ga0314699_102199931                                          ..................................................
Ga0314700_102535991                                          ..............................MAYYH...............
Ga0314712_100404721                                          ..................................................
Ga0401698_0257947_180_869                                    ..................................M...............
sTACR1_MW557568                                              ..................................................
sTACR2_MW557569                                              ..................................................
MerMAID1_MK914541                                            ..................................................
MerMAID2_MK914542                                            .................................MV...............
MerMAID3_MK914543                                            ..................................................
MerMAID4_MK914544                                            ..............................RLWYYRNILLPAKNTNLITM
MerMAID5_MK914545                                            ..................................................
MerMAID6_MK914546                                            .................................MV...............
MerMAID7_MK914547                                            .................................MV...............
mgACR1_MW557563                                              ................................MSI...............
mgACR2_MW557564                                              ..................................................
mgACR3_MW557565                                              ..................................M...............
mgACR4_MW557566                                              ..............................EGHTENDRTDQNG.......
mgACR5_MW557567                                              ..............................MAFQA...............
AsACR1                                                       ..............................MGHRVLD.............
AaACR1                                                       ..............................ELWRR..EFIRVLQTQPTTD
AaACR2                                                       ..............................GQWFSESLSTLKPRLLSVDD
AaACR3                                                       ..............................VEYEP...............
AlACR1_MT002467                                              ..............................ELWRREFIRVLQTQPTTDET
AlACR2_MT002473                                              ..............................GQWFSESLSTLKPRLLSVDD
AlACR3_MT002476                                              ..............................VEYEP...............
A1ACR1a_MT002468                                             ..............................SVWRE..DFAQVLLARPKGS
A1ACR1b                                                      ..............................SVWRE..DFAQVLLARPKNS
A1ACR2a                                                      ..............................MMFEEPRFLATNE.......
A1ACR2b                                                      ..............................MMFEEPRFLATNE.......
A1ACR3a                                                      ..............................VLFDE...............
A1ACR3b                                                      ..............................VLFDE...............
A2ACR1                                                       ..............................EAWRRDFARLLQEQPESS..
A2ACR2                                                       ..............................QVWLAGEEPRLLASDD....
A2ACR3                                                       ..............................LEFEP...............
CarACR1_MW557570                                             .....................................MAEEAV.......
CarACR2_MW557571                                             ..................................................
CarACR3_MW557572                                             ..............................MSVET...............
HfACR1_MT002469                                              ..............................TVWRE..DFAQVLLARPQNS
HfACR2                                                       ..............................MMFEEPRFLATNE.......
HfACR3                                                       ..............................VLFDE...............
P1ACR1                                                       ..............................PDWGALLVHPD.........
P1ACR2                                                       ..................................M...............
P1ACR3                                                       .............................MDTWET...............
SaACR2_MT002463                                              ............................M.....................
SaACR3                                                       ..................................................
S1ACR1                                                       ..............................SVWRE..EFAQVLLARPKSS
S1ACR2                                                       ..............................MMFEEPRFLATNE.......
S1ACR3                                                       ..............................VIFDE...............
S2ACR1                                                       ..............................ELWRREFIRVLQTQPTTDET
S2ACR2                                                       ..............................GQWFSESLSTLKPRLLSVDD
S2ACR3                                                       ..............................VEYEP...............
TaACR1                                                       ..............................MGLE................
TaACR2                                                       .............................MSNPLH...............
TaACR3                                                       ..............................LSIHA...............
T1ACR1_MT002470                                              ..............................EAWRRDFARLLQEQPESS..
T1ACR2                                                       ..............................QVWLAGEEPRLLASDD....
T1ACR3                                                       ..............................LEFEP...............
Ga0193082_100053411                                          ..................................................
Ga0193082_100139241                                          ..................................................
Ansanella_granifera_GFBE01018556                             ..............................LEFDG...............
Pelagodinium_beii_MMETSP1338_DN70185_c0_g1_i1.p1             ..............................AMYDA...............
SA3ChR1                                                      ..............................VDLED...............
SA3ChR2                                                      ..............................VDWSD...............
SA3ChR3                                                      ..............................IDWSD...............
SA3ChR4                                                      ..............................VDLSD...............
del-SmChR1_MW557593                                          ..............................VDWSD...............
del-SmChR2_MW557594                                          ..............................VDLED...............
SmChR3                                                       ..............................VDLTD...............
SmiChR1                                                      ..............................VNFED...............
SmiChR2                                                      ..............................VDLED...............
SmiChR3                                                      ..............................IDLDD...............
mgdChR1_MW557588                                             ..............................FSYILLLLNTSGKL......
mgdChR2_MW557589                                             ..............................SRFLTISEEEKTAVMQEQLA
mgdChR3_MW557590                                             ................................MVE...............
mgdChR4_MW557591                                             ..............................PAYDI...............
mgdChR5_MW557592                                             ..............................TGFGP...............
mgdChR6                                                      ................................MKS...............
mgdChR7                                                      ..............................IQYS................
mgdChR8                                                      ..................................MILEEQMKS.......
mgdChR9                                                      .................................NE...............
mgdChR10                                                     ..............................TGFGP...............
mgdChR11                                                     ..............................QGIESVESTGDVQQAIMVE.
mgdChR12                                                     ..............................EDYKT...............
mgdChR13                                                     ..............................YLWMK...............
mgdChR14                                                     ..............................DIYET...............
mgdChR15                                                     ..............................PAYDI...............
mgdChR16                                                     ..............................QEWGSAFIRHLTSDEVKEQD
mgdChR17                                                     ..................................................
vPyACR_21821_MT353683                                        ..................................................
vPyACR_2164382_MT353684                                      ................................MVS...............
VirRDTS                                                      ..............................MENSF...............
VirChR1                                                      ..............................MKDKE...............
OLPVR1                                                       .............................MDNIIM...............

                                                             201                                            250
AgChR_KF992038                                               ................ESVAAFAIA.......WVVFS...........LS
BsChR1_KF992086                                              ................EKLGAIVAM.......WIVFA...........FC
BsChR2_KF992034                                              ................EKTAMIACQ.......WFAFG...........SA
CcChR1_KF992069                                              ................ENIVNNVVQ.......WLCFG...........LS
CcChR2_KF992048                                              ................LFTFGNVMT.......WIVFA...........LS
Carteria_obtusa_1KP_RUIF_2054617.p1                          ................ENQMAIAMQ.......WVAFA...........LS
Carteria_obtusa_1KP_RUIF_2054670.p1                          ................EYQAQNVVS.......WMVFA...........VS
Characiochloris_sp_AAM3_QAXP01000305.1_gmes_10456            ................EQDGANICQ.......YLALA...........LC
Chlamydomonas_applanata_BDCZ01000016.1_gmes_1227             ................EKLGAKAMSAQRELNLFLHRC...........PA
Chlamydomonas_asymmetrica_BDDA01000174.1_gmes_6319           MISRLRT.........ESLPSPTAMLQVDAEPFLAMA........DGTPG
CaChR1_JN596951                                              ................EATFAHVCQ.......WSIFA...........VC
CbChR1_KF992062                                              ................EFVAATACQ.......YTALS...........LA
Chlamydomonas_bilatus_A_KF992044                             ................QKVGAKASM.......WFAFA...........LC
Chlamydomonas_bilatus_A_KF992049                             ................EKLGMQICQ.......WTAFA...........IA
Chlamydomonas_cf_sp_CCMP681_MMETSP1180_DN11300_c0_g1_i1.p1   ................EYKVAVSLE.......WLAFS...........LC
Chlamydomonas_chlamydogama_MMETSP1392_DN11660_c0_g1_i1.p1    ................EKLAMRVFQ.......WLVFG...........VT
Chlamydomonas_chlamydogama_MMETSP1392_DN10989_c1_g1_i1.p1    ................SNTASNVVS.......YMVFA...........IS
Chlamydomonas_cribrum_1KP_BCYF_2046542.p1                    ................EKSIANALQ.......WVAFS...........VS
Chlamydomonas_debaryana_BDDB01000929.1_gmes_8484             ................EKLAAQSLM.......WITFG...........LS
Chlamydomonas_euryale_MMETSP0063_DN14184_c0_g2_i1.p1         ................ARIAAVTCQ.......WFAFA...........TT
Chlamydomonas_klinobasis_JGI_Chlkli_DN20981_c12_g1_i1.p1     ................EKTALTALK.......WIVFS...........VC
Chlamydomonas_leiostraca_MMETSP1391_DN15396_c15_g1_i1.p1     ................EADGAKALA.......WIVFA...........IC
CnChR1_Chrimson_KF992060                                     ................EKIGAQVCQ.......WIAFS...........IA
CnChR2_KF992073                                              ................EHQGALAMQ.......WMAFA...........LC
CnChR3_KF992036                                              ................MQVFATIMG.......WVVFI...........SC
CnChR4_CnChR4                                                ................MQMFATVMG.......YICFA...........TC
Chlamydomonas_pitschmannii_JGI_Chlpit_DN14232_c5_g1_i1.p1    ................EKTGAQVMQ.......WSAFA...........LC
CraChR2_JN596949                                             ................AKAASIAFQ.......WLAFA...........TA
ChR1_AF508965                                                ................EKLAANILQ.......WITFA...........LS
ChR2_AF508966                                                ................AQTASNVLQ.......WLAAG...........FS
Chlamydomonas_sp_1KP_XOZZ_2005020.p1                         ................EKVFAQTMQ.......WLLFA...........IC
Chlamydomonas_sp_1KP_XOZZ_2007396.p1                         ................EGECFQAFQ.......WIVFA...........VC
Chlamydomonas_sp_1KP_XOZZ_2026252.p1                         ................ENRAEQGVS.......YFIFT...........IT
Chlamydomonas_sp_1KP_XOZZ_2026292.p1                         ................ENHAEQYVS.......FFVFA...........VT
C1ChR_MW557558                                               ................EWTFNQVMA.......WVCFI...........SC
Chlamydomonas_sphaeroides_BDDC01003098.1_gmes_17225          ................EKLAANTLQ.......WITFG...........MS
CyChR1_JN596948                                              ................EATFAHVCQ.......WSIFA...........VC
Chlorococcum_oleofaciens_1KP_PRIQ_2002050.p1                 ................EQNIASGCQ.......YFAIA...........LC
Chlorococcum_oleofaciens_1KP_PRIQ_2051706.p1                 ................EGDIAAAMQ.......IIALV...........LC
CoChR_KF992041                                               ................EQLVANILQ.......WFAFG...........FS
Chloromonas_reticulata_A_KF992076                            ................ENDAEQYVS.......WFIFG...........IT
Chloromonas_rosae_1KP_AJUW_2011513.p1                        ................ESTFAKVMQ.......WTIFA...........IC
Chloromonas_rosae_1KP_AJUW_2055939.p1                        ................ENNAEQYVS.......YFIFG...........IT
Chloromonas_sp_AAM2_QAXH01005832.1_gmes_12198                ................EDDAAEAMQ.......YIALA...........IC
CsChR_KF992078                                               ................EKTAFTVMQ.......WIVFA...........VC
CsChR2_MW557559                                              ................QQHFAELME.......WVCLA...........SC
Desmodesmus_armatus_VIIQ02000124.1_gmes_4764                 ................GGGGGHTSD.......GHGEQ...........MC
DsChR1_JQ241364                                              ................EGEAAVVWA.......YIVFA...........IC
Dunaliella_tertiolecta_1KP_WDWX_2045486.p1                   ................EEDAATVWA.......YIVFA...........IC
Dunaliella_viridis_1KP_SYJM_2040838.p1                       ................EFAAMIAWA.......WIVFA...........IC
Eudorina_elegans_1KP_RNAT_2003716.p1                         ................ERRFALAMQ.......WATFS...........IA
Gonium_pectorale_1KP_KUJU_2052448.p1                         ................ENTVANVSQ.......WIAFG...........IS
Gonium_pectorale_KXZ47652                                    ...................VANVSQ.......WFAFG...........VS
HdChR_KF992059                                               ................EMLGANICM.......WMAFA...........AC
HpChR1_JN596950                                              ................EKLGAIVAM.......FIVFG...........SC
Haematococcus_pluvialis_1KP_AGIO_2005558.p1                  ................EKTGVLVCQ.......WFAFC...........AC
Haematococcus_sp_NG2_QAXD01000165.1_gmes_1478                ................EKLGAKVMS.......WIVFA...........IC
Hafniomonas_reticulata_KF992039                              ................EETAGNVMQ.......IVTIA...........FS
Hafniomonas_reticulata_KF992080                              ................EKHAIAAID.......IFAII...........VS
Heterochlamydomonas_inaequalis_KF992052                      ................ENNVSQGFQ.......LFTIA...........LS
Heterochlamydomonas_inaequalis_1KP_IRYH_2036755.p1           ................EGNIATGCQ.......WFAFS...........FS
Lobochlamys_segnis_1KP_OFUE_2046577.p1                       ................EKAVAMGCL.......WFTFA...........IS
Lobomonas_rostrata_KF992031                                  ................EYDLAYVMN.......WIAFA...........IS
Lobomonas_rostrata_KF992075                                  ................EKTAANALQ.......WTAFG...........IS
Lobomonas_rostrata_1KP_JKKI_2009146.p1                       ................EETFAQVMG.......WIVFG.........ATLS
Lobomonas_rostrata_1KP_JKKI_2057554.p1                       ................EGNVSTAMQ.......WVSFG...........IT
NsChR_KF992054                                               ................EHSLSNACD.......WFAFA...........IS
Pandorina_morum_1KP_RYJX_2004815.p1                          ................EKKIANALQ.......WSAFA...........FS
Pandorina_morum_1KP_RYJX_2009716.p1                          ................ERKVAQRLQ.......WITFG...........IS
Phacotus_lenticularis_KF992082                               ................EKKVLRGFQ.......WVAFA...........FS
Pteromonas_angulosa_1KP_LNIL_2007488.p1                      ................EKTAATASK.......WIVFA...........TC
Pteromonas_angulosa_1KP_LNIL_2008704.p1                      ................EKKALQALQ.......WTAFA...........FC
Pteromonas_sp_M2761_1KP_ACRY_2041915.p1                      ................EKTAATASK.......WIVFA...........TC
Scenedesmus_sp_ARA_RWJJ01001661.1_gmes_11581                 ................DQLAATIAN.......IIIAV...........VG
Spermatozopsis_exsultans_KF992084                            ................QASFADIMQ.......WVVFV...........LC
Spermatozopsis_exsultans_1KP_MXDS_2001008.p1                 ................EKAGATAML.......WLCFI...........TC
Spermatozopsis_similis_1KP_ENAU_2000997.p1                   ................EFVGVRAIQ.......WIAFA...........VS
Stephanosphaera_pluvialis_KF992053                           ................EMLGANVCM.......WMAFA...........AC
ShChR_Chronos_KF992040                                       ................QHKIAVGLQ.......WFTVI...........VA
Tetrabaena_socialis_PNH09251.1                               ................ESQVAGGLQ.......WFAFA...........FS
Tetrabaena_socialis_PNH09255.1                               ................EGLVANVLQ.......WSAFG...........FS
Tetradesmus_obliquus_NEDT01000234.1_gmes_12438               ................DQLAATIAN.......IIIAV...........VG
Vitreochlamys_sp_M2074_1KP_QWRA_2058964.p1                   ................EGDLSNAAD.......WIAFS...........LS
Volvox_aureus_KF992068                                       ................EQKIANALQ.......WFAFG...........LS
Volvox_aureus_1KP_POIR_2033228.p1                            ................EGQAAFALQ.......WITFS...........LS
VcChR1_EU622855                                              ................EKTIAITLQ.......WVVFA...........LS
VcChR2_EU285661                                              ................ALKMANALQ.......WAAFA...........LS
Volvox_globator_1KP_ISPU_2005709.p1                          ................EKRVSQRLQ.......WFAVS...........FS
Volvox_globator_1KP_ISPU_2052027.p1                          ................EQKVANGLQ.......WFAFA...........FS
PsChR1_MT002479                                              ................VQQIGRGLQ.......WVTFV...........VS
PsChR2_JX983143                                              ................EQKVARGTQ.......WFGVI...........LS
PsChR3_KF992070                                              ................EQVASRGTQ.......WFTFV...........LS
PsChR4_MW557560                                              ................LSSAKVGLE.......SAVVA...........LA
SdChR_KF992072                                               ................EQETARGFQ.......WFAVF...........LS
Tetraselmis_astigmatica_MMETSP0804_DN10817_c0_g1_i1.p1       ................WQYLGRGLQ.......WLTFI...........LS
Tetraselmis_astigmatica_MMETSP0804_DN5417_c0_g1_i1.p1        ................EQYFSRGTQ.......WFTFI...........LS
TaChR_MW557561                                               ................AAATQLALQ.......AAVAA...........AA
TchChR_KF992087                                              ................LNSAKVGLE.......SAVVA...........LA
Tetraselmis_chui_MMETSP0491_DN16897_c0_g1_i1.p1              ................EQAVSRGTQ.......WFTFI...........LS
TcChR_KF992057                                               ................EQKLARALQ.......WFTVI...........LS
Tetraselmis_sp_GSL018_MMETSP0419_DN14107_c5_g1_i1.p1         ................TQQVGRSLQ.......WFTFV...........LS
Tetraselmis_sp_GSL018_JAC77370                               ................EQTFSRGTQ.......WFTFV...........LS
Tetraselmis_striata_KF992058                                 ................EQMVSRGTQ.......WFTVI...........LS
Tetraselmis_striata_KF992079                                 ................EQLVSRGTQ.......WFTVI...........LS
TsChR_KF992089                                               ................EQVVARVTQ.......WFGVI...........LS
TsChR2                                                       ................QASAQLGLE.......SAVVA...........LA
Pedinomonas_minor_KF992066                                   YFEKVQIKFFDKGNEAEIIAATVFQ.......WLCLV...........AS
Pedinomonas_minor_1KP_RRSV_2003374.p1                        ................LKVVALICQ.......WWLFI...........TS
Botryococcus_sudeticus_1KP_VJDZ_2001927.p1                   ................EKTMMLVCC.......WATFA...........IS
Leptosira_obovata_1KP_ZNUM_2026218.p1                        ................EVNAAKALL.......WVTFA...........CS
Microthamnion_kuetzigianum_A_KF992032                        ................EQDFAMGCL.......WFCFA...........LS
Oltmannsiellopsis_viridis_1KP_NSTT_2041818.p1                ................EQKFAMGLQ.......WFTFI...........SS
CsCCR_MW557552                                               HRVSSLKHVTP.....LGEYSLAFE.......LMVFF...........VS
Crustomastix_stigmatica_MMETSP0803_DN11515_c6_g1_i1.p1       AEDDADSGGKDSTAEFARGLALFFQ.......WSDIL...........TA
Dolichomastix_tenuilepis_1KP_XOAL_2007882.p2                 ................ENQVAVSLQ.......WACFM...........LS
Dolichomastix_tenuilepis_1KP_XOAL_2042306.p1                 ................IHDIAVSLQ.......WICFI...........IS
Dolichomastix_tenuilepis_MMETSP0033_DN11041_c4_g1_i1.p1      ................VGQAARVAQ.......WLDAA...........AA
Dolichomastix_tenuilepis_MMETSP0033_DN14889_c0_g1_i1.p1      ................GYYFMLMSA.......LLDIG...........LS
Mantoniella_antarctica_MMETSP1106_DN9282_c2_g1_i1.p1         ................VRALSLAFQ.......WVYIL...........SA
Mantoniella_antarctica_MMETSP1106_DN5271_c1_g1_i1.p1         ................IKDVSIATQ.......WAYIA...........SA
Mantoniella_antarctica_MMETSP1106_DN11521_c12_g1_i1.p1       ................EHNFAVALQ.......WICFG...........LS
Mantoniella_antarctica_MMETSP1106_DN7780_c0_g1_i1.p1         ................EENIAGGLQ.......WLCFL...........FS
Mantoniella_antarctica_MMETSP1106_DN7780_c0_g2_i1.p1         ................EENIAGGLQ.......WLCFL...........FS
Mantoniella_beaufortii_MMETSP1326_DN13944_c5_g1_i1.p1        ................AHGVALALQ.......WICFA...........LS
Mantoniella_beaufortii_MMETSP1326_DN13908_c1_g3_i1.p1        ................ETEVSGGLQ.......WMCFM...........LS
Mantoniella_beaufortii_MMETSP1326_DN13817_c3_g1_i1.p1        ................LSDVRLVIQ.......SMLLI...........AF
MsCCR_MW557554                                               ................FGKSYLGWE.......ILVLL...........IS
Mantoniella_squamata_1KP_QXSZ_2010086.p1                     ................VKDIRLVIQ.......TILLL...........AF
Mantoniella_squamata_1KP_QXSZ_2010783.p1                     ................EKDVAVSLQ.......WTCFV...........LS
Mantoniella_squamata_1KP_QXSZ_2011642.p1                     ................EAEIAGGLQ.......WMCFL...........LS
Mantoniella_squamata_1KP_QXSZ_2042408.p1                     ................VRGLSITFQ.......WVYII...........SA
Monomastix_opisthostigma_KF992043                            HHSSSDGELYPPTFS.EEEAARALQ.......WVCFM...........IS
Nephroselmis_pyriformis_1KP_ISIM_2036828.p1                  ................GENFELITS.......IMDIV...........GS
Cymbomonas_sp_M3265_1KP_XIVI_2008500.p1                      ................EEEVAVALQ.......WITAI...........MS
Cymbomonas_sp_M3265_1KP_XIVI_2096613.p1                      ................EENLADMLQ.......YQSFI...........FS
CtCCR_MW557553                                               ................LGDNYNSFL.......WLGFA...........AA
Cymbomonas_tetramitiformis_CYMBO-Kim_comp57022_c1_seq1.p1    ................EEDCALALQ.......WLTAL...........MS
Cymbomonas_tetramitiformis_CYMBO-Kim_comp69310_c0_seq1.p1    ................EETFADMLQ.......YQSFI...........LS
Pyramimonas_amylifera_MMETSP1081_DN15038_c0_g1_i1.p1         ................EDYVAYASV.......WIAFG...........MS
Pyramimonas_amylifera_MMETSP1081_DN18642_c1_g1_i1.p1         ................VHTIAMVFQ.......WIDML...........LS
Pyramimonas_amylifera_MMETSP1081_DN19374_c1_g1_i1.p1         ................EENMADLLQ.......WISFI...........CS
Pyramimonas_amylifera_MMETSP1081_DN19574_c0_g2_i1.p1         ................GHVIAMTLQ.......WMDLF...........GS
PgChR1_JQ241366                                              ................DEWIAYSAM.......WAALV...........FS
PymeACR1_MT353682                                            ................EIAIRKGIE.......WIDFI...........MS
PymeChR_MW557555                                             ................ESLIVDISQ.......WIAMV...........IS
Pyramimonas_melkonianii_MMETSP1169_DN2685_c1_g1_i1.p2        ................ELDFGLFFR.......ILDLI...........FS
Pyramimonas_melkonianii_MMETSP1169_DN16214_c3_g1_i1.p1       ................EENIADLLQ.......WISFI...........LS
Pyramimonas_parkeae_KF992046                                 ................EDNLAGFML.......WISFL...........SS
Pyramimonas_parkeae_1KP_TNAW_2012857.p1                      ................MENGVA..........................CC
Pyramimonas_parkeae_1KP_TNAW_2014098.p1                      ................EFAAARGLL.......WIDML...........MG
Pyramimonas_parkeae_1KP_TNAW_2078329.p1                      ................EDYVALGAV.......WIAFV...........FS
Pyramimonas_parkeae_1KP_TNAW_2078497.p1                      ................AHSAAMAFQ.......WMDFI...........SS
Pyramimonas_sp_CCMP2087_MMETSP1445_DN18216_c0_g1_i1.p1       ................DEWIAYIAM.......WAALV...........FS
Pyramimonas_sp_CCMP2087_MMETSP1445_DN18621_c2_g1_i1.p1       ................EENAADLIQ.......WISFM...........FS
Py2087ACR1_MT353681                                          ................DEQIRKALQ.......WIDLL...........MS
Pyramimonas_tychotreta_PRJNA342459-36897_SRR4293310_539.p1   ................EENAADLIQ.......WVSFV...........FS
Pyramimonas_tychotreta_PRJNA342459-36897_SRR4293310_2610.p1  ................DEQIRKALQ.......WIDLL...........MS
Pyramimonas_tychotreta_PRJNA342459-36897_SRR4293311_1034.p1  ................DEWIAYAAM.......WAALV...........FS
CiChR_MW557562                                               ................FHQVSNIFE.......IVMVA...........LS
Klebsormidium_nitens_DF236986                                ................LHQLGAVMQ.......YVVFG...........IS
KnChR                                                        ................EGALYSVYK....SLEWGCFL...........IS
MvChR1_JF922293                                              SSHGS...........LHDIVKAAL.......YICMV...........IS
MvChR2_KF992067                                              SSFGV...........LPDVSKAAL.......YICMV...........VS
BfCCR1_MN585290                                              ................LSGGAIAAH.......WITFI...........SM
BfCCR2_MN585291                                              ................DGIVEMTAH.......WVTFG...........TM
Chroomonas_sp_KF992088                                       ................QNPAVIVAD.......WLGFI...ILGGSSIILC
Cryptomonas_paramecium_MMETSP0038_DN27019_c0_g1_i1.p1        ................PGQAKVVAE.......IVGFI...........VL
GcCCR1_MN585292                                              ................QHPAVIASD.......WIGFI...........CL
GcCCR2_MN585293                                              ................QHPAVIASD.......WIGFI...CLFGSSFILV
G1CCR_MN585294                                               ................ASPAVQVAD.......WAGAL...........IL
GtCCR1_KU761994                                              ................ESSAVIAAN.......WISFL........VIAGS
GtCCR2_KU761992                                              ................ASSAVITAN.......WISFL........AISAS
GtCCR3_KU761993                                              ................QNPIVIAAD.......WIGFI...........AL
GtCCR4_MF039475                                              ................HDPTVIGVD.......WLGFL...........CL
HpCCR_MN585295                                               ................ASNAVITAN.......WISFL......SISGSFV
Hemiselmis_andersenii_MMETSP0043_DN21277_c0_g1_i1.p2         ................QSPAVLVAD.......WLGLI...........VL
HrCCR_MN585296                                               ................QTPAVLVAD.......WLGLI...........VL
PsuCCR1_KF992056                                             ................LGQGAIIAH.......WVTFF...........FH
PsuCCR2_MN585298                                             ................QDTSVIAAD.......WMGFV...........AL
PsuCCR3_KF992063                                             ................YVGSTMIAH.......WITFL...........VL
PsuCCR4_KF992055                                             ................LSDTAIGAH.......WLTFL...........AL
RaCCR1_MN585300                                              ................FGTPAIMAH.......WVTFL...........FL
RaCCR2_MN585303                                              ................DERNILIAD.......IVGFS...........CL
RaCCR3_MN585301                                              ................LSSVAVFSH.......WVAFI...........IL
RaCCR4_MN585302                                              ................RHPVVIVAD.......WIGFL...........VL
RlCCR1_ChRmine_MN194599                                      ................LNSVAIGAH.......WSCFI...........VL
RlCCR2_MN585305                                              ................VSSTIKIAH.......WAAFV...........TL
RsCCR1_MN585307                                              ................FGSAAIVAH.......WITFL...........FL
RsCCR2_MN585308                                              ................EARMVLIAD.......YVAF............CC
RsCCR3_MN585306                                              ................VSSTIKIAH.......WAAFV...........TL
Rhodomonas_sp_KF992047                                       ................ASSAVIISN.......WVCFL..........CLT
Rhodomonas_sp_1KP_IAYV_2051368.p1                            ................HSSVVHAAD.......WIAFL...........AL
Rhodomonas_sp_CCMP768_MMETSP1091_DN28851_c0_g1_i1.p1         ................HSSIVHITD.......WIVFF...........IM
Rhodomonas_sp_CCMP768_MMETSP1091_DN29084_c2_g1_i1.p1         ................PTSAVIVAN.......WVAFL........SLTGS
Rhodomonas_sp_CCMP768_MMETSP1091_DN29084_c6_g1_i1.p1         ................ISDVAIAAH.......WTCFL...........VL
Rhodomonas_sp_CCMP768_MMETSP1389_DN22769_c0_g2_i1.p1         ................TSDLVAASH.......WVAFV...........VL
Rhodomonas_sp_CCMP768_MMETSP1389_DN28221_c0_g1_i1.p1         ................ASPVVIVSN.......WIAFL........SLTAS
Rhodomonas_sp_CCMP768_MMETSP1389_DN30320_c0_g2_i1.p1         ................PSSAVIVAN.......WVAFLSLTGSFIGLLIFC
Rhodomonas_sp_CCMP768_MMETSP1389_DN30485_c0_g1_i1.p1         ................ASGAVIVSN.......WVAFL........SLTAS
C1ACR_887_KX879691                                           YGAYVFMHPECHQGE.YAPIVKIIQ.......LCWAV...........IC
C1ACR_023_KX879692                                           ................LVPVVKVFQ.......ICWAV...........VS
C1ACR_561_MG831198                                           ................VTVDIQIFQ.......LCWCI...........IC
C2ACR_MW557573                                               ................PSTPVKRAE.......LAWAI...........IF
GcACR_457_KX879674                                           ................TMPFVKITQ.......LCMAV...........MS
GcACR_145_KX879675                                           ................NKGLHATSRERTIITLWAV.............VC
GcACR_439_KX879676                                           ................DVQFVKILQ.......LCMSV...........VS
GcACR_197_MG831184                                           ................ISSGVQTFL.......LCFCI...........IS
GcACR_201_MG831185                                           ................LASASPLVR.......HFELA...........WA
G1ACR_203_KX879677                                           ................NKGLHATSRERTIITLWAV.............VC
G1ACR_243_KX879678                                           ....................MIITL.......WAV.............VC
GtACR1_KP171708                                              ................TLDGIKYVQ.......LVMAV...........VS
GtACR2_KP171709                                              ................DSTFVSLLQ.......LVWAV...........VS
GtACR3_MT002481                                              ................IDLGVRTFE.......LCWGI...........MC
HpACR_213_MG831186                                           ................IDLGVRTFE.......LCWGI...........MC
HaACR_359_MG831187                                           ................MPAQVQTLM.......LCWCI...........IC
HrACR_495_MG831188                                           ................SSPQIQTLM.......LCWCI...........IC
PsuACR1_KF992074                                             ................TNDNVKMAQ.......LCFCM...........VC
PsuACR_973_ZipACR_KX879679                                   ................HSDYVYVFQ.......LCFAV...........VC
PsuACR_433_KX879680                                          ................TSPNTKTAQ.......LCFCM...........VC
PsuACR_003_KX879681                                          ................SGDAVKILQ.......LCFAV...........IS
PsuACR_353_MG831189                                          ................GETEMHVVQ.......WIGSF...........IC
RaACR_687_MG831190                                           ................GSQGIHTFQ.......LTWSL...........IC
RlACR_477_KX879682                                           ................SGAPVKIIQ.......LCWAV...........VS
RlACR_497_MG831191                                           ................GSQGIHTFQ.......LVWAL...........LC
RsACR_995_KX879683                                           ................SGAPVKIIQ.......LCWAV...........VS
RsACR_665_RapACR_MG831192                                    ................GSQGIHTFQ.......LVWAL...........LC
R1ACR_367_KX879684                                           ................TTNNTRMIQ.......LLFAS...........IC
R1ACR_877_KX879685                                           ................TSSQTNMIH.......LLFAS...........IC
R1ACR_447_KX879686                                           ................TSKNTKMIL.......LLFAS...........IC
R1ACR_741_KX879687                                           ................TSNNTRMIQ.......LLFAS...........IC
R1ACR_799_KX879688                                           ................TSKNTKMIQ.......LLFAS...........IC
R1ACR_653_MG831193                                           ................KLDQMHLVQ.......LAMSM...........LC
R1ACR_6367_MG831194                                          ................FSSNTRMIV.......LLFAS...........VC
R2ACR_853_KX879689                                           ................ITSTTKIFQ.......LLFAC...........IC
R2ACR_142_KX879690                                           ................SSDAVHVVQ.......LTWAI...........VS
R2ACR_041_MG831197                                           ................VTSNTKVFQ.......LLFAC...........VC
R3ACR1_MW557574                                              ................GSQAIHTFQ.......LIWSL...........LC
R3ACR2_MW557575                                              ................SGAAVKIIQ.......LCWAV...........VS
R3ACR3_MW557576                                              ................VDMGVKTFE.......LCWCI...........VC
R4ACR_MW557577                                               ................SGPGVKIIQ.......LCWAV...........VS
R5ACR_MW557578                                               ................TTQPVKYVL.......LVFAI...........LV
R6ACR_MW557579                                               ................GTNFIRTLQ.......LSWAV...........LC
R7ACR1_MW557580                                              ................VNDTTKTIQ.......ICFAV...........LC
R7ACR2_MW557581                                              ................TSPTTRLIQ.......LLFAT...........MC
R7ACR3_MW557582                                              ................TSDQTRLIQ.......TLFAT...........LC
R8ACR1_MW557583                                              ................VNHETRMII.......LLFAS...........IC
R8ACR2_MW557584                                              ................TSKNTKMIQ.......LLFAS...........IC
R8ACR3_MW557585                                              ................PSNNTRMLV.......LLFAS...........VC
R8ACR4_MW557586                                              ................KLDQMHLVQ.......LAMSV...........IC
R8ACR5_MW557587                                              ................KLDALPSVQ.......LAMAV...........LC
PaACR1_MT002471                                              ................................FVIIV...........LS
PaACR2_MT002474                                              ................MVDASGFAET......WLCFA.........FTAF
PaACR3_MT002477                                              .................MTAGNGLN.......LALLI...........IS
PaACR4_MT002464                                              ................MPANGLNLF.......LLIAS...........IF
PaACR5_MT002465                                              .................MTTDIGVN.......IFLLV...........VS
PaACR6_MT002466                                              ................DVETALSIT.......LIVIS...........AC
PgACR1_MT002472                                              ................MANTDIGVN.......IFLLI...........VS
PgACR2_MT002475                                              ................MADSYVVIS.......LLIVT...........ML
PgACR3_MT002478                                              ................DVETGLSIA.......LIVIS...........AC
Phaeocystis_rex_CCMP2000_MMETSP1178_DN16108_c16_g1_i1.p1     ................MAEGGRALN.......LTLLI...........IS
Ga0063091_10159311                                           ................APGGEAMLV.......LCTLE.............
Ga0063092_10301351                                           ................DFGAVDASR.......WLVII...........AS
Ga0063094_10939971                                           ................SVTMEGLVS.......GVVLL...........IS
Ga0063134_10716171                                           ................SVELQIVFQ.......IIEVL...........IC
Ga0063142_10346371                                           ................SMKIEQVAQ.......IIEII...........IC
Ga0063142_10776511                                           ................SMKIEQVAQ.......IIEII...........IC
Ga0063874_10213811                                           ...................MVFGLN.......LFLLI...........IS
Ga0115011_101119171                                          ................YVAVHSTFQ.......VFAVL...........AT
Ga0192978_10164961                                           ....................MIAPN.......VIILI...........VS
Ga0193090_10116131                                           ................SMTLEGLVS.......GVVLL...........VS
Ga0209709_100146357                                          ................TVELHVFAQ.......IVTLI...........IS
Ga0209713_100045733                                          ...................MARSLV.......IFFVT...........AI
Ga0302127_101143691                                          ................LHIFAQTMT........LFIS...........LA
Ga0302134_100039185                                          ................SVQLHVFAQ.......IFTVF...........VS
Ga0302137_100022113                                          ................TVQLHILTQ.......SVTLV...........VS
Ga0304731_111980001                                          ................EFPAGRGAQ.......GFTCF...........VS
Ga0307381_100388131                                          ...............MTLSVMQGVR.......LCVSV...........VS
Ga0307384_101204011                                          ................TMKIEQVAQ.......IIEII...........IC
Ga0307395_101191321                                          ................NDALGDVCK.......IFIIV...........VA
Ga0314674_101077501                                          ...................MSVAIG.......ACGAA...........IS
Ga0314699_102199931                                          .................MVVPNIII.......MCVSG...........IE
Ga0314700_102535991                                          ................................WVMLV...........LG
Ga0314712_100404721                                          .................MQVEQTAQ.......FFVAA...........IS
Ga0401698_0257947_180_869                                    ................YIVYYQAVQ.......LFLFL...........FS
sTACR1_MW557568                                              ...............MLVHLHTAVQ.......FMVFI...........VS
sTACR2_MW557569                                              ................YVPVHSTFQ.......LFAVI...........AT
MerMAID1_MK914541                                            ................MVPIYATFQ.......LFAVL...........IT
MerMAID2_MK914542                                            ................SVQLHVFAQ.......ILTTF...........IS
MerMAID3_MK914543                                            ................MVPIYATFQ.......LFAVL...........IT
MerMAID4_MK914544                                            SDEST...........MVPIYATFQ.......LFAVL...........IT
MerMAID5_MK914545                                            ................MVPIYATFQ.......LFAVL...........IT
MerMAID6_MK914546                                            ................SVELHVTAQ.......IFTAF...........VS
MerMAID7_MK914547                                            ................SVELHVFAQ.......IFTAF...........VS
mgACR1_MW557563                                              ................EVPLDKAGQ.......VLVCI...........VS
mgACR2_MW557564                                              ................SIGLHTAFQ.......VFVVA...........VT
mgACR3_MW557565                                              ................SVTMEGLVS.......GVVLL...........VS
mgACR4_MW557566                                              ................SIPIHIVFQ.......IIEVC...........VC
mgACR5_MW557567                                              ....................TDAAR.......WLVVL...........VS
AsACR1                                                       ................STTYQEIAT.......WVSVL........LVTTS
AaACR1                                                       ET..............VSQGVAGAS.......LCVFS...........CS
AaACR2                                                       E...............LPSGVFGAR.......LCVFV...........CS
AaACR3                                                       ................LGIAGSLVR.......GLTCA...........TS
AlACR1_MT002467                                              ................VSQGVAGAS.......LCVFS...........CS
AlACR2_MT002473                                              E...............LPSGVFGAR.......LCVFV...........CS
AlACR3_MT002476                                              ................LGIAGSLVR.......GVTCA...........TS
A1ACR1a_MT002468                                             GV..............VSQGVAGAR.......LCVFS...........CS
A1ACR1b                                                      GV..............VSQGVAGAR.......LCVFS...........CS
A1ACR2a                                                      ................LPSGVFGAR.......LCVFV...........CS
A1ACR2b                                                      ................LPSGVFGAR.......LCVFV...........CS
A1ACR3a                                                      ................LSTLGALVR.......GVTSA...........TS
A1ACR3b                                                      ................LSTLGALVR.......GVTSA...........TS
A2ACR1                                                       ................VPQGVAGAR.......LCVFS...........CS
A2ACR2                                                       ................LPSGVFGAR.......LCVFV...........CS
A2ACR3                                                       ................LTTFGALVR.......GITSA...........TS
CarACR1_MW557570                                             ................SLDLATYVA.......ITIIV...........IS
CarACR2_MW557571                                             ................DFSGPQYFT.......LTAII...........VS
CarACR3_MW557572                                             ................ASEITFGIETYAR...VVVIV...........AS
HfACR1_MT002469                                              GV..............VSQGVAGAR.......LCVFS...........CS
HfACR2                                                       ................LPSGVFGAR.......LCVFV...........CS
HfACR3                                                       ................LSTLGALVR.......GVTSA...........TS
P1ACR1                                                       ................PPASVFVSQ.......LIVAI...........VS
P1ACR2                                                       ................SDMGVYGAR.......LCTAV...........SS
P1ACR3                                                       ...................TLFGSR.......LCVAG...........SS
SaACR2_MT002463                                              ................NDSAVFTAR.......LFVAL...........TA
SaACR3                                                       ................QGTTGFVSR.......LLVSI...........VS
S1ACR1                                                       GV..............VSQGVAGAR.......LCVFS...........CS
S1ACR2                                                       ................LPSGVFGAR.......LCVFV...........CS
S1ACR3                                                       ................LSTLGALVR.......GVTSA...........TS
S2ACR1                                                       ................VSQGVAGAS.......LCVFS...........CS
S2ACR2                                                       E...............LPSGVFGAR.......LCVFV...........CS
S2ACR3                                                       ................LGIAGSLVR.......GVTCA...........TS
TaACR1                                                       ................QGAGAFAAS.......LLVVI...........TS
TaACR2                                                       ................VDQTVYTSF.......LFVAI...........LS
TaACR3                                                       ................IDPFEFGAQ.......LCTAV...........TS
T1ACR1_MT002470                                              ................VPQGVAGAR.......LCVFS...........CS
T1ACR2                                                       ................LPSGVFGAR.......LCVFV...........CS
T1ACR3                                                       ................LTTFGALVR.......GITSA...........TS
Ga0193082_100053411                                          ................FASGASWAT.......WVVFL...........CS
Ga0193082_100139241                                          ................MDSLEDFLN.......WIVFL...........SS
Ansanella_granifera_GFBE01018556                             ................AITIAQIIQ.......GVAFL...........GL
Pelagodinium_beii_MMETSP1338_DN70185_c0_g1_i1.p1             ................ASKVTQVFS.......GIFFA...........GL
SA3ChR1                                                      ................PHNIAQIVQ.......GVGFM...........TL
SA3ChR2                                                      ................AHNIAQIAQ.......GTLFL...........IL
SA3ChR3                                                      ................ATNVAQVVQ.......GCAFI...........TL
SA3ChR4                                                      ................AHNIAQICQ.......GVGFI...........SL
del-SmChR1_MW557593                                          ................AHNIAQIAQ.......GTLFL...........IL
del-SmChR2_MW557594                                          ................PHNIAQIVQ.......GVGFM...........TL
SmChR3                                                       ................GHNVAQIIQ.......GVGFM...........FL
SmiChR1                                                      ................PHNIAQIAQ.......GCMFI...........CL
SmiChR2                                                      ................PHNIAQVCQ.......GSAFI...........LL
SmiChR3                                                      ................PHNIAQIIQ.......GAGFI...........VL
mgdChR1_MW557588                                             ................KSPGKAAVR.......FVASG...........VS
mgdChR2_MW557589                                             Q...............ASRISVMFS.......SAFFF...........LM
mgdChR3_MW557590                                             ................ASNVSVLFS.......AIFFF...........FV
mgdChR4_MW557591                                             ................ASKAAQIIS.......GLMFA...........AF
mgdChR5_MW557592                                             ................LERASVLAN.......IVIFL...........LL
mgdChR6                                                      ................ASRISLIFS.......SAFFF...........ML
mgdChR7                                                      ................FEYAATLVN.......LVAFF...........LM
mgdChR8                                                      ................ASRISVMFS.......SAFFF...........LM
mgdChR9                                                      ................FEYAMTLVN.......IVMFL...........LL
mgdChR10                                                     ................LESASVLAN.......IILFL...........LL
mgdChR11                                                     ................AGNVSVLFS.......AIFFF...........FV
mgdChR12                                                     ................ACKISQVVS.......GIVFG...........LF
mgdChR13                                                     ...................VSTKME.......LKSPA...........RA
mgdChR14                                                     ................ASKASQILS.......GLVFA...........VF
mgdChR15                                                     ................ASKAAQIMS.......GMVFA...........AF
mgdChR16                                                     FKY.............GSIMAQIFS.......GAMFS...........AL
mgdChR17                                                     ................ASRISVMFS.......SAFFF...........LM
vPyACR_21821_MT353683                                        ................DQTICKHIQ.......FIDLL...........LS
vPyACR_2164382_MT353684                                      ................DTRIRETLQ.......VIDLL...........WS
VirRDTS                                                      ................IVKNTMIFS.......FLIQI...........IT
VirChR1                                                      ................LLLLTVKIS.......LVVQI...........IS
OLPVR1                                                       ................TAYISIFVQ.......IITAI...........IS

                                                             251                                            300
AgChR_KF992038                                               VLQL..LYYAYAQ......................WR...........ST
BsChR1_KF992086                                              VIVL..VFYAIAA......................W.R..........ST
BsChR2_KF992034                                              VLIL..LLYAWHT......................WK...........AT
CcChR1_KF992069                                              IANL..AYFAWST......................F.R..........AT
CcChR2_KF992048                                              ILVL..VFYVWHS......................F.H..........AT
Carteria_obtusa_1KP_RUIF_2054617.p1                          IIIL..IFYGYQT......................YK...........AT
Carteria_obtusa_1KP_RUIF_2054670.p1                          CTIL..IFYGLQY......................F.R..........AI
Characiochloris_sp_AAM3_QAXP01000305.1_gmes_10456            FVNL..TFYIYHF......................WK...........AT
Chlamydomonas_applanata_BDCZ01000016.1_gmes_1227             VAVL..IFYAYEA......................WK...........AT
Chlamydomonas_asymmetrica_BDDA01000174.1_gmes_6319           DETT..PSYSYDW......................SFR..........ST
CaChR1_JN596951                                              ILSL..LWYAWQY......................WK...........AT
CbChR1_KF992062                                              LLLL..SFYAYSA......................WK...........AT
Chlamydomonas_bilatus_A_KF992044                             IVIL..LFYAYHS......................WK...........AT
Chlamydomonas_bilatus_A_KF992049                             IFLL..GFYAFSA......................WK...........AT
Chlamydomonas_cf_sp_CCMP681_MMETSP1180_DN11300_c0_g1_i1.p1   IASL..GFYAWNY......................YR...........AT
Chlamydomonas_chlamydogama_MMETSP1392_DN11660_c0_g1_i1.p1    IFEL..LFFGYHQ......................WK...........AS
Chlamydomonas_chlamydogama_MMETSP1392_DN10989_c1_g1_i1.p1    GCTL..MFYLYNA......................FR...........AT
Chlamydomonas_cribrum_1KP_BCYF_2046542.p1                    VLGL..MWYAWAT......................YK...........AT
Chlamydomonas_debaryana_BDDB01000929.1_gmes_8484             VAVL..IFYAYET......................W.K..........HT
Chlamydomonas_euryale_MMETSP0063_DN14184_c0_g2_i1.p1         ILAL..CFYAYDT......................WK...........AT
Chlamydomonas_klinobasis_JGI_Chlkli_DN20981_c12_g1_i1.p1     VLSL..VFFGYEF.......................AT..........AT
Chlamydomonas_leiostraca_MMETSP1391_DN15396_c15_g1_i1.p1     VACL..VFYGYEA......................WK...........AT
CnChR1_Chrimson_KF992060                                     IALL..TFYGFSA......................W.K..........AT
CnChR2_KF992073                                              IICL..VFYAYHS......................WK...........AT
CnChR3_KF992036                                              LLVILMNFYILKV......................KGR..........KA
CnChR4_CnChR4                                                GFIL..LLNVYLF....................NAKGK..........KA
Chlamydomonas_pitschmannii_JGI_Chlpit_DN14232_c5_g1_i1.p1    IVIL..LFYAYHS......................WK...........AT
CraChR2_JN596949                                             VIGL..MFYAWDT......................W.R..........AT
ChR1_AF508965                                                ALCL..MFYGYQT......................WK...........ST
ChR2_AF508966                                                ILLL..MFYAYQT......................WK...........ST
Chlamydomonas_sp_1KP_XOZZ_2005020.p1                         VLSL..LWYAYQY......................WR...........AT
Chlamydomonas_sp_1KP_XOZZ_2007396.p1                         VASL..VFFAYQT......................WR...........AT
Chlamydomonas_sp_1KP_XOZZ_2026252.p1                         CLNL..LYYLINI......................FR...........AT
Chlamydomonas_sp_1KP_XOZZ_2026292.p1                         ICNL..LYYTMNA......................FR...........AT
C1ChR_MW557558                                               LCVL..VTNLFLL......................FKLGR........RY
Chlamydomonas_sphaeroides_BDDC01003098.1_gmes_17225          VAVL..VYYAYAT......................WK...........ST
CyChR1_JN596948                                              VLSL..LWYAYQY......................WK...........AT
Chlorococcum_oleofaciens_1KP_PRIQ_2002050.p1                 IVNM..MFYVYHY......................F.K..........AT
Chlorococcum_oleofaciens_1KP_PRIQ_2051706.p1                 IVNL..MFYGYHY......................WK...........AT
CoChR_KF992041                                               ILIL..MFYAYQT......................WR...........AT
Chloromonas_reticulata_A_KF992076                            SLNL..LYYIWNI......................FR...........AT
Chloromonas_rosae_1KP_AJUW_2011513.p1                        VMSL..MWYAWQW......................WK...........AT
Chloromonas_rosae_1KP_AJUW_2055939.p1                        SLNL..LYYIWNI......................F.R..........AT
Chloromonas_sp_AAM2_QAXH01005832.1_gmes_12198                VCNL..AFYAYHF......................W.K..........AS
CsChR_KF992078                                               IISL..LFYAYQT......................WR...........AT
CsChR2_MW557559                                              VAVL..VLNGAVF....................MRLGR..........KA
Desmodesmus_armatus_VIIQ02000124.1_gmes_4764                 TCIA..............................................
DsChR1_JQ241364                                              IVQL..VYFMFAA......................WK...........AT
Dunaliella_tertiolecta_1KP_WDWX_2045486.p1                   IIQL..MYFAFAA......................WK...........AT
Dunaliella_viridis_1KP_SYJM_2040838.p1                       IIQL..AYFAFAA......................WR...........ST
Eudorina_elegans_1KP_RNAT_2003716.p1                         VGSL..AWYAYQS......................WK...........AT
Gonium_pectorale_1KP_KUJU_2052448.p1                         VALL..LFYAYEA......................WT...........AT
Gonium_pectorale_KXZ47652                                    VAIL..LFYAYEA......................YI...........AT
HdChR_KF992059                                               LLCL..SFYAYST......................WR...........AT
HpChR1_JN596950                                              VGAL..IFYGVAA......................WR...........TT
Haematococcus_pluvialis_1KP_AGIO_2005558.p1                  IIIL..MIYAYHT......................WK...........AT
Haematococcus_sp_NG2_QAXD01000165.1_gmes_1478                GG................................................
Hafniomonas_reticulata_KF992039                              VLPL..FFYAYSA......................WK...........AT
Hafniomonas_reticulata_KF992080                              VLPL..MYYMYSS......................WK...........ST
Heterochlamydomonas_inaequalis_KF992052                      ACIL..MFYAYEW......................YK...........AT
Heterochlamydomonas_inaequalis_1KP_IRYH_2036755.p1           VIIL..IFYAWHT......................WK...........AT
Lobochlamys_segnis_1KP_OFUE_2046577.p1                       ILIL..GFYAFHA......................W.K..........GS
Lobomonas_rostrata_KF992031                                  MITL..AWYAYEY......................V.V..........AS
Lobomonas_rostrata_KF992075                                  VAML..IFYAYET......................WK...........AT
Lobomonas_rostrata_1KP_JKKI_2009146.p1                       VLLA..NACIFAK......................WGR..........HA
Lobomonas_rostrata_1KP_JKKI_2057554.p1                       IGCL..LYYAYSA......................YK...........SI
NsChR_KF992054                                               VIFL..VYYAWAA......................FN...........SS
Pandorina_morum_1KP_RYJX_2004815.p1                          VVIL..MYYAYAT......................WK...........TT
Pandorina_morum_1KP_RYJX_2009716.p1                          VATL..LWYAFQG......................WR...........AT
Phacotus_lenticularis_KF992082                               LGVL..AYYAYNS......................WK...........AT
Pteromonas_angulosa_1KP_LNIL_2007488.p1                      VINL..MYYGWSA......................WK...........AT
Pteromonas_angulosa_1KP_LNIL_2008704.p1                      VLVL..FYYAYNH......................W.K..........AT
Pteromonas_sp_M2761_1KP_ACRY_2041915.p1                      VINL..LYYGWSA......................WK...........AT
Scenedesmus_sp_ARA_RWJJ01001661.1_gmes_11581                 ILSL..AFYGAHS......................YL...........ST
Spermatozopsis_exsultans_KF992084                            MLVV..VWNAINF....................FYYSR..........QT
Spermatozopsis_exsultans_1KP_MXDS_2001008.p1                 ILVL..TFYAYHW......................W.K..........AS
Spermatozopsis_similis_1KP_ENAU_2000997.p1                   ISIL..VFYAWHT......................WK...........AT
Stephanosphaera_pluvialis_KF992053                           LLCL..MFYAYST......................W.R..........AT
ShChR_Chronos_KF992040                                       IVQL..IFYGWHS......................FK...........AT
Tetrabaena_socialis_PNH09251.1                               LSIL..AYYAYHA......................WR...........AT
Tetrabaena_socialis_PNH09255.1                               ALIL..VFYAYQT......................WK...........AT
Tetradesmus_obliquus_NEDT01000234.1_gmes_12438               ILSL..AFYGAHS......................YL...........ST
Vitreochlamys_sp_M2074_1KP_QWRA_2058964.p1                   LIFL..IYYGWAT......................WK...........AT
Volvox_aureus_KF992068                                       VLIL..IYYAYAT......................WK...........TT
Volvox_aureus_1KP_POIR_2033228.p1                            LSCI..IWYAYQT......................WR...........AT
VcChR1_EU622855                                              VACL..GWYAYQA......................WR...........AT
VcChR2_EU285661                                              VIIL..IYYAYAT......................WR...........TT
Volvox_globator_1KP_ISPU_2005709.p1                          VLSL..IYYAYAK......................WK...........TT
Volvox_globator_1KP_ISPU_2052027.p1                          VIIL..TYYAYAT......................WK...........TT
PsChR1_MT002479                                              WFQL..AFYGYQS......................VK...........ST
PsChR2_JX983143                                              LAFL..IYYIWIT......................YK...........AT
PsChR3_KF992070                                              VLMT..GWFVYNF......................YT...........GH
PsChR4_MW557560                                              LALA..AFHLWQL......................FQ...........GF
SdChR_KF992072                                               ALFL..AFYGWHA......................Y.K..........AS
Tetraselmis_astigmatica_MMETSP0804_DN10817_c0_g1_i1.p1       WSQL..AFYGYQS......................FR...........TT
Tetraselmis_astigmatica_MMETSP0804_DN5417_c0_g1_i1.p1        VIMS..IWFVYNM......................YT...........GH
TaChR_MW557561                                               LLLC..GFYCFQH.......................AQ..........GF
TchChR_KF992087                                              LTLA..AFHLWQL......................FH...........GF
Tetraselmis_chui_MMETSP0491_DN16897_c0_g1_i1.p1              VAMT..VWFFYNM......................YT...........GH
TcChR_KF992057                                               AIFL..AYYVYST......................L.R..........AT
Tetraselmis_sp_GSL018_MMETSP0419_DN14107_c5_g1_i1.p1         WLQL..AFYGYQS......................FR...........AT
Tetraselmis_sp_GSL018_JAC77370                               VLMT..GWFFYNL......................YT...........GH
Tetraselmis_striata_KF992058                                 ILMT..GWFFYNM......................YT...........GH
Tetraselmis_striata_KF992079                                 IFMT..LWFIYNF......................YT...........GH
TsChR_KF992089                                               LVFL..IYYIWNT......................Y.K..........AT
TsChR2                                                       LALA..AFHLWQL......................LTR..........GF
Pedinomonas_minor_KF992066                                   VGLF..GWYTYQL......................FN...........GS
Pedinomonas_minor_1KP_RRSV_2003374.p1                        VLCF..FLFGYQM......................FA...........GS
Botryococcus_sudeticus_1KP_VJDZ_2001927.p1                   VAIL..LFYALHS......................W.K..........AT
Leptosira_obovata_1KP_ZNUM_2026218.p1                        LLVL..CYYAYHT......................Y.L..........AT
Microthamnion_kuetzigianum_A_KF992032                        IGIL..LFYAFEN......................W.R..........AT
Oltmannsiellopsis_viridis_1KP_NSTT_2041818.p1                IIFF..LYYCYQT......................Y.R..........AT
CsCCR_MW557552                                               AFLF..FFYIYQR......................VRG..........HG
Crustomastix_stigmatica_MMETSP0803_DN11515_c6_g1_i1.p1       MGAL..AWYIFC.......................WQK..........GR
Dolichomastix_tenuilepis_1KP_XOAL_2007882.p2                 FVLF..AFYAWQV......................K.R..........KT
Dolichomastix_tenuilepis_1KP_XOAL_2042306.p1                 WVSF..GFYAYLV......................YR...........RQ
Dolichomastix_tenuilepis_MMETSP0033_DN11041_c4_g1_i1.p1      FVAL..LWYLRQ.......................WRQ..........NR
Dolichomastix_tenuilepis_MMETSP0033_DN14889_c0_g1_i1.p1      AVAF..AFYRKMF.......................AK..........GR
Mantoniella_antarctica_MMETSP1106_DN9282_c2_g1_i1.p1         FFSF..IFFVIQK.......................RK..........GR
Mantoniella_antarctica_MMETSP1106_DN5271_c1_g1_i1.p1         ALST..CWFAWHR......................LA...........GR
Mantoniella_antarctica_MMETSP1106_DN11521_c12_g1_i1.p1       FFSF..GFYTYKV......................YK...........KE
Mantoniella_antarctica_MMETSP1106_DN7780_c0_g1_i1.p1         WALF..AFYAFQF.......................RR..........QT
Mantoniella_antarctica_MMETSP1106_DN7780_c0_g2_i1.p1         WALF..AFYAFQF.......................RR..........QT
Mantoniella_beaufortii_MMETSP1326_DN13944_c5_g1_i1.p1        FCSF..AFYSYKV......................YK...........KQ
Mantoniella_beaufortii_MMETSP1326_DN13908_c1_g3_i1.p1        MILF..SFYTFQY.......................RR..........RT
Mantoniella_beaufortii_MMETSP1326_DN13817_c3_g1_i1.p1        YGMS..VFYAYQK.......................KK..........KR
MsCCR_MW557554                                               AGLF..AFYAHER......................YRG..........KG
Mantoniella_squamata_1KP_QXSZ_2010086.p1                     YVMA..GFYLYQK.......................KK..........KR
Mantoniella_squamata_1KP_QXSZ_2010783.p1                     FISF..IFYAWKV......................YK...........KE
Mantoniella_squamata_1KP_QXSZ_2011642.p1                     WILF..VFYAYQV.......................RR..........QT
Mantoniella_squamata_1KP_QXSZ_2042408.p1                     FCSF..VFFCYQK.......................SK..........NR
Monomastix_opisthostigma_KF992043                            LMLA..LFYFWQY......................Y.I..........GT
Nephroselmis_pyriformis_1KP_ISIM_2036828.p1                  MTLL..IFFTSQF.......................RK..........GR
Cymbomonas_sp_M3265_1KP_XIVI_2008500.p1                      VALF..GWYAWQV......................YK...........KQ
Cymbomonas_sp_M3265_1KP_XIVI_2096613.p1                      VGLS..AWYIYQV.......................KT..........GH
CtCCR_MW557553                                               AITF..IFYVRER......................YLQ..........RH
Cymbomonas_tetramitiformis_CYMBO-Kim_comp57022_c1_seq1.p1    IGLF..IWYGWQV......................YK...........KQ
Cymbomonas_tetramitiformis_CYMBO-Kim_comp69310_c0_seq1.p1    MGLF..VWYAWQV.......................QV..........GH
Pyramimonas_amylifera_MMETSP1081_DN15038_c0_g1_i1.p1         LISL..PWYSLQV......................HR...........KQ
Pyramimonas_amylifera_MMETSP1081_DN18642_c1_g1_i1.p1         FKAF..IFFYYQR......................TRH..........GR
Pyramimonas_amylifera_MMETSP1081_DN19374_c1_g1_i1.p1         LFAS..AFFIREI.......................KV..........GF
Pyramimonas_amylifera_MMETSP1081_DN19574_c0_g2_i1.p1         FFMF..GFFYYQK......................QVK..........KR
PgChR1_JQ241366                                              LLSG..VFYAREY.......................HM..........KR
PymeACR1_MT353682                                            VSLF..AFFYYQK......................TVK..........KR
PymeChR_MW557555                                             FVSL..FWYGDQY.......................RK..........KQ
Pyramimonas_melkonianii_MMETSP1169_DN2685_c1_g1_i1.p2        VSAF..TFFMFQY......................LTK..........GR
Pyramimonas_melkonianii_MMETSP1169_DN16214_c3_g1_i1.p1       LVMT..VFFAREI.......................KY..........GI
Pyramimonas_parkeae_KF992046                                 LVLS..AFFCAQI.......................RY..........GI
Pyramimonas_parkeae_1KP_TNAW_2012857.p1                      LQAF..AYFFYQF......................KRY..........GR
Pyramimonas_parkeae_1KP_TNAW_2014098.p1                      ITSF..AYFLYQY......................RRF..........GR
Pyramimonas_parkeae_1KP_TNAW_2078329.p1                      FLSL..FWYAWQV.......................KL..........KS
Pyramimonas_parkeae_1KP_TNAW_2078497.p1                      FFLF..LFFLYQR......................KYK..........GR
Pyramimonas_sp_CCMP2087_MMETSP1445_DN18216_c0_g1_i1.p1       LLSG..FFYAREF.......................RM..........KR
Pyramimonas_sp_CCMP2087_MMETSP1445_DN18621_c2_g1_i1.p1       LGMS..AFYLREI.......................KY..........GV
Py2087ACR1_MT353681                                          ICLL..SFFYYQK......................RIK..........KR
Pyramimonas_tychotreta_PRJNA342459-36897_SRR4293310_539.p1   IGLS..AFFLREI......................K.Y..........GI
Pyramimonas_tychotreta_PRJNA342459-36897_SRR4293310_2610.p1  ICLL..SFFYYQK......................TVK..........KR
Pyramimonas_tychotreta_PRJNA342459-36897_SRR4293311_1034.p1  LLSG..VFYAREY.......................HM..........KR
CiChR_MW557562                                               FALF..AFYVFHF......................F.R..........GT
Klebsormidium_nitens_DF236986                                VALA..LFFIVQT.......................RR..........KN
KnChR                                                        IGLF..VFYLQQY......................R.K..........KT
MvChR1_JF922293                                              ILQI..LFYGFQW......................WR...........KT
MvChR2_KF992067                                              VIQI..AFYGFQW......................W.R..........KT
BfCCR1_MN585290                                              FSCT..LFLGYSS......................WTAKGPSSKQR..YF
BfCCR2_MN585291                                              MAAT..FYLAHCT......................WRNRGPSGRHR..WF
Chroomonas_sp_KF992088                                       YKLM..GFYGSDN......................KQK..........YF
Cryptomonas_paramecium_MMETSP0038_DN27019_c0_g1_i1.p1        FGTS..IYIGV........................FNSYYQGHSGREANF
GcCCR1_MN585292                                              FGSS..FILVFKL..............MSFKGPDQDDK..........YY
GcCCR2_MN585293                                              TKLM..SFKGPDQ......................DDK..........YY
G1CCR_MN585294                                               LATS..LLLGSKL......................WTFKPEGKHVL..YF
GtCCR1_KU761994                                              FVVL..CFISLRY.................KGPGGNEN..........YY
GtCCR2_KU761992                                              FIIL..LVISLRY.................KGPGGTES..........FY
GtCCR3_KU761993                                              FGSS..LAVAYKL........................VTFKGPDQDDVYF
GtCCR4_MF039475                                              LGAS..LALMYKL......................MSFKGPDGDQE..FF
HpCCR_MN585295                                               VLLV..VSLRYRG...................PGGKES..........YY
Hemiselmis_andersenii_MMETSP0043_DN21277_c0_g1_i1.p2         GGSA..VFLYIII..............TNFHGPRGDEK..........YF
HrCCR_MN585296                                               GGSA..IFLYIII..............TNFHGPLGNEK..........YF
PsuCCR1_KF992056                                             MITT..FYLGYVS......................FHSKGPGGKQP..YF
PsuCCR2_MN585298                                             FGSA..VVLTWKL........................MSFRGPEHDDVYF
PsuCCR3_KF992063                                             SACT..MYLARDS......................FANRGPRGNTA..YY
PsuCCR4_KF992055                                             LACT..VFLAYES..............FAAKGPSGREK..........FF
RaCCR1_MN585300                                              FVCT..MYLARDS......................WTARGPGGRER..WY
RaCCR2_MN585303                                              GITA..FILNYRL........................KAFKGPRDDDKYF
RaCCR3_MN585301                                              FGCT..LFLASES......................WRSKGPSGREV..FY
RaCCR4_MN585302                                              VSVA..LYLHSRL........................KGYGGPEANEHYF
RlCCR1_ChRmine_MN194599                                      TITT..FYLGYES......................WTSRGPSKRTS..FY
RlCCR2_MN585305                                              SGCT..IYLAAHA......................WNAKGPGGNSK..YF
RsCCR1_MN585307                                              TLCT..MYLARDS......................WTAKGPGGKEL..YF
RsCCR2_MN585308                                              LAAC..AFFLHRR.............IVMFRGPTGDDH..........YF
RsCCR3_MN585306                                              SGCT..IYLAAHA......................WNAKGPGGNSK..YF
Rhodomonas_sp_KF992047                                       GSFLGLLIFSLKY.................KGPDGKEV..........YY
Rhodomonas_sp_1KP_IAYV_2051368.p1                            FGTA..VILAYKL......................MNFVPPPPHKQVLYF
Rhodomonas_sp_CCMP768_MMETSP1091_DN28851_c0_g1_i1.p1         LGTT..MTISYKL......................MSYHGAPGTTFKLYY
Rhodomonas_sp_CCMP768_MMETSP1091_DN29084_c2_g1_i1.p1         FIGL..LVFCLKY.................KGPSGNEA..........YY
Rhodomonas_sp_CCMP768_MMETSP1091_DN29084_c6_g1_i1.p1         LITT..FYLAWES......................WTNHGPSKRSR..FY
Rhodomonas_sp_CCMP768_MMETSP1389_DN22769_c0_g2_i1.p1         LGTT..CYLARES......................WTNRGPSKQSR..FY
Rhodomonas_sp_CCMP768_MMETSP1389_DN28221_c0_g1_i1.p1         YLGL..LVFALKY.................KGPSGKES..........YY
Rhodomonas_sp_CCMP768_MMETSP1389_DN30320_c0_g2_i1.p1         LKYK..GPSGKET...................................YY
Rhodomonas_sp_CCMP768_MMETSP1389_DN30485_c0_g1_i1.p1         FLGL..LIFSLKY.................KGPTGKEA..........YY
C1ACR_887_KX879691                                           MCQV..LFMFSRA...................................PR
C1ACR_023_KX879692                                           MCQS..AFMMTRM...................................PK
C1ACR_561_MG831198                                           ACQA..FFFAIRY...................................PK
C2ACR_MW557573                                               TIQG..CIFLTRF...................................PR
GcACR_457_KX879674                                           ACQV..LFMISRA...................................PR
GcACR_145_KX879675                                           LCQA..LFMMTRA...................................PK
GcACR_439_KX879676                                           SCQV..LFMVSRA...................................PL
GcACR_197_MG831184                                           ACQA..LYFSYHC..................LPQAGAR..........RR
GcACR_201_MG831185                                           VCCLTQAFFKFTQ......................W............PR
G1ACR_203_KX879677                                           LCQA..LFMMTRA...................................PK
G1ACR_243_KX879678                                           MCQA..LFMMTRA...................................PK
GtACR1_KP171708                                              ACQV..FFMVTRA...................................PK
GtACR2_KP171709                                              GCQT..IFMISRA...................................PK
GtACR3_MT002481                                              ACQA..VFFALRY...................................PR
HpACR_213_MG831186                                           ACQA..VFFALRY...................................PR
HaACR_359_MG831187                                           SCQA..IFLMSRW...................................PR
HrACR_495_MG831188                                           TCQS..IFLMSRW...................................PR
PsuACR1_KF992074                                             VCQI..LFMASQY...................................PK
PsuACR_973_ZipACR_KX879679                                   ACQV..IFMFTRA...................................PN
PsuACR_433_KX879680                                          LCQI..IWIMGQW...................................PK
PsuACR_003_KX879681                                          ICQV..IFMFTRA...................................PK
PsuACR_353_MG831189                                          IFQC..LWFLSKW...................................PN
RaACR_687_MG831190                                           TAQA..IFLMTKW...................................PK
RlACR_477_KX879682                                           LCQV..IFMLTRA...................................PR
RlACR_497_MG831191                                           AAQA..LFLFSKW...................................PK
RsACR_995_KX879683                                           LCQV..IFMLTRA...................................PR
RsACR_665_RapACR_MG831192                                    AAQA..LFLFSKW...................................PK
R1ACR_367_KX879684                                           ACQV..LFMASRA...................................PR
R1ACR_877_KX879685                                           FCQV..LFMASRA...................................PR
R1ACR_447_KX879686                                           ACQV..LFMASRA...................................PR
R1ACR_741_KX879687                                           ACQV..LFMASRA...................................PR
R1ACR_799_KX879688                                           ACQV..LFMASRA...................................PR
R1ACR_653_MG831193                                           FCQL..VFMTSRF...................................PK
R1ACR_6367_MG831194                                          FCQT..VYMTSRA...................................PR
R2ACR_853_KX879689                                           ACQV..VFMASRA...................................PR
R2ACR_142_KX879690                                           FLQS..MFMLSRF...................................PR
R2ACR_041_MG831197                                           ACQV..LFMASRA...................................PR
R3ACR1_MW557574                                              TAQA..IFLMTRW...................................PR
R3ACR2_MW557575                                              LCQV..VFMLTRA...................................PR
R3ACR3_MW557576                                              ACQA..FFFAIRY...................................PQ
R4ACR_MW557577                                               LCQV..LFMFTRA...................................PK
R5ACR_MW557578                                               SLQA..VFLLTRA...................................PK
R6ACR_MW557579                                               GCQS..IFMLTRF...................................PK
R7ACR1_MW557580                                              FLQV..LYMMSRA...................................PR
R7ACR2_MW557581                                              FCQV..LFMSSRA...................................PR
R7ACR3_MW557582                                              FCQV..IFMGTRA...................................PR
R8ACR1_MW557583                                              FCQV..LFMASRA...................................PR
R8ACR2_MW557584                                              ACQV..LFMASRA...................................PR
R8ACR3_MW557585                                              FCQT..IFMASRA...................................PR
R8ACR4_MW557586                                              FCQL..CFMLSRF...................................PR
R8ACR5_MW557587                                              FAQF..GFMLTRF...................................PR
PaACR1_MT002471                                              GLQT..LWLAALH.......................NR..........GV
PaACR2_MT002474                                              ELLI..LFYGWRI...................................KK
PaACR3_MT002477                                              ILEL..LLLKVLG....................GTYLQ..........GK
PaACR4_MT002464                                              EILL..LQIGYMR...................................GK
PaACR5_MT002465                                              IMEL..LILQIGH.......................MR..........NK
PaACR6_MT002466                                              ELMA..LFYAYQN...................................RY
PgACR1_MT002472                                              IMEL..LLLQIG.......................HMR..........DK
PgACR2_MT002475                                              ELLV..LQILHQR...................................DK
PgACR3_MT002478                                              ELMA..LFYAYQN...................................RY
Phaeocystis_rex_CCMP2000_MMETSP1178_DN16108_c16_g1_i1.p1     VLEL..LFLKVAG....................STYLE..........GK
Ga0063091_10159311                                           .LLF..LFYMWKL...................................KK
Ga0063092_10301351                                           YFQG..IFLGIDC.......................CN..........GR
Ga0063094_10939971                                           VGML..VFYYVK.......................WRD..........NQ
Ga0063134_10716171                                           FILV..VFFGYQR......................YN...........NN
Ga0063142_10346371                                           VILC..AFYVFQR.......................RQ..........GK
Ga0063142_10776511                                           VIMV..CFYVFQR.......................KA..........GK
Ga0063874_10213811                                           CFELLLLQVGYMR...................................GK
Ga0115011_101119171                                          AMTL..VFYILQI......................RAG..........KR
Ga0192978_10164961                                           GIEV..AWLSALH.......................CR..........AL
Ga0193090_10116131                                           LTML..TFYYVK.......................WRD..........NQ
Ga0209709_100146357                                          IVNV..FYYLYVH.....................KYTKYS........HL
Ga0209713_100045733                                          QLIG..LFYAHQR...................................SI
Ga0302127_101143691                                          NVAY..FFYIYKW.....................GVKK..........HL
Ga0302134_100039185                                          AANA..FYYFYIY...................KCTKRG..........HL
Ga0302137_100022113                                          LVNC..LYFGYIY...................KYSKKA..........HL
Ga0304731_111980001                                          ICCF..LYYLFKR...................................PN
Ga0307381_100388131                                          GIELAGLFHAYQA...................................NL
Ga0307384_101204011                                          VILC..CFYIFQR......................K.Q..........GK
Ga0307395_101191321                                          SVELLLLQAGYMR...................................GV
Ga0314674_101077501                                          AVELLVTFIGHQY...................................GV
Ga0314699_102199931                                          AAWL..CALHGR....................................GL
Ga0314700_102535991                                          GFET..FWLAALH.......................SR..........GV
Ga0314712_100404721                                          LFMS..LYFAFEW......................FYT..........KK
Ga0401698_0257947_180_869                                    LFSL..IFFAKLK......................NEN..........SY
sTACR1_MW557568                                              FMSF..VFYGYQK......................WQGQ.........SR
sTACR2_MW557569                                              GGTL..IFYTLQI......................RSG..........KR
MerMAID1_MK914541                                            AATL..VFYVSQL......................RNG..........NK
MerMAID2_MK914542                                            CANA..MYYLYIY...................KCTKRG..........HL
MerMAID3_MK914543                                            AATL..VFYVSQL......................RNG..........NK
MerMAID4_MK914544                                            AATL..VFYVSQL......................RNG..........NK
MerMAID5_MK914545                                            AATL..VFYVSQL......................RNG..........NK
MerMAID6_MK914546                                            AANA..LYYFYIW...................RFTKRG..........RL
MerMAID7_MK914547                                            AANA..LYYFYIY...................RCTKRG..........HL
mgACR1_MW557563                                              YATA..LFFFIQR.......................KN..........ER
mgACR2_MW557564                                              SGML..IFFIFEF.......................NK..........GN
mgACR3_MW557565                                              LSML..VFYYVK.......................WRD..........NQ
mgACR4_MW557566                                              AFLV..TFFGFQR......................YR...........GR
mgACR5_MW557567                                              YFMG..IFLGIDY.......................CH..........GR
AsACR1                                                       SSLT..LFYLWQK.......................SR..........GR
AaACR1                                                       TALI..CFYGFQ.......................YRN..........GR
AaACR2                                                       AFLI..LFYSFQF.......................QA..........KR
AaACR3                                                       IFFV..IFYTYQ.......................WHY..........GR
AlACR1_MT002467                                              TALI..CFYGFQY.......................RN..........GR
AlACR2_MT002473                                              AFLI..LFYSFQF.......................QA..........KR
AlACR3_MT002476                                              IFFV..IFYTYQ.......................WHY..........GR
A1ACR1a_MT002468                                             IALL..CFYAFQ.......................WKI..........GR
A1ACR1b                                                      IALL..CFYGFQ.......................WRI..........GR
A1ACR2a                                                      AFLL..LFYSAQ.......................WQA..........KR
A1ACR2b                                                      AFLL..LFYSAQ.......................WQA..........KR
A1ACR3a                                                      VMLV..IFYLYQ.......................WHY..........GR
A1ACR3b                                                      VMLV..IFYLYQ.......................WHY..........GR
A2ACR1                                                       IALI..CFYGVQY.......................RA..........GR
A2ACR2                                                       AFLL..LFYVVQY.......................NA..........KR
A2ACR3                                                       VMLV..IFYTYQ.......................WHY..........GR
CarACR1_MW557570                                             LLQL..GFFWYQR.......................QQ..........KN
CarACR2_MW557571                                             SVLL..VFFWYQR......................KYH..........NA
CarACR3_MW557572                                             AAQA..MFYFSQR.......................QK..........GR
HfACR1_MT002469                                              IALL..CFYTFQ.......................WRI..........GR
HfACR2                                                       AFLL..LFYSAQ.......................WQA..........KR
HfACR3                                                       VMLV..IFYLYQ.......................WHY..........GR
P1ACR1                                                       YGLF..CFYVYQY.......................RQ..........DR
P1ACR2                                                       IVLV..CFYATQM.....................YW............GR
P1ACR3                                                       LVLS..IFYIAQA......................YIW..........KR
SaACR2_MT002463                                              TILS..IFYTFQM.......................SQ..........GR
SaACR3                                                       VVLL..AFYVHQY.......................RQ..........GR
S1ACR1                                                       IALL..CFYTFQ.......................WRI..........GR
S1ACR2                                                       AFLL..LFYCAQ.......................WQA..........KR
S1ACR3                                                       VMLV..VFYLYQ.......................WHY..........GR
S2ACR1                                                       TALI..CFYGFQY.......................RN..........GR
S2ACR2                                                       AFLI..LFYSFQF.......................QA..........KR
S2ACR3                                                       IFFV..IFYTYQ.......................WHY..........GR
TaACR1                                                       CSLF..CFYAVMY.......................RR..........GR
TaACR2                                                       TLLT..AFYFVQ.......................WRQ..........GR
TaACR3                                                       MFLV..GFYSFQM......................YN...........GR
T1ACR1_MT002470                                              IALI..CFYGVQY.......................RA..........GR
T1ACR2                                                       AFLL..LFYVVQY.......................NA..........KR
T1ACR3                                                       VMLV..IFYTYQ.......................WHY..........GR
Ga0193082_100053411                                          TGLF..AFYFYQY......................KFK..........RS
Ga0193082_100139241                                          ACLF..SFYTYQY......................VYN..........RR
Ansanella_granifera_GFBE01018556                             AIIL..IFLNNAK............IGAGSKAPLEQRY..........MT
Pelagodinium_beii_MMETSP1338_DN70185_c0_g1_i1.p1             AIWL..SFTNGTK............LSFIQQAALEKRL..........TV
SA3ChR1                                                      AMWL..IFANNSK............VAVAQKAPLEQRH..........QI
SA3ChR2                                                      AIWL..IFANNAK............VAVGQKAPLEQRH..........AV
SA3ChR3                                                      AMWL..IFANNSK............VAIAQKAPLEQRH..........AV
SA3ChR4                                                      AMWL..IFANNSKAGIWVVVKIMV..AVAQKAPLEQRH..........AI
del-SmChR1_MW557593                                          AIWL..IFANNAK............VAVGQKAPLEQRH..........AV
del-SmChR2_MW557594                                          AMWL..IFANNSK............VAVAQKAPLEQRH..........QI
SmChR3                                                       AMWL..IFANNSK............VAVAQKAPLEQRH..........NI
SmiChR1                                                      AMWL..IFANNSK............VAVASKGPLEQRH..........AV
SmiChR2                                                      AMWL..IFANNSK............VAVAQKAPLEQRH..........AV
SmiChR3                                                      AMWL..IFANNSK............VAVAQKAPLEQRH..........AV
mgdChR1_MW557588                                             SFLN.QVNDIWSL......................WGDVHTMPLMARFRW
mgdChR2_MW557589                                             SVWL..MSHQTEM...........NFGLVQRSVLGKRL..........DF
mgdChR3_MW557590                                             GVWI..VSGALHA...........DLHIVQRSVMKKRI..........EY
mgdChR4_MW557591                                             AMFL..SVSNSPG.....I.......EDIQKKSLAERL..........QA
mgdChR5_MW557592                                             MLYS..LFYVSEA............PSAVQNAPWKYRV..........RY
mgdChR6                                                      SCWL..MTHLTEM...........NFSLVQRSTMAKRL..........DF
mgdChR7                                                      TVYG..LFYVSQP..............IGEVRVLSWKERV........RW
mgdChR8                                                      SIWL..MSHQTEM...........NFGLVQRSVLGKRL..........DF
mgdChR9                                                      TMYG..VLYVTET.....P.......AKVQNMPLKTRV..........RY
mgdChR10                                                     MLYS..LFYVSES............PSSVQQAPWKYRV..........RY
mgdChR11                                                     GVWI..VSGALHA...........DLHIVQRSVLKKRI..........EY
mgdChR12                                                     GFWL..SWTNSPG.....I.......ESVQKKPLLERM..........EL
mgdChR13                                                     AYRL..MLYTYRR...........AMDDLKMNMNRWGGMAQATMGERFNF
mgdChR14                                                     AMFL..SVSNSPG.....I.......EDIQKKSLAERL..........QA
mgdChR15                                                     AMFL..SVSNSPP.....I.......EDIQKKSLAERL..........QA
mgdChR16                                                     VVYL..IFSNSTR......................LSYIQRASLEKRLNV
mgdChR17                                                     SVWL..MSHQTEM...........NFALVQRSVLGKRL..........DF
vPyACR_21821_MT353683                                        IILF..IFFYYQK......................IVK..........RR
vPyACR_2164382_MT353684                                      ISLF..AFFMYQK......................MCK..........NR
VirRDTS                                                      LIIG..IFAQFIK.................VPRHKYIL..........KD
VirChR1                                                      GIVS..SFGIFIK.................LAPKDYIL..........RD
OLPVR1                                                       VYGL.FIPLNFKD......................IIL..........RE

                                                             301                                            350
AgChR_KF992038                                               CGW......EEVYVGIIELTHICIA..IF..REFD..SPAML..YL.ST.
BsChR1_KF992086                                              CGW......EEVYVCIIELAHVCIA..IF..HEIE..SPSTL..YL.ST.
BsChR2_KF992034                                              SGW......EEVYVCCVELVKVLFE..IY..HEIH..HPCTL..YL.VT.
CcChR1_KF992069                                              CGW......EEVYVCSVELTKISIE..MW..HEYS..NPFTI..YT.ST.
CcChR2_KF992048                                              TGW......EECYVAVIELGMACLE..LY..TEFY..TPFTL..FL.SN.
Carteria_obtusa_1KP_RUIF_2054617.p1                          CGW......EEIYVCTVELVKVTLE..SF..LEYK..EPATL..FM.AN.
Carteria_obtusa_1KP_RUIF_2054670.p1                          VGW......EEVYVCIVEVVVYLVD..VY..WQQN..EPATL..FL.AS.
Characiochloris_sp_AAM3_QAXP01000305.1_gmes_10456            TGW......EEVYVVLIEMVKVCLE..LT..HEYD..SPASM..YL.SS.
Chlamydomonas_applanata_BDCZ01000016.1_gmes_1227             CGW......EEVYVCIIELAHVCVA..IW..HETD..SPSTL..FL.ST.
Chlamydomonas_asymmetrica_BDDA01000174.1_gmes_6319           CGW......EEIYVCTVELIKVTLD..QF..LNAD..SPATL..YL.SS.
CaChR1_JN596951                                              CGW......EEVYVCCIELVFICFE..LY..HEFD..SPCSL..YL.ST.
CbChR1_KF992062                                              CGW......EEGYVCCVEVLFVTLE..IS..NEFN..SPATL..YL.ST.
Chlamydomonas_bilatus_A_KF992044                             TGW......EEVYVCCVELIKVLLE..IY..HEFD..SPASL..YL.ST.
Chlamydomonas_bilatus_A_KF992049                             CGW......EEVYVCLVEITYVTLE..IF..NQFD..SPSMI..YL.ST.
Chlamydomonas_cf_sp_CCMP681_MMETSP1180_DN11300_c0_g1_i1.p1   CGW......EEPYVCIIELIAVLFE..LF..HLSD..TPASI..YL.PT.
Chlamydomonas_chlamydogama_MMETSP1392_DN11660_c0_g1_i1.p1    TGW......EEVYVICIELVHVCIE..IY..LEPY..SPATL..YL.ST.
Chlamydomonas_chlamydogama_MMETSP1392_DN10989_c1_g1_i1.p1    CGW......EEIYVCIIEMFAAGVT..SFNNSEMN..NPFTV..YL.ST.
Chlamydomonas_cribrum_1KP_BCYF_2046542.p1                    CGW......EEIYVAAIEMVKVIIE..FF..HELD..TPAML..YL.SS.
Chlamydomonas_debaryana_BDDB01000929.1_gmes_8484             TGW......EEVYVALIEMIKFIIE..YF..HELD..SPAML..SL.SS.
Chlamydomonas_euryale_MMETSP0063_DN14184_c0_g2_i1.p1         TGW......EEVYVCVIEMIKVLIE..IF..HEFD..SPASL..YL.ST.
Chlamydomonas_klinobasis_JGI_Chlkli_DN20981_c12_g1_i1.p1     CGW......EETYVCIIELIHVCFS..IW..HMTD..SPCML..YL.ST.
Chlamydomonas_leiostraca_MMETSP1391_DN15396_c15_g1_i1.p1     CGW......EEVYVCIIELAHVCLA..IW..HETD..SPATL..YL.ST.
CnChR1_Chrimson_KF992060                                     CGW......EEVYVCCVEVLFVTLE..IF..KEFS..SPATV..YL.ST.
CnChR2_KF992073                                              TGW......EEVYVCVVELVKVLLE..IY..KEFE..SPASI..YL.PT.
CnChR3_KF992036                                              VSW......EVMFVMTIVFTFYGFQ..IF..LPWA..SPVMV..FL.NT.
CnChR4_CnChR4                                                VAW......EVMYVMTIVFTFYGFQ..IW..LPFS..SPVMV..FL.DT.
Chlamydomonas_pitschmannii_JGI_Chlpit_DN14232_c5_g1_i1.p1    TGW......EEVYVCVVELVKVCLE..IY..HEFD..SPASL..YL.ST.
CraChR2_JN596949                                             TGW......EEVYVCTIELIKVLIE..IF..KEFE..FPCSL..YL.PT.
ChR1_AF508965                                                CGW......EEIYVATIEMIKFIIE..YF..HEFD..EPAVI..YS.SN.
ChR2_AF508966                                                CGW......EEIYVCAIEMVKVILE..FF..FEFK..NPSML..YL.AT.
Chlamydomonas_sp_1KP_XOZZ_2005020.p1                         CGW......EEVYVCIIEFVMVCFE..LF..HEFD..SPCML..YL.ST.
Chlamydomonas_sp_1KP_XOZZ_2007396.p1                         CGW......EEVYVCIIELVHVCFG..IW..HKSD..SPATL..YL.ST.
Chlamydomonas_sp_1KP_XOZZ_2026252.p1                         AGW......EEIFVCIIEAFAAAIS..AW..PQLS..NPYTV..YL.ST.
Chlamydomonas_sp_1KP_XOZZ_2026292.p1                         AGW......EEIYVCIIELFTAAVS..AW..PQLS..NPYTL..YL.ST.
C1ChR_MW557558                                               VAW......EVIYVMCIVFTFYGFV..IW..LPWE..SPVML..WL.NT.
Chlamydomonas_sphaeroides_BDDC01003098.1_gmes_17225          CGW......EEVYVATIEMVKFVIE..FF..HEFD..EPAMI..HT.SS.
CyChR1_JN596948                                              CGW......EEVYVCCIELVFICFE..LY..HEFD..SPCSL..YL.ST.
Chlorococcum_oleofaciens_1KP_PRIQ_2002050.p1                 TGW......EEVYVVIIELCKVCLE..LT..HEYD..NPASM..YL.SG.
Chlorococcum_oleofaciens_1KP_PRIQ_2051706.p1                 TGW......EEVYVVLVELVKVCLE..LK..YEYG..SPASL..YL.ST.
CoChR_KF992041                                               CGW......EEVYVCCVELTKVIIE..FF..HEFD..DPSML..YL.AN.
Chloromonas_reticulata_A_KF992076                            AGW......EEIFVCIIEGFAAAVS..AW..PQLS..NPYTI..YL.ST.
Chloromonas_rosae_1KP_AJUW_2011513.p1                        CGW......EEVYVCAIEMVFICFE..IY..HEFD..SPCSL..YL.ST.
Chloromonas_rosae_1KP_AJUW_2055939.p1                        AGW......EEIFVCIIEGFAAAVS..AW..PQLS..NPYTI..YL.ST.
Chloromonas_sp_AAM2_QAXH01005832.1_gmes_12198                TGW......EEVYVVLVELVKVCLE..LN..HEFE..SPASL..YL.NT.
CsChR_KF992078                                               CGW......EEVYVTIIELVHVCFG..LW..HEVD..SPCTL..YL.ST.
CsChR2_MW557559                                              VSW......EVIYVMTIVGAFYVWQ..LS..FPFD..SPVMV..FL.DT.
Desmodesmus_armatus_VIIQ02000124.1_gmes_4764                 ..H......HEVYVVIVEMLKTIME..VF..YETY..TPATI..LQ.FN.
DsChR1_JQ241364                                              VGW......EEVYVNIIELVHIALV..IW..VEFD..KPAML..YL.ND.
Dunaliella_tertiolecta_1KP_WDWX_2045486.p1                   VGW......EEVYVATVELVHIALA..IW..HEFD..KPAML..YL.ND.
Dunaliella_viridis_1KP_SYJM_2040838.p1                       VGW......EEVYVAIVELVHICLA..IW..HEFD..KPAML..YL.SS.
Eudorina_elegans_1KP_RNAT_2003716.p1                         CGW......EEVYVALIEMIKFIIE..AF..HEFD..TPAML..YL.SA.
Gonium_pectorale_1KP_KUJU_2052448.p1                         CGW......EEVYVCSVELSKVVIE..FF..HEFD..NPAML..YL.AV.
Gonium_pectorale_KXZ47652                                    CGW......EEVYVCCVELTKVVLE..YF..HEFD..SPAML..YL.GV.
HdChR_KF992059                                               CGW......EEVYVCLVEMVKVMIE..VF..HEND..SPATL..YL.ST.
HpChR1_JN596950                                              CGW......EEVYVCVIELAHVLIA..IF..HEIE..SPSTL..YL.ST.
Haematococcus_pluvialis_1KP_AGIO_2005558.p1                  SGW......EEVYVCCVELIKVLME..IY..HEFD..HPCTL..YL.ST.
Haematococcus_sp_NG2_QAXD01000165.1_gmes_1478                ..W......EEVYVCIIELAHVCIA..IW..HETD..SPSTL..YL.ST.
Hafniomonas_reticulata_KF992039                              CGW......EEVYVCIVELICMVLS..YE..FERQ..SPATL..YL.ST.
Hafniomonas_reticulata_KF992080                              CGW......EEVYVCSIELTKCFIS..LF..RSYE..APGVL..YL.ST.
Heterochlamydomonas_inaequalis_KF992052                      CGW......EEIYVCVVEMSKICIE..LV..HEYD..TPFCL..YL.AT.
Heterochlamydomonas_inaequalis_1KP_IRYH_2036755.p1           TGW......EEVYVCAVELIKVSIE..AF..HEYD..SPATL..YL.ST.
Lobochlamys_segnis_1KP_OFUE_2046577.p1                       TGW......EEVYVCIIELILVCVE..IW..HEFD..SPATL..YL.ST.
Lobomonas_rostrata_KF992031                                  CGW......EEVYVCIIETFNVAFE..IF..HEFD..EPLML..YL.SS.
Lobomonas_rostrata_KF992075                                  TGW......EEVYVCGVEMVKVIIE..FF..HEFD..SPAML..YL.SS.
Lobomonas_rostrata_1KP_JKKI_2009146.p1                       VRW......EVSWIMGIAFSFYCFY..NP..APWA..SPQMV..WL.NT.
Lobomonas_rostrata_1KP_JKKI_2057554.p1                       CGW......EEVYVGLVEIAKCMVE..VY..HEFD..TPCFL..YL.ST.
NsChR_KF992054                                               VGW......EEIYVCTVELIKVSID..QF..LSSN..SPCTL..YL.ST.
Pandorina_morum_1KP_RYJX_2004815.p1                          CGW......EEVYVCCVELTKVVIE..FF..HEFD..EPSML..YL.GN.
Pandorina_morum_1KP_RYJX_2009716.p1                          CGW......EEVYVALIEMIKCVIE..AF..HEFN..TPAML..YL.ST.
Phacotus_lenticularis_KF992082                               TGW......EEVYVCIVELIKVCLE..IW..HEPD..HPATL..YL.SA.
Pteromonas_angulosa_1KP_LNIL_2007488.p1                      CGW......EEVYVTVIEIIHVSLG..IW..HHWD..SPATL..WL.ST.
Pteromonas_angulosa_1KP_LNIL_2008704.p1                      TGW......EEVYVCIIELVKVCLE..IW..HEVD..MPATL..YL.AS.
Pteromonas_sp_M2761_1KP_ACRY_2041915.p1                      CGW......EEVYVTVIEIIHVSLG..IW..HHWD..SPATL..WL.ST.
Scenedesmus_sp_ARA_RWJJ01001661.1_gmes_11581                 CGW......EEVYVCVVELMKVFIE..IF..LEYC..VPVTF..YE.TN.
Spermatozopsis_exsultans_KF992084                            TSW......ECVFVMTIVCAFYGFS..IW..HQFD..SPVIA..YF.ST.
Spermatozopsis_exsultans_1KP_MXDS_2001008.p1                 TGW......EEVYVCIVELCCYAVE..IF..HHFD..SPVTL..YL.HD.
Spermatozopsis_similis_1KP_ENAU_2000997.p1                   CGW......EEVYVCAVELIKVCLE..IF..HEFD..SPATI..YL.FD.
Stephanosphaera_pluvialis_KF992053                           CGW......EEVYVCLVEMVKVMIE..VF..HEND..SPATL..YL.ST.
ShChR_Chronos_KF992040                                       TGW......EEVYVCVIELVKCFIE..LF..HEVD..SPATV..YQ.TN.
Tetrabaena_socialis_PNH09251.1                               CGW......EEVYVCCVELTKVIIE..FF..HEYD..APASL..LL.PN.
Tetrabaena_socialis_PNH09255.1                               CGW......EEIYVCAIEFTKVIIE..FF..HEFD..EPAML..ML.SS.
Tetradesmus_obliquus_NEDT01000234.1_gmes_12438               CGW......EEVYVCVVELMKVFIE..IF..LEYC..VPVTF..YE.TN.
Vitreochlamys_sp_M2074_1KP_QWRA_2058964.p1                   CGW......EEVYVCTVEMVKVIVD..QY..LNTA..TPATL..YL.ST.
Volvox_aureus_KF992068                                       CGW......EEVYVCCVELTKVVIE..FF..HEFD..APSML..YL.SN.
Volvox_aureus_1KP_POIR_2033228.p1                            CGW......EEFYVAVLEMVKFIIE..AF..HEFD..SPATL..WL.ST.
VcChR1_EU622855                                              CGW......EEVYVALIEMMKSIIE..AF..HEFD..SPATL..WL.SS.
VcChR2_EU285661                                              CGW......EEVYVCCVELTKVVIE..FF..HEFD..EPGML..YL.AN.
Volvox_globator_1KP_ISPU_2005709.p1                          CGW......EEMYVCAVEVTKVVIE..YF..HEFD..QPATI..FL.SN.
Volvox_globator_1KP_ISPU_2052027.p1                          CGW......EEVYVCCVELTKVIIE..FF..HEFD..EPAML..FL.SS.
PsChR1_MT002479                                              LGW......EETYVCVVEAIKITFD..IF..FMYS..TPATI..YQ.TN.
PsChR2_JX983143                                              CGW......EELYVCTIEFCKIVIE..LY..FEFS..PPAMI..YQ.TN.
PsChR3_KF992070                                              CGW......EVIFVTTIEFIKIIIE..LF..YEYE..TPCMI..YS.VF.
PsChR4_MW557560                                              RDW......TLFYYTLVVAAQYLIS..LT..ATGA..VPVAL..YV.PC.
SdChR_KF992072                                               VGW......EEVYVCSVELIKVILE..IY..FEFT..SPAML..FL.YG.
Tetraselmis_astigmatica_MMETSP0804_DN10817_c0_g1_i1.p1       MGW......EETYVCVIEAFKITLD..IF..FMYS..TPATI..YQ.SN.
Tetraselmis_astigmatica_MMETSP0804_DN5417_c0_g1_i1.p1        CGW......EVIFVTVIEFTKIVVE..IF..WEYE..TPNMI..YS.VF.
TaChR_MW557561                                               QLW......VITYYTLIVAGQYIIA..AA..APKD..LPAYL..YLPCT.
TchChR_KF992087                                              REW......TLFYYSLVVAAQYLIS..LT..ATGA..VPVAL..YV.PC.
Tetraselmis_chui_MMETSP0491_DN16897_c0_g1_i1.p1              CGW......EVIFVTIIEFTKIIIE..LF..WEYE..TPCMI..YS.VF.
TcChR_KF992057                                               CGW......EELYVCTVEFTKVVVE..VY..LEYV..PPFMI..YQ.MN.
Tetraselmis_sp_GSL018_MMETSP0419_DN14107_c5_g1_i1.p1         MGW......EETYVCIIEAIKITLD..IF..YMYA..SPATI..YQ.TN.
Tetraselmis_sp_GSL018_JAC77370                               CGW......EVIYVTIVEFIKIVVE..IF..FEYD..TPCMV..YS.VF.
Tetraselmis_striata_KF992058                                 CGW......EVIFVTIIELAKIFIE..LF..WEYE..TPCMI..YS.VF.
Tetraselmis_striata_KF992079                                 CGW......EVIFVTTIEFIKILIE..VF..FEYE..TPCMI..YS.VF.
TsChR_KF992089                                               CGW......EELYVCTVEFCKIIIE..LY..FEYT..PPAMI..FQ.TN.
TsChR2                                                       REW......TLLYYCLVVAAQYLLS..LT..ANGA..VPIAL..YV.PC.
Pedinomonas_minor_KF992066                                   CGW......EVVYVSIVETCKYLLE..IF..AEPR..PPATI..YA.SH.
Pedinomonas_minor_1KP_RRSV_2003374.p1                        CGW......EVVFVAFIEFIYYILE..IF..ASNI..PPAML..YC.TH.
Botryococcus_sudeticus_1KP_VJDZ_2001927.p1                   CGW......EEVYVCVIELIKVVLE..IF..VEKY..TPATL..TQ.VN.
Leptosira_obovata_1KP_ZNUM_2026218.p1                        CGW......EEVYVASIELACYLLE..IF..KGHD..PPFII..YQ.TN.
Microthamnion_kuetzigianum_A_KF992032                        CGW......EEVYVCVIELIMVSLE..IF..KGHS..APATI..YQ.TN.
Oltmannsiellopsis_viridis_1KP_NSTT_2041818.p1                CGW......EEFYVVSVETIKVIVE..LN..HEYD..SPATV..YQ.TN.
CsCCR_MW557552                                               AEW......EVLYIAGMECVIYVLH..MA..FPHE..PGTLI..YL.DT.
Crustomastix_stigmatica_MMETSP0803_DN11515_c6_g1_i1.p1       CKW......EVIYVCICSALVDIGK..LW..KGQS..APITI..VVEQT.
Dolichomastix_tenuilepis_1KP_XOAL_2007882.p2                 CGW......EVLYISLVEMIKYVIE..IW..WERY..SPATI..TL.SN.
Dolichomastix_tenuilepis_1KP_XOAL_2042306.p1                 CGW......EVIYVATIETIKYVLE..LA..WEFN..SPSTL..YLCDG.
Dolichomastix_tenuilepis_MMETSP0033_DN11041_c4_g1_i1.p1      VRW......EVIYVASMSTVITLVK..IF..AFGM..SPFYF.....ED.
Dolichomastix_tenuilepis_MMETSP0033_DN14889_c0_g1_i1.p1      CKW......EVLYIAGTGGLIDVVT..LL..FGHM..QPLSF..EVEGA.
Mantoniella_antarctica_MMETSP1106_DN9282_c2_g1_i1.p1         CKW......EVLYVSCFGGIIGFLK..VY..LEGE..TINSF..TIGEN.
Mantoniella_antarctica_MMETSP1106_DN5271_c1_g1_i1.p1         CKW......EPVAVSVLGGTVATVR..LC..FEGS..VIVNF..DVAQN.
Mantoniella_antarctica_MMETSP1106_DN11521_c12_g1_i1.p1       CGW......EVIYIGLVESIKYLLE..IL..WENE..SPATL..YVCSK.
Mantoniella_antarctica_MMETSP1106_DN7780_c0_g1_i1.p1         CGW......EVIYIAWIEMIKYVLE..IW..YGDQ..SPFTV..RL.MS.
Mantoniella_antarctica_MMETSP1106_DN7780_c0_g2_i1.p1         CGW......EVIYISWLMMISYIIE..IF..HGND..SPAMV..RL.TD.
Mantoniella_beaufortii_MMETSP1326_DN13944_c5_g1_i1.p1        CGW......EVIYICIIESIKYILE..LW..WEKS..SPATL..YICNKS
Mantoniella_beaufortii_MMETSP1326_DN13908_c1_g3_i1.p1        CGW......EVIYISGVESIKYVLE..II..WADS..SPATV..RL.TN.
Mantoniella_beaufortii_MMETSP1326_DN13817_c3_g1_i1.p1        CRW......EPLYIAAVGGFVNTLT..LI..AGEM..EPLSF..YVEGV.
MsCCR_MW557554                                               AEW......EVLYIALVECVIYLAH..IM..YPKA..PGAVI..LL.AK.
Mantoniella_squamata_1KP_QXSZ_2010086.p1                     ARW......EVLYIATVAGLANTIG..LA..AGHL..EPLSF..AA.EG.
Mantoniella_squamata_1KP_QXSZ_2010783.p1                     CGW......EVIYIALVEFVKYILE..IM..WEYE..SPATL..YLCSK.
Mantoniella_squamata_1KP_QXSZ_2011642.p1                     CGW......EVIYIAWVEMIKYILE..IW..WESS..SPATI..RL.TN.
Mantoniella_squamata_1KP_QXSZ_2042408.p1                     CKW......EVLYVSSCGGVVALLK..LY..LEKD..TINSF..TIAEN.
Monomastix_opisthostigma_KF992043                            SKW......EVLYVCFFESLAYIFD..IW..YLHK..NPISL..VF.KQ.
Nephroselmis_pyriformis_1KP_ISIM_2036828.p1                  CKW......EVMFVMFTGMLCDIVD..IIGGRRGW..NPISI..TPVGT.
Cymbomonas_sp_M3265_1KP_XIVI_2008500.p1                      CGW......EVIYICILESFKYAFE..LA..WETQ..TPFTIYHTRFDG.
Cymbomonas_sp_M3265_1KP_XIVI_2096613.p1                      CGW......EVIYIAIVESVKYIFE..LF..FETD..SPAVV..YQ.TN.
CtCCR_MW557553                                               CPW......QVMYIAILEVTVYLLE..LF..AHHE..DAILI..HL.YN.
Cymbomonas_tetramitiformis_CYMBO-Kim_comp57022_c1_seq1.p1    CGW......EVIYICILESFKYAFE..IA..AESQ..TPFTIYLTRWDG.
Cymbomonas_tetramitiformis_CYMBO-Kim_comp69310_c0_seq1.p1    CGW......EVIYIAIVETFKYIFE..LW..FEYD..SPCTV..YQ.TN.
Pyramimonas_amylifera_MMETSP1081_DN15038_c0_g1_i1.p1         CGW......EVVYVAILETINYILI..IV..WGNN..ATFSW..DLNVR.
Pyramimonas_amylifera_MMETSP1081_DN18642_c1_g1_i1.p1         CKF......EVLYTTSVGSFTDLMK..IV..IVGT..VPAVF..HIQEN.
Pyramimonas_amylifera_MMETSP1081_DN19374_c1_g1_i1.p1         CGW......EVLYIAIVETIKYIIE..LG..WEMD..APSTC..YM.TN.
Pyramimonas_amylifera_MMETSP1081_DN19574_c0_g2_i1.p1         CKF......EVLYTTGVGSITDLLK..LI..IVGY..VPAVF..TILEN.
PgChR1_JQ241366                                              CGW......EVMYVATLETLNYVFL..IG..WGDL..APFHW..KLDTT.
PymeACR1_MT353682                                            CKF......EVLYVTGVGGISDFIK..VT..AATV..VPARL..TIQEN.
PymeChR_MW557555                                             CGW......EIIYVAGIESILYVLL..LG..WGDL..SPFLW..KLDKQ.
Pyramimonas_melkonianii_MMETSP1169_DN2685_c1_g1_i1.p2        CKF......EVLYVTGVGTFTDFIK..IV..TAKT..APLNY..IVEET.
Pyramimonas_melkonianii_MMETSP1169_DN16214_c3_g1_i1.p1       CGW......EVAYVAVLESIIYIVS..IG..WEEY..SPATI..YL.TN.
Pyramimonas_parkeae_KF992046                                 CGW......EVAYLSVIEMMIYVTA..IG..WESE..PPCSA..YL.IS.
Pyramimonas_parkeae_1KP_TNAW_2012857.p1                      CKF......EVLYVTFLGSLMDLIK..IL..MLDS..PPFVI..HIQES.
Pyramimonas_parkeae_1KP_TNAW_2014098.p1                      CKF......EVLYVTSMGAFMDLLN..VL..ALHE..PPFMF..HVQEN.
Pyramimonas_parkeae_1KP_TNAW_2078329.p1                      CGW......EVIYVAILEAFNYVFI..VL..WGDQ..APFVWRLKVQDG.
Pyramimonas_parkeae_1KP_TNAW_2078497.p1                      CKF......EVLYVTGVGTFTDWMK..IF..LTGY..VPASF..NIQQN.
Pyramimonas_sp_CCMP2087_MMETSP1445_DN18216_c0_g1_i1.p1       CGW......EVMYVAILETINYVFL..IG..WGDL..SPFYW..KLDTT.
Pyramimonas_sp_CCMP2087_MMETSP1445_DN18621_c2_g1_i1.p1       CGW......EVAYIAVVETIKYIVE..LG..WEEE..SPASI..YL.TN.
Py2087ACR1_MT353681                                          CKF......EVLYVAGVGSITDFVK..LF..GTSY..VPATF..KIANN.
Pyramimonas_tychotreta_PRJNA342459-36897_SRR4293310_539.p1   CGW......EVAYIAVVETIKYIVE..LG..WEEE..SPATI..YL.TN.
Pyramimonas_tychotreta_PRJNA342459-36897_SRR4293310_2610.p1  CKF......EVMYVAGVGSITDAVK..LF..GTSY..VPATF..TIEDN.
Pyramimonas_tychotreta_PRJNA342459-36897_SRR4293311_1034.p1  CGW......EVMYVATLETLNYVFL..IG..WGDL..APFHW..KLDTT.
CiChR_MW557562                                               CGW......ELVYVMAILPNIYLSH..IL..DGFS..APFTV..YT.PE.
Klebsormidium_nitens_DF236986                                VNW......EIIFATAALATLYMLE..RQ..WGPA..GPADI..SM.TS.
KnChR                                                        AGW......EVIYIAFIESFKYIFE..IF..WPHN..NPAQL..NIYGV.
MvChR1_JF922293                                              CGW......EVWFVACIETSIYIIA..IT..SEAD..SPFTL..YL.TN.
MvChR2_KF992067                                              CGW......EVWFVAVIETAIYIIN..IT..SEAD..SPFTL..YL.TN.
BfCCR1_MN585290                                              AGY.HEEYNISFYVNLFASISYFGK..CLADVQGH..NYAEV........
BfCCR2_MN585291                                              SGY.NELLNLSLYVNMFAAIGYFGK..CVADYEGH..NYKDV........
Chroomonas_sp_KF992088                                       IGY.REEKMLSVYVNTFAAVVYWAR..VSAHANGD....VGL........
Cryptomonas_paramecium_MMETSP0038_DN27019_c0_g1_i1.p1        CGH.EEQTMLSWFVNLYASMSYFAR..IV........ANGSC.....QS.
GcCCR1_MN585292                                              MGY.REKNMISVFVNLFAAIAYWAK..LASHANGD.....VG.....PA.
GcCCR2_MN585293                                              MGY.REKNMISVFVNLFAAISYWAK..LASHSNGD.....VG.....PA.
G1CCR_MN585294                                               FGYERETVMFPVYITLFAFTSYYSK..ICNHVSG......VD.....G..
GtCCR1_KU761994                                              NGF.REQNMLTVIINLWCALAYFAK..VLQSHSDD.............D.
GtCCR2_KU761992                                              NGF.KEQNMLTVFINLWCALAYFAK..VLQSHSND.............N.
GtCCR3_KU761993                                              FGY.REEKMISVFVNLFAALAYWAK..LASHANGD.....VG.....PA.
GtCCR4_MF039475                                              VGY.REEKCLSIYVNLIAAITYWGR..ICAHFNND..MGLSL........
HpCCR_MN585295                                               NGF.REQNMLTVFINLWCAIAYFAK..VLQSHSND.............N.
Hemiselmis_andersenii_MMETSP0043_DN21277_c0_g1_i1.p2         AGY.REEKLMSIYVNSFAAYVYWAR..CASHANGD.VGPVAY........
HrCCR_MN585296                                               AGY.REEKLLSIYVNSFAAYAYWAR..CASHANGD.VGPVAY........
PsuCCR1_KF992056                                             AGY.HEENNIGIFVNLFAAISYFGK..VVSDTHGH..NYQNV........
PsuCCR2_MN585298                                             MGY.REEKMLSVFVNLFAAIAYWAR..LCSHANGDVGPAAQI.....VT.
PsuCCR3_KF992063                                             SGY.NEQYNIALYVNLMACVAYYGK..VVADTSNH..NFSNV........
PsuCCR4_KF992055                                             AGY.HEQYNLALYVNLMASLSYFAK..VVSDTHGH..NFENV........
RaCCR1_MN585300                                              AGY.HEDYNISLYVNLFAMIAYFGK..IVADSVGH..NYNNV........
RaCCR2_MN585303                                              VGY.REEKMLALLINLFATVGYWAK..ICARYDSN............MG.
RaCCR3_MN585301                                              AGY.REENNLAFFVNLFATFSYFGK..IVADTVGH..NYDNS........
RaCCR4_MN585302                                              FGY.REEKMLSVYVNLFAGIAYWAR..VCSHANGD.....RG.....PA.
RlCCR1_ChRmine_MN194599                                      AGY.QEEQNLALFVNFFAMLSYFGK..IVADTLGH..NFGDV........
RlCCR2_MN585305                                              YGY.KEEMMLSIYVNLFAAVAYYGK..VVADTHGH..HYMNA.....GP.
RsCCR1_MN585307                                              AGY.HEEYNISLYVNLFAMIAYFGK..VVADSMGH..NYNNV........
RsCCR2_MN585308                                              MGY.....REEKMLCVLITIFAAIG..YWSRITAR..VQGSH........
RsCCR3_MN585306                                              YGY.KEEMMLSIYVNLFAAVAYYGK..VVADTHGH..HYVNA.....GP.
Rhodomonas_sp_KF992047                                       NGY.REQNMLGVFINLWCAVAYFAK..VIQAHGGD............DV.
Rhodomonas_sp_1KP_IAYV_2051368.p1                            FGY.SENGMISLWVNLFAACAYYGR..ICSHLSGD...PNNL........
Rhodomonas_sp_CCMP768_MMETSP1091_DN28851_c0_g1_i1.p1         FGY.REERTLSVIVCLAATVSYYSR..ICEHVSGD..QSPTM........
Rhodomonas_sp_CCMP768_MMETSP1091_DN29084_c2_g1_i1.p1         NGF.REQNMLGVFINLFCAVAYFAK..LVAAHSCD...............
Rhodomonas_sp_CCMP768_MMETSP1091_DN29084_c6_g1_i1.p1         SGY.QEEQNLALFVNFFAMVSYYGK..IVSDTLGH..NFTNV........
Rhodomonas_sp_CCMP768_MMETSP1389_DN22769_c0_g2_i1.p1         AGY.QEEQNIALFVNFFAMVSYYGK..VVADSLDQ..NFHNV........
Rhodomonas_sp_CCMP768_MMETSP1389_DN28221_c0_g1_i1.p1         NGY.REQNMLGVFINLFCAVAYFAK..VIASHSDD.............D.
Rhodomonas_sp_CCMP768_MMETSP1389_DN30320_c0_g2_i1.p1         NGY.REQNMLGVFINLFCAVAYFAK..LVAAHSCD...............
Rhodomonas_sp_CCMP768_MMETSP1389_DN30485_c0_g1_i1.p1         NGF.REQNMLGVFINLFCAVAYFAK..VIAAHSGD.............D.
C1ACR_887_KX879691                                           VPW......EAMYLPGVECVIYTLA......FTGN..GYVRM.....VD.
C1ACR_023_KX879692                                           VPW......EAIYLPMVEAIVYVMA......YTGN..GYLKM.....GS.
C1ACR_561_MG831198                                           VTW......EFVLVPLTEAVIYGLG......YSGI..GYVVL.....QS.
C2ACR_MW557573                                               VNW......ETVFIPWVEAVVYGLY......SGGM..GYITL.....AD.
GcACR_457_KX879674                                           VPW......EAIYLPATEMISYSLA..FF....GQ..GYVRL.....AN.
GcACR_145_KX879675                                           VTW......EAVYLPLVECILYCCT......GAGY..GVLRM.....GD.
GcACR_439_KX879676                                           VPW......EAIYLPMTESITYGLA......FTGN..GYIRL.....AT.
GcACR_197_MG831184                                           STW......EFIAVPAVEALCYGLASSSS........QVGYF..RL.FD.
GcACR_201_MG831185                                           AAW......EGVYIPLCETVQYSLL..FF..KLGY..IQVGV.....NQ.
G1ACR_203_KX879677                                           VTW......EAVYLPLVECILYCCT......GAGY..GVLRM.....GD.
G1ACR_243_KX879678                                           VTW......EAVYLPLVECILYCCT......GAGY..GQLRM.....GD.
GtACR1_KP171708                                              VPW......EAIYLPTTEMITYSLA......FTGN..GYIRV.....AN.
GtACR2_KP171709                                              VPW......ESVYLPFVESITYALA......STGN..GTLQM.....RD.
GtACR3_MT002481                                              GTW......EFVLVPLTECFVYGLG......YSEI..GYILL.....WD.
HpACR_213_MG831186                                           ATW......EFVMVPLTECFIYGLG......YSEI..GYILL.....WD.
HaACR_359_MG831187                                           VGW......ELVAAPAIESIVYGLG......YQGI..GYVKM.....AS.
HrACR_495_MG831188                                           VGW......ELVAAPAVECIVYGLG......YQGI..GYVKM.....AS.
PsuACR1_KF992074                                             VGW......EAIYLPSCECFLYGLA......SSGN..GFIQL.....YD.
PsuACR_973_ZipACR_KX879679                                   VGW......EAIYLPLAEVVTYSIA......ANGE..GVLRM.....AD.
PsuACR_433_KX879680                                          VGW......ESIYLPACEMTLYSLA......ASGN..GFIQL.....AD.
PsuACR_003_KX879681                                          VAW......ESIYLPLAECITYFLA......FTGY..GVLRM.....SD.
PsuACR_353_MG831189                                          FTW......DTPYIPAVEAVGYGLM......ANGF..GYAEL.....FE.
RaACR_687_MG831190                                           VGW......EAIYMPCCEALSYGLL......SAGH..GYLKL.....HG.
RlACR_477_KX879682                                           VAW......EAIYLPLCETITYFLA......FSGN..GYLRM.....AD.
RlACR_497_MG831191                                           VGW......EAMYMPCCEALSYGLL......SSGY..GYMKL.....HG.
RsACR_995_KX879683                                           VAW......EAIYLPLCETITYFLA......FTGN..GYLRM.....AD.
RsACR_665_RapACR_MG831192                                    VGW......EAMYMPCCEALSYGLL......SSGY..GYMKL.....HG.
R1ACR_367_KX879684                                           VTW......EAVYLPVVETVLYGMA......STGN..GSMRL.....AD.
R1ACR_877_KX879685                                           VTW......EAVYLPLVETVLYGMA......ASGN..GNLRI.....SN.
R1ACR_447_KX879686                                           ITW......EAVYLPLIETILYAMA......STGN..GQLRL.....GD.
R1ACR_741_KX879687                                           VTW......EAVYLPVVETVLYGMA......STGN..GNMRL.....AD.
R1ACR_799_KX879688                                           VTW......EAVYLPLVETILYGMA......STGN..GSMRL.....AD.
R1ACR_653_MG831193                                           QAW......EAIYLPAAECVLYAMA......ASGN..GYLRL.....AN.
R1ACR_6367_MG831194                                          VNW......EGCYLPLCETFLYGLA......ASGN..GMIRL.....SN.
R2ACR_853_KX879689                                           VTW......EAVYLPLVETILYSVA......ATGN..GNMRL.....SD.
R2ACR_142_KX879690                                           NAW......EAVFLPLAETCLYGLA......STGN..GYVTM.....AN.
R2ACR_041_MG831197                                           VTW......EAVYLPLVETILYAMA......ASGN..GSMRL.....AD.
R3ACR1_MW557574                                              VAW......EAIYMPLCEALSYGLL......SSGH..GYMKL.....HG.
R3ACR2_MW557575                                              VAW......EAVYLPLCETITYFLA......YTGN..GYLRM.....AD.
R3ACR3_MW557576                                              VSW......EYVIVPSAQALTYGLG......YSEV..GYLQL.....AD.
R4ACR_MW557577                                               VAW......EAIYLPACETITYFVA......FTGN..GYLRM.....AD.
R5ACR_MW557578                                               VAW......EPIYLPVAQAILYFST......ATGN..GYLRM.....AD.
R6ACR_MW557579                                               NAW......EAVFLPLVEAILYGLA......STGN..GYFLM.....GN.
R7ACR1_MW557580                                              VTW......EAIYLPVVETALYSMA......ASGN..GMLRM.....GN.
R7ACR2_MW557581                                              VTW......EAVFLPLVQTVAYSLA......ASEN..GVFRM.....GD.
R7ACR3_MW557582                                              VTW......EAVYLPLVETILYSMS......ASGN..GTLRM.....GD.
R8ACR1_MW557583                                              VTW......EAVYLPLVETILYGMA......ASGN..GQMRL.....SD.
R8ACR2_MW557584                                              VTW......EAVYLPFVETILYGMA......STGN..GSMRL.....AD.
R8ACR3_MW557585                                              VNW......EAVYLPVVETFLYGLA......ASGN..GMIRL.....AD.
R8ACR4_MW557586                                              QAW......EAIYLPAAECILYAMA......ASGN..GYLRI.....SN.
R8ACR5_MW557587                                              QSW......EAVFLPLVETMLYSIA......SSGM..GYLKM.....GN.
PaACR1_MT002471                                              VKW......EPLWVIWVSWLGYLVD..LL..LPDA..EWIRP..KL.VN.
PaACR2_MT002474                                              VTW......EQLWILFIECFSYGCA..AA..IPDA..PFRNL..EL.AN.
PaACR3_MT002477                                              VKW......EGMWVIFVECIAYSAA..LV..SPDA..DFVSI..QL.TN.
PaACR4_MT002464                                              VKW......EGMWVIFVECVAYSAA..LV..SPDA..DFVSI..RL.TN.
PaACR5_MT002465                                              VKW......EAMWVIFVECVAYGSS..IV..SPDE..GFVTF..HL.EN.
PaACR6_MT002466                                              VKW......ESMWVIFVELFHYAAT..VV..VPDS..EFVTF..EL.TN.
PgACR1_MT002472                                              VKW......EAMWVIFIECVAYGSS..II..SPDE..GFVTM..HL.EN.
PgACR2_MT002475                                              AKW......EVMWVLFIEVAAYGSN..TI..SADA..EHVTF..KL.EN.
PgACR3_MT002478                                              VKW......ESLWVIFVELTYYAGR..VV..VPDS..EFVTF..EL.TN.
Phaeocystis_rex_CCMP2000_MMETSP1178_DN16108_c16_g1_i1.p1     VKW......EGMWVIFVECVAYGAG..FV..SPDA..DFVSI..HL.TN.
Ga0063091_10159311                                           ATW......ELLWIISLECFSYGIQ..SL..VPDA..PFLSL..SL.AN.
Ga0063092_10301351                                           SSW......EGSYVMIVEATLYMLA..AV..LPEA..YIPAI........
Ga0063094_10939971                                           CGW......EIMFVMTVECVAYLMA..LTLPYDVL..YPEMA.....AG.
Ga0063134_10716171                                           CGW......EVLYVSCVTPISYIIQ..MTVPHEYV.....QL..KL.LN.
Ga0063142_10346371                                           CGW......QVLYVAAITPLSYILT..LALPQEMV.....IL..KL.ES.
Ga0063142_10776511                                           CGW......QVLYVSAVTPLSYILT..LSLPADMS.....VL..VL.ES.
Ga0063874_10213811                                           VQW......ESMWVIFVECFAYGAG..LV..SPDA..EFVEL..HL.AN.
Ga0115011_101119171                                          GGW......EPVYVSSIEFFVYLAS..FLFPDEYS..FVPVN........
Ga0192978_10164961                                           VQW......EPIWVIAISWLAYAAD.LLKPDAEWI..KPTLD.....ND.
Ga0193090_10116131                                           CGW......EIMFVMAVECINYIMA..LTLPFDIL..YPEMA.....DG.
Ga0209709_100146357                                          MKW......EVIWVASVETVNYIVQ..LC...TGS..MRVDL.....GG.
Ga0209713_100045733                                          TSW......EPLWVLGCEAANYFMA..MV..SAGA..GDLVL.....AN.
Ga0302127_101143691                                          MKW......EVIWVAAVESVNYMIQ..LC..TQSQ..RVALA........
Ga0302134_100039185                                          MQW......EVAWVASVETVNYIVQ..L...ATGS..PRIEL.....AH.
Ga0302137_100022113                                          LKW......EVIWVACVETLNYIVQ..I...ATGS..QRVEL.....GD.
Ga0304731_111980001                                          VGW......ENLWVQSMEVVFYAMS..IA..FNMQ...PLEL.....AN.
Ga0307381_100388131                                          TSW......EPLWVIMMETVSYFMR..CI..DPDA..GKIEL.....AS.
Ga0307384_101204011                                          CGW......QVLYVSAVTPISYILT..LALPRDMA.....IL..EF.KS.
Ga0307395_101191321                                          VKW......EHLWVIAVELFSYVSS..FV..QPDA..KFVTF..HL.ED.
Ga0314674_101077501                                          AQW......QPMFVLLIEFIAYANS..LI..APDA..DHSTF..RL.EN.
Ga0314699_102199931                                          VQW......EPIWVIAFSWLAYAAD..LV..KPDS..EWVKP..TL.DN.
Ga0314700_102535991                                          IKW......EPLWVIFMSLLSYMVD..LV..APDS..EWIRV..EL.KN.
Ga0314712_100404721                                          TKW......HIVYVSSVECISYIMQ..VA..VPME..SQPTF........
Ga0401698_0257947_180_869                                    VPW......QVLYVSFVETLVYAIF..CF..AGRD..LTIVQ........
sTACR1_MW557568                                              VDW......EIIYVVGIEVVLYSLL..MG........LPEEY.....TN.
sTACR2_MW557569                                              GGW......EPVYVSMIEFLAYFIS..FLLPDEY...SFLSL........
MerMAID1_MK914541                                            GDW......EPIYVSGVEFIAYLMA..LVLPDGYA..FRSFQ.....DD.
MerMAID2_MK914542                                            MKW......EVAWVAIVETINYTIQ..I...STGS..EQIEL.....AG.
MerMAID3_MK914543                                            GDW......EPIYVSGVEFIAYLMA..LVLPDGYA..FRSFQ.....DG.
MerMAID4_MK914544                                            GDW......EPIYVSGVEFIAYLMA..LVLPDGYA..FRSFQ.....DG.
MerMAID5_MK914545                                            GDW......EPIYVSGVEFIAYLMA..LVLPDGYA..FRSFQ.....DD.
MerMAID6_MK914546                                            MQW......EVAWVAWVETINYVVQ..I...ATGS..PRVGL.....IH.
MerMAID7_MK914547                                            MKW......EVAWVASVETVNYVIQ..V...ATGS..PRVEL.....AH.
mgACR1_MW557563                                              CSW......QNLYVMFVQGTCYLVF..AAVPVEDKIRTIVEVVDGV.EV.
mgACR2_MW557564                                              ASW......EILFVSCVESCVYLA.......IGTV..PPELL.....PT.
mgACR3_MW557565                                              CGW......EIMYVMSVECVSYTMA..LTLPYDVL..YPEMM........
mgACR4_MW557566                                              CGW......EVLYVSVVTPIGYILT..MSLPAEYS.....AL..QL.EN.
mgACR5_MW557567                                              IGW......ESSYVMNVEATLYLLA..AI..LPLD..SMPTV........
AsACR1                                                       CQG......EVIYVAAATVVIYATS..LA..SDYG....VTW..VA.TE.
AaACR1                                                       CNL......HPIYVQFVTFCVYSLA..CFGTTDFL.YIPIEN.....HA.
AaACR2                                                       CNL......SPIFVQLVTVTYYCIS..TFGSTSYL..VLNVE.DPD.NS.
AaACR3                                                       STL......YSIYVQFVTAVVYGLA..AVGKGNWL.FARVAF.....GD.
AlACR1_MT002467                                              CNL......HPIYVQFVTFCVYSLA..CFGTTDFL.YIPIEN.....HA.
AlACR2_MT002473                                              CNL......SPIFVQLVTVTYYCIS..TFGSTSYL..VLNVE.DPD.NS.
AlACR3_MT002476                                              STL......YSIYVQFVTAVVYGLA..AVGKGNWL.FARVAF.....GD.
A1ACR1a_MT002468                                             CNL......HPIYVQFVTFCVYILS..CFGTTDFL.YIPVVD.....HA.
A1ACR1b                                                      CNL......HPIYVQFVTFCVYILS..CFGTTDFL.YIPVVD.....HA.
A1ACR2a                                                      CNL......APIFVQMVTCVYYCLS..TFVTTSYM.NLDVRV..DVNSD.
A1ACR2b                                                      CNL......APIFVQMVTCVYYCLS..TFVTTSYM.NLDVRV..DVNSD.
A1ACR3a                                                      STL......YSIYVQVVTALVYGLA..AVGKGDWM.FARVAF.....GD.
A1ACR3b                                                      STL......YSIYVQVVTALVYGLA..AVGKGDWM.FARVAF.....GD.
A2ACR1                                                       CNL......HPLYVQFVTFCVYSLS..CFGTTDFL.YIPIQN.....HA.
A2ACR2                                                       CNL......APILVQLVTVTYYCLS..TFVATSYL.TLRVQL.....ND.
A2ACR3                                                       STL......YSIYVQVVTAIVYCLA..AIGKGEWM.FARVAF.....GD.
CarACR1_MW557570                                             CGW......EVMYVTAVEPLGYLLG..LL....FP...AGRV..AL.AS.
CarACR2_MW557571                                             AAW......TKVYVSAVMPVNYLLS..LL..LSEV..SAVVL.....QD.
CarACR3_MW557572                                             CGW......EKLYTAVAETVTYIIV..TS..IGSA..GVVTV.....AG.
HfACR1_MT002469                                              CNL......HPIYVQFVTFCVYILS..CFGTTDFL.YIPVVD.....HA.
HfACR2                                                       CNL......APIFVQMVTCVYYCLS..TFVTTSYM.NLDVRA..DVNSE.
HfACR3                                                       STL......YSIYVQVVTALVYGLA..AVGKGDWM.FARVAF.....GD.
P1ACR1                                                       CLI......YPVYVQAVTAINYSLA..AF..SGSK..VFSAL..VIFED.
P1ACR2                                                       CNF......HPLYVQSITAMVYTLS..TFATTGFL..SVELC..EG.SD.
P1ACR3                                                       PAN......LLLYVQVVTFVVYVMA..TFGTDGFL..GVVTN..CA.DS.
SaACR2_MT002463                                              CNI......HPLYVQLVTAVVYTLS..SFGFDDFV.FTTVLF.....AD.
SaACR3                                                       CLI......YPIYVQAVTAAVYCVA..AFENGSFI.NAHVEL.....ED.
S1ACR1                                                       CNL......HPIYVQFVTFCVYILS..CFGTTDFL.YIPVVD.....HA.
S1ACR2                                                       CNL......APIFVQMVTCVYYCLS..TFVTTSYM.NLDVRA..DVNSD.
S1ACR3                                                       STL......YSIYVQVVTALVYGLA..AVGKSDWM.FARVAF.....GD.
S2ACR1                                                       CNL......HPIYVQFVTFCVYSLA..CFGTTDFL.YIPIEN.....HA.
S2ACR2                                                       CNL......SPIFVQLVTVTYYCIS..TFGSTSYL..VLNVE.DPD.NS.
S2ACR3                                                       STL......YSIYVQFVTAVVYGLA..AVGKGNWL.FARVAF.....GD.
TaACR1                                                       CLL......YPLYVQGVTAIVYTLT..AFGAGEFI.FATIVF.....PD.
TaACR2                                                       CNT......HPLYVQAVTAVVYSMS..AAGYGGFV.FSSIKF.....DD.
TaACR3                                                       CNF......HPLYVQSVTALVYSLS..AFGLAGSL..QVHMI..NS.DQ.
T1ACR1_MT002470                                              CNL......HPLYVQFVTFCVYSLS..CFGTTDFL.YIPIQN.....HA.
T1ACR2                                                       CNL......APILVQLVTVTYYCLS..TFVATSYL.TLRVQL.....ND.
T1ACR3                                                       STL......YSIYVQVVTAIVYCLA..AIGKGEWM.FARVAF.....GD.
Ga0193082_100053411                                          AML......ENVYVQGMTMLTYGAA..SLTEWNIA..DIQRY.....DG.
Ga0193082_100139241                                          AML......ENVYVQGMTCLGYGIK..VLTNWNVN..NIEIH.....DD.
Ansanella_granifera_GFBE01018556                             SLT......IATAVCLFSGFFNILQ..MTGLDDFE..LPRSS........
Pelagodinium_beii_MMETSP1338_DN70185_c0_g1_i1.p1             CCF......LGVYVGAFSAFFNFFQ..LTEVDDFMLARPTSF........
SA3ChR1                                                      CAT......ISTAVALFSGFFNILQ..LTAIDDFD..LPGRQ.....SS.
SA3ChR2                                                      CAT......LSTAVALFSGFFNIMQ..LTGIDDFD..IPGYT.....GT.
SA3ChR3                                                      CAT......ISTAVALLSGFFNILQ..LTAIDDFE..IPGRG..ASTHS.
SA3ChR4                                                      CAT......ISTAVALFSGFFNILQ..LTAIDDFD..LPGRA.....NN.
del-SmChR1_MW557593                                          CAT......LSTAVALFSGFFNIMQ..LTGIDDFD..IPGYS........
del-SmChR2_MW557594                                          CAT......ISTAVALFSGFFNILQ..LTAIDDFD..LPGRQ.....SS.
SmChR3                                                       CAT......ISTAVALFSGFFNILQ..LTAIDDFD..LPGRT.....NN.
SmiChR1                                                      CAT......ISTAVALFSGFFNILQ..LTAIDDFD..LPGRQ.....SG.
SmiChR2                                                      CAT......ISTAVALFSGFFNILQ..LTAIDDFD..LPGRE.....NN.
SmiChR3                                                      CAT......ISTAVALFSGFFNILQ..LTAIDDFD..LPGRE.....NN.
mgdChR1_MW557588                                             CRK......CNEFICLFSVIAAFMS..LT........RLASA........
mgdChR2_MW557589                                             CMT......LSLYISFFSALFNAIQ..LMDDDNLD..LKTLQ.....GE.
mgdChR3_MW557590                                             SMF......VCLYVCFFSCLFNCMQ......FGEQ..DDIVL.SHIDAR.
mgdChR4_MW557591                                             VTT......LCFLVSIFSAFFNFFQ..V...TEWD..NIVLD.....NR.
mgdChR5_MW557592                                             CIK......LNIYITMISLLMNLFA..VTTTLDPA..AQELF........
mgdChR6                                                      CLT......LCLYIPFFSALFNAVQ..LMDDDNLL..VYAID.....GS.
mgdChR7                                                      CIK......ANVYIAAISLAFNVLA..IATRFDEQ..ASNLF........
mgdChR8                                                      CMT......LSLYISFFSALFNAIQ..LMDDDNLD..LKTLQ.....GE.
mgdChR9                                                      CIG......WNIYVCAISCVMNGVS..LTTRLDDG..VMAWF........
mgdChR10                                                     CIK......LNIYITMISLLMNLFA..VTTHLDPA..AQDLF........
mgdChR11                                                     SMF......VCLYVCFFSCLFNCMQ......FGPQ..DDIVL.DHIDAR.
mgdChR12                                                     VSS......LCLLVSIFSCFFNFFQ..L...TEYD..NVVLD..NRNVD.
mgdChR13                                                     CRK......ANQAILLFQAIVAFIS..IT........RWLHI........
mgdChR14                                                     VTT......LCFLVSIFSAFFNFFQ..V...TEWD..NIVLD.....NR.
mgdChR15                                                     VTT......LCFLVSIFSAFFNFFQ..V...TEWD..NIVLD.....NR.
mgdChR16                                                     CCQ......INTIVAALSAFFNFFQ..VTEVDNWV..LPGQR........
mgdChR17                                                     CMT......LSLYISFFSALFNAIQ..LMDDDNLD..LKTLE.....GE.
vPyACR_21821_MT353683                                        CKF......EVLYVTGVGSLTDLVK..LT..ITNE..LPASY..VIENN.
vPyACR_2164382_MT353684                                      CKF......EVMYVSSIGSITDLVK..LA..FTDY..TPASI..TIKEN.
VirRDTS                                                      ALL......LENIVQFIEAIFYLWF..IYFYKENV..DKIDI.....AK.
VirChR1                                                      ILI......IETVVQIVEAIFYVYI..YL........SLESL.....DN.
OLPVR1                                                       ILI......LELIVQIIEFIFYIWL..IITLQSIN...............

                                                             351                                            400
AgChR_KF992038                                               .......................G.NFVVW..ARYASWLLSCPVILIH..
BsChR1_KF992086                                              .......................G.NQILW..LRYAEWLLSCPVILIH..
BsChR2_KF992034                                              .......................G.NFILW..LRYGEWLLTCPVILIH..
CcChR1_KF992069                                              .......................G.RWVTW..LRYAEWLMTCPVILIH..
CcChR2_KF992048                                              .......................G.NIVAW..LRYAEWLMSCPVILIH..
Carteria_obtusa_1KP_RUIF_2054617.p1                          .......................G.NRVAW..IKYGEWLLTCPVILIH..
Carteria_obtusa_1KP_RUIF_2054670.p1                          .......................G.RRVMW..IRYVEWLLTCPVILIH..
Characiochloris_sp_AAM3_QAXP01000305.1_gmes_10456            .......................G.NTLLW..IRYGEWLLSCPVILIH..
Chlamydomonas_applanata_BDCZ01000016.1_gmes_1227             .......................G.NQALW..LRYAEWLLSCPVILIH..
Chlamydomonas_asymmetrica_BDDA01000174.1_gmes_6319           .......................G.NRTLW..IRYGEWLLTCPVILIH..
CaChR1_JN596951                                              .......................A.NIVNW..LRYSEWLLCCPVILIH..
CbChR1_KF992062                                              .......................G.NYCYF..LRYGEWLLSCPVILIH..
Chlamydomonas_bilatus_A_KF992044                             .......................G.NWVLW..LRYGEWLLTCPVILIH..
Chlamydomonas_bilatus_A_KF992049                             .......................G.NAVYF..MRYTEWVLCCPVILIH..
Chlamydomonas_cf_sp_CCMP681_MMETSP1180_DN11300_c0_g1_i1.p1   .......................G.NQVLW..VRFAEWYLSCPVILIH..
Chlamydomonas_chlamydogama_MMETSP1392_DN11660_c0_g1_i1.p1    .......................N.NAAVW..LRYAEWLLTCPVILIH..
Chlamydomonas_chlamydogama_MMETSP1392_DN10989_c1_g1_i1.p1    .......................G.HRVVW..LRYFEWLMTCPVILVH..
Chlamydomonas_cribrum_1KP_BCYF_2046542.p1                    .......................R.NRVQW..LRYAEWLLTCPVILIH..
Chlamydomonas_debaryana_BDDB01000929.1_gmes_8484             .......................G.VRVVW..LRYAEWLLTCPVILIH..
Chlamydomonas_euryale_MMETSP0063_DN14184_c0_g2_i1.p1         .......................G.NWVLW..LRYGEWLLTCPVILIH..
Chlamydomonas_klinobasis_JGI_Chlkli_DN20981_c12_g1_i1.p1     .......................G.NTVLW..LRYAEWLLSCPVILIH..
Chlamydomonas_leiostraca_MMETSP1391_DN15396_c15_g1_i1.p1     .......................G.NMALW..LRYAEWLLSCPVILIH..
CnChR1_Chrimson_KF992060                                     .......................G.NHAYC..LRYFEWLLSCPVILIK..
CnChR2_KF992073                                              .......................A.NAALW..LRYGEWLLTCPVILIH..
CnChR3_KF992036                                              .......................G.NFVVM..LRYGQWLFATPVLLVL..
CnChR4_CnChR4                                                .......................G.NFVVA..LRYGQWLFATPVLLVL..
Chlamydomonas_pitschmannii_JGI_Chlpit_DN14232_c5_g1_i1.p1    .......................G.NYALW..LRYGEWLLTCPVILIH..
CraChR2_JN596949                                             .......................G.NWVLW..LRYAEWLLTCPVILIH..
ChR1_AF508965                                                .......................G.NKTVW..LRYAEWLLTCPVILIH..
ChR2_AF508966                                                .......................G.HRVQW..LRYAEWLLTCPVILIH..
Chlamydomonas_sp_1KP_XOZZ_2005020.p1                         .......................G.NAVVW..LRYSEWLLCCPVILIH..
Chlamydomonas_sp_1KP_XOZZ_2007396.p1                         .......................G.NTALW..LRYAEWLLTCPVILIH..
Chlamydomonas_sp_1KP_XOZZ_2026252.p1                         .......................G.QRVQW..IRYFEWLMTCPVILIH..
Chlamydomonas_sp_1KP_XOZZ_2026292.p1                         .......................G.QRVQF..IRYFEWLMTCPVILIH..
C1ChR_MW557558                                               .......................G.NFPTM..LRYGQWLFATPVLLVN..
Chlamydomonas_sphaeroides_BDDC01003098.1_gmes_17225          .......................G.LKVPW..LRYAEWLLTCPVILIH..
CyChR1_JN596948                                              .......................S.NVVNW..LRYSEWLLCCPVILIH..
Chlorococcum_oleofaciens_1KP_PRIQ_2002050.p1                 .......................G.NTLLW..IRYGEWLLSCPVILIH..
Chlorococcum_oleofaciens_1KP_PRIQ_2051706.p1                 .......................G.NTVLW..IRYGEWLLSCPVILIH..
CoChR_KF992041                                               .......................G.HRVQW..LRYAEWLLTCPVILIH..
Chloromonas_reticulata_A_KF992076                            .......................G.QRVQW..IRYFEWLMTCPVILIH..
Chloromonas_rosae_1KP_AJUW_2011513.p1                        .......................G.NIVNW..LRYSEWLLCCPVILIH..
Chloromonas_rosae_1KP_AJUW_2055939.p1                        .......................G.QRVQW..IRYFEWLMTCPVILIH..
Chloromonas_sp_AAM2_QAXH01005832.1_gmes_12198                .......................G.NTVLW..IRYGEWLLTCPVILIH..
CsChR_KF992078                                               .......................G.NMVLW..LRYAEWLLTCPVILIH..
CsChR2_MW557559                                              .......................G.NFVVM..LRYGQWLFCTPVLLVL..
Desmodesmus_armatus_VIIQ02000124.1_gmes_4764                 .......................G.THISW..LRYSEWLLTCPVILIH..
DsChR1_JQ241364                                              .......................G.QMVPW..LRYSAWLLSCPVILIH..
Dunaliella_tertiolecta_1KP_WDWX_2045486.p1                   .......................G.QMVSW..LRYSAWLLSCPVILIH..
Dunaliella_viridis_1KP_SYJM_2040838.p1                       .......................G.QMVSW..LRYSAWLLSCPVILIH..
Eudorina_elegans_1KP_RNAT_2003716.p1                         .......................G.NSVVW..LRYAEWLLTCPVILIH..
Gonium_pectorale_1KP_KUJU_2052448.p1                         .......................G.TRVQW..LRYGEWLLTCPVILIH..
Gonium_pectorale_KXZ47652                                    .......................G.TRVQW..LRYSEWLLTCPVILIH..
HdChR_KF992059                                               .......................G.NFIMW..IRYGEWLLSCPVILIH..
HpChR1_JN596950                                              .......................G.NQVLW..LRYAEWLLSCPVILIH..
Haematococcus_pluvialis_1KP_AGIO_2005558.p1                  .......................G.NWILW..LRYGEWLLTCPVILIH..
Haematococcus_sp_NG2_QAXD01000165.1_gmes_1478                .......................G.NQALW..LRYAEWLLSCPVILIH..
Hafniomonas_reticulata_KF992039                              .......................G.NQVVL..LRYSEWLFTCPVILIH..
Hafniomonas_reticulata_KF992080                              .......................G.NTLYW..LRYGEWLLTCPVILIH..
Heterochlamydomonas_inaequalis_KF992052                      .......................G.SRVLW..LRYAEWLMTCPVILIH..
Heterochlamydomonas_inaequalis_1KP_IRYH_2036755.p1           .......................G.KRVLW..IRYSEWLLTCPVILIH..
Lobochlamys_segnis_1KP_OFUE_2046577.p1                       .......................G.NQILW..CRYAEWLLSCPVILIH..
Lobomonas_rostrata_KF992031                                  .......................G.VRVPF..LRYTEWLMSCPVILIH..
Lobomonas_rostrata_KF992075                                  .......................G.ERVLW..IRYAEWLLTCPVILIP..
Lobomonas_rostrata_1KP_JKKI_2009146.p1                       .......................G.NFVVM..GRYTQWLMATPAISCL..
Lobomonas_rostrata_1KP_JKKI_2057554.p1                       .......................G.DRVLY..IRYAYWLLTCPVILIH..
NsChR_KF992054                                               .......................G.NRVLW..IRYGEWLLTCPVILIH..
Pandorina_morum_1KP_RYJX_2004815.p1                          .......................G.NRVLW..LRYGEWLLTCPVILIH..
Pandorina_morum_1KP_RYJX_2009716.p1                          .......................G.APVVW..LRYAEWLLTCPVLLIH..
Phacotus_lenticularis_KF992082                               .......................G.NFILW..LRYGEWLLTCPVILIH..
Pteromonas_angulosa_1KP_LNIL_2007488.p1                      .......................G.NMAVW..LRYAEWLLCCPVILIH..
Pteromonas_angulosa_1KP_LNIL_2008704.p1                      .......................G.NFILW..LRYGEWLLTCPVILIH..
Pteromonas_sp_M2761_1KP_ACRY_2041915.p1                      .......................G.NMAVW..LRYAEWLLCCPVILIH..
Scenedesmus_sp_ARA_RWJJ01001661.1_gmes_11581                 .......................G.NFIVW..VRYAEWLLTCPVILIH..
Spermatozopsis_exsultans_KF992084                            .......................G.NISVL..LRYGQWLFCTPVLLVA..
Spermatozopsis_exsultans_1KP_MXDS_2001008.p1                 .......................G.TQVPW..LRYLEWLMTCPVILMH..
Spermatozopsis_similis_1KP_ENAU_2000997.p1                   .......................N.TQVLW..LRYSEWLLTCPVILIH..
Stephanosphaera_pluvialis_KF992053                           .......................G.NFIMW..IRYGEWLLSCPVILIH..
ShChR_Chronos_KF992040                                       .......................G.GAVIW..LRYSMWLLTCPVILIH..
Tetrabaena_socialis_PNH09251.1                               .......................G.HRVQW..LRYGEWLLTCPVILIH..
Tetrabaena_socialis_PNH09255.1                               .......................G.ARVQW..LRYGEWLLTCPVILIH..
Tetradesmus_obliquus_NEDT01000234.1_gmes_12438               .......................G.NFIVW..VRYAEWLLTCPVILIR..
Vitreochlamys_sp_M2074_1KP_QWRA_2058964.p1                   .......................G.NRVLW..IRYGEWLLTCPVILIH..
Volvox_aureus_KF992068                                       .......................G.NRVLW..LRYAEWLLTCPVILIH..
Volvox_aureus_1KP_POIR_2033228.p1                            .......................G.NAVAW..LRYGEWLLTCPVILIH..
VcChR1_EU622855                                              .......................G.NGVVW..MRYGEWLLTCPVLLIH..
VcChR2_EU285661                                              .......................G.NRVLW..LRYGEWLLTCPVILIH..
Volvox_globator_1KP_ISPU_2005709.p1                          .......................G.SFVPW..LRYCEWLMTCPVILIH..
Volvox_globator_1KP_ISPU_2052027.p1                          .......................G.SRVQW..LRYAEWLLTCPVILIH..
PsChR1_MT002479                                              .......................G.NTVSW..LTYSEWLLTCPVILVQ..
PsChR2_JX983143                                              .......................G.EVTPW..LRYAEWLLTCPVILIH..
PsChR3_KF992070                                              .......................G.PVTSW..LRYIEWLLTCPVILIH..
PsChR4_MW557560                                              .......................T.APVNW..LRYAAWLLILPAMVIA..
SdChR_KF992072                                               .......................G.NITPW..LRYAEWLLTCPVILIH..
Tetraselmis_astigmatica_MMETSP0804_DN10817_c0_g1_i1.p1       .......................G.NTVSW..LTYSEWLLTCPVILVQ..
Tetraselmis_astigmatica_MMETSP0804_DN5417_c0_g1_i1.p1        .......................G.PVTSW..LRYIEWLLTCPVILIH..
TaChR_MW557561                                               .......................P.APVNW..LRYGSWLLILPAIILA..
TchChR_KF992087                                              .......................T.APLNW..LRYAAWLLIVPAMVMA..
Tetraselmis_chui_MMETSP0491_DN16897_c0_g1_i1.p1              .......................G.PVTAW..LRYIEWLLTCPVILIH..
TcChR_KF992057                                               .......................G.QHTPW..LRYMEWLLTCPVILIH..
Tetraselmis_sp_GSL018_MMETSP0419_DN14107_c5_g1_i1.p1         .......................G.NTVNW..LTYSEWLLTCPVILVQ..
Tetraselmis_sp_GSL018_JAC77370                               .......................G.PVTPW..LRYIEWLLTCPVILIH..
Tetraselmis_striata_KF992058                                 .......................G.PVTSW..LRYIEWLLTCPVILIH..
Tetraselmis_striata_KF992079                                 .......................G.PVTSW..LRYIEWLLTCPVILIH..
TsChR_KF992089                                               .......................G.QVTPW..LRYAEWLLTCPVILIH..
TsChR2                                                       .......................T.APVNW..LRYAAWVLIMPAMVMA..
Pedinomonas_minor_KF992066                                   .......................G.STYIW..LRYAEWLMTCPVLLIH..
Pedinomonas_minor_1KP_RRSV_2003374.p1                        .......................G.ATVVW..LRYVEWLMTCPVLLIH..
Botryococcus_sudeticus_1KP_VJDZ_2001927.p1                   .......................G.VRTLW..LRYGEWLLTCPVILIH..
Leptosira_obovata_1KP_ZNUM_2026218.p1                        .......................G.EFTLW..LRYAGWLLTCPVLLIH..
Microthamnion_kuetzigianum_A_KF992032                        .......................G.TRALW..LRYAEWLLTCPVILIH..
Oltmannsiellopsis_viridis_1KP_NSTT_2041818.p1                .......................G.NSAPW..LRYGEWLLTCPVILMH..
CsCCR_MW557552                                               .......................G.VHIMW..LRYAGWMVTTPIIIVH..
Crustomastix_stigmatica_MMETSP0803_DN11515_c6_g1_i1.p1       .......................G.EECTW..LRYAGWLLTCPVILIH..
Dolichomastix_tenuilepis_1KP_XOAL_2007882.p2                 .......................G.NQAAW..LRYSEWLLTCPVILIA..
Dolichomastix_tenuilepis_1KP_XOAL_2042306.p1                 .............KTHMADCTIHDAVRVPW..LRYAEWLLTCPVLLIA..
Dolichomastix_tenuilepis_MMETSP0033_DN11041_c4_g1_i1.p1      .....................TRGADVVVW..IRYAGWLITCPVLLIH..
Dolichomastix_tenuilepis_MMETSP0033_DN14889_c0_g1_i1.p1      ......................GG.KRVPW..MRYIGWLLTCPVLLIH..
Mantoniella_antarctica_MMETSP1106_DN9282_c2_g1_i1.p1         .......................G.RKMPW..LRYVGWLVTCPVLLIH..
Mantoniella_antarctica_MMETSP1106_DN5271_c1_g1_i1.p1         .......................G.RAVPW..LRYVGLLITLPMLLAH..
Mantoniella_antarctica_MMETSP1106_DN11521_c12_g1_i1.p1       ..PYDDLYINGTYTSDISVTCAGDVVVAPW..LRYAEWLLTCPVILIA..
Mantoniella_antarctica_MMETSP1106_DN7780_c0_g1_i1.p1         .......................G.AISPW..LRYGEWLLTCPVILIA..
Mantoniella_antarctica_MMETSP1106_DN7780_c0_g2_i1.p1         .......................G.SIAPW..LRYCGWLLTSPVILIA..
Mantoniella_beaufortii_MMETSP1326_DN13944_c5_g1_i1.p1        HFDLHNQTTGEFYGGSLAVACGTDFVVAPW..LRYGEWLLTCPVILIA..
Mantoniella_beaufortii_MMETSP1326_DN13908_c1_g3_i1.p1        .......................G.TVAPW..LRYAEWLLTCPTILIA..
Mantoniella_beaufortii_MMETSP1326_DN13817_c3_g1_i1.p1        .......................P.KKAPW..LRYASWMMTCPVLLVQ..
MsCCR_MW557554                                               .......................G.APVNW..LRYAGWLVTTPILIIH..
Mantoniella_squamata_1KP_QXSZ_2010086.p1                     ......................VG.KKTPW..LRFSSWMTTCPVLLIH..
Mantoniella_squamata_1KP_QXSZ_2010783.p1                     .PYDEIYVNGTSYNDDISEICKGSILEAPW..LRYGEWLITCPVILIA..
Mantoniella_squamata_1KP_QXSZ_2011642.p1                     .......................G.AIAPW..LRYAEWLITCPVILIA..
Mantoniella_squamata_1KP_QXSZ_2042408.p1                     .......................G.RKMPW..LRYVGWLITCPVLLIH..
Monomastix_opisthostigma_KF992043                            .......................G.HHAEW..LRYMEWLLTCPILLIA..
Nephroselmis_pyriformis_1KP_ISIM_2036828.p1                  .......................D.KLVPW..MRYCGWLITCPVLLIH..
Cymbomonas_sp_M3265_1KP_XIVI_2008500.p1                      .......................KDDSIAW..IRYAEWLTTCPVILIA..
Cymbomonas_sp_M3265_1KP_XIVI_2096613.p1                      .......................G.QEIVW..LRYAEWLSTCPIILIA..
CtCCR_MW557553                                               .......................G.NTVYW..IRYAGWLLTCPVILIH..
Cymbomonas_tetramitiformis_CYMBO-Kim_comp57022_c1_seq1.p1    .......................KDVTIAW..IRYAEWLTTCPVILIA..
Cymbomonas_tetramitiformis_CYMBO-Kim_comp69310_c0_seq1.p1    .......................G.QSIAW..LRYAEWLSTCPVILIA..
Pyramimonas_amylifera_MMETSP1081_DN15038_c0_g1_i1.p1         .......................G.EVINAQFLRYAEWLITCPVLLIA..
Pyramimonas_amylifera_MMETSP1081_DN18642_c1_g1_i1.p1         .......................G.NKIQW..SRWFGWLCTCPVLLIH..
Pyramimonas_amylifera_MMETSP1081_DN19374_c1_g1_i1.p1         .......................G.VVVPW..LRYCEWLMTCPVILIA..
Pyramimonas_amylifera_MMETSP1081_DN19574_c0_g2_i1.p1         .......................G.NKVYW..SRWFSWLCTCPVLLIH..
PgChR1_JQ241366                                              .....CHGEDDHSGCWDDPLRDRKINEVPV..ARYMEWLITCPVLLIA..
PymeACR1_MT353682                                            .......................G.IKFGW..SRYFGWLTTCPVLLIH..
PymeChR_MW557555                                             ........CHGKEDVDCWGTDKSDIMHVPV..ARYFGWLLTCPVIIIA..
Pyramimonas_melkonianii_MMETSP1169_DN2685_c1_g1_i1.p2        .......................Q.NPINW..VRFGSWLITCPVLLIH..
Pyramimonas_melkonianii_MMETSP1169_DN16214_c3_g1_i1.p1       .......................G.AVVPW..IRYLEWLLTCPVILIA..
Pyramimonas_parkeae_KF992046                                 .......................G.QIVPW..LRYVEWLITCPVILIA..
Pyramimonas_parkeae_1KP_TNAW_2012857.p1                      .......................G.NPINW..SRWFGWFSICPVILIH..
Pyramimonas_parkeae_1KP_TNAW_2014098.p1                      .......................G.NPFNW..ARWFGWLSTCPVLLIH..
Pyramimonas_parkeae_1KP_TNAW_2078329.p1                      .......................EILEVQF..LRYAEWLITCPVLLIA..
Pyramimonas_parkeae_1KP_TNAW_2078497.p1                      .......................G.NFVGW..SRWVGWLITCPVLLIH..
Pyramimonas_sp_CCMP2087_MMETSP1445_DN18216_c0_g1_i1.p1       .....CHGEADDTNCWNDPLRDRKINEVPV..ARYMEWLITCPVLLIA..
Pyramimonas_sp_CCMP2087_MMETSP1445_DN18621_c2_g1_i1.p1       .......................G.NVVPW..IRYVEWLSTCPVILIA..
Py2087ACR1_MT353681                                          .......................G.VTFPW..SQYCGWLVTCPVLLIH..
Pyramimonas_tychotreta_PRJNA342459-36897_SRR4293310_539.p1   .......................G.NIVPW..IRYVEWLSTCPVILIA..
Pyramimonas_tychotreta_PRJNA342459-36897_SRR4293310_2610.p1  .......................G.VVFPW..SQYCGWLVTCPVLLIH..
Pyramimonas_tychotreta_PRJNA342459-36897_SRR4293311_1034.p1  .....CHGEDDHSGCWDDPLRDRKINEVPV..ARYMEWLITCPVLLIA..
CiChR_MW557562                                               .......................G.NPVPL..LRYCEWLLCTPVLCMA..
Klebsormidium_nitens_DF236986                                ......................SG.RRLPW..FRYGEWLLTFPPLLAA..
KnChR                                                        .......................N.KSVPW..VRYMEWMITCPVILMA..
MvChR1_JF922293                                              .......................G.QISPQ..LRYMEWLMTCPVILIA..
MvChR2_KF992067                                              .......................G.RLSPQ..VRYMEWLMTCPVILIA..
BfCCR1_MN585290                                              .......................GPYIIGLGNYAYADYMFTCPMLVFD..
BfCCR2_MN585291                                              .......................GPFIIGMGNYAYGDYMFTCPFLVYE..
Chroomonas_sp_KF992088                                       .......................A.AYVHL..LKYCDYCFTCPLLTLD..
Cryptomonas_paramecium_MMETSP0038_DN27019_c0_g1_i1.p1        .......................GFVIYTS..IRYFDYILACPLLILD..
GcCCR1_MN585292                                              .........................ANVVT..YKYLDYMATCPLLTAD..
GcCCR2_MN585293                                              .........................ANVVT..YKYLDYLATCPLLTAD..
G1CCR_MN585294                                               ........................AK.LYQ..YRYLDYMVTCPLLTLT..
GtCCR1_KU761994                                              .......................GFVPLTK..IPYLDYATTCPLLTLD..
GtCCR2_KU761992                                              .......................GFAPLTV..IPYVDYCTTCPLLTLD..
GtCCR3_KU761993                                              .........................ASVTT..YKYLDYLFTCPLLTID..
GtCCR4_MF039475                                              ..........................SVNY..FKYLDYIFTCPILTLD..
HpCCR_MN585295                                               .......................GFAPLTV..IPYVDYCTTCPLLTLD..
Hemiselmis_andersenii_MMETSP0043_DN21277_c0_g1_i1.p2         ...........................IHL..LKYVDYLFTCPLLSAD..
HrCCR_MN585296                                               ...........................IHL..LKYVDYLFTCPLLSAD..
PsuCCR1_KF992056                                             .......................GPFIIGLGNYRYADYMLTCPLLVMD..
PsuCCR2_MN585298                                             ................................YKYIDYLLTCPILTVD..
PsuCCR3_KF992063                                             .......................GPFIPGLGNYRYADYMLTCPLLVMD..
PsuCCR4_KF992055                                             .......................GPFIIGLGNYKYADYMLTCPLLVMD..
RaCCR1_MN585300                                              .......................GPLVIGLGNYRYADYMLTCPLLAYD..
RaCCR2_MN585303                                              .......................SSVDITT..YEYLDYLATCPLVTLD..
RaCCR3_MN585301                                              .......................GPLLIGVGNYKYADYMLTCPLLVYD..
RaCCR4_MN585302                                              .........................ANIET..YKYLDYVITCPLLTID..
RlCCR1_ChRmine_MN194599                                      .......................GPFIIGFGNYRYADYMLTCPMLVYD..
RlCCR2_MN585305                                              .......................VLPVMGN..YAYMDYITTCPLLVYD..
RsCCR1_MN585307                                              .......................GPMIIGLGNYRYADYMLTCPLLAWD..
RsCCR2_MN585308                                              .......................KALDLST..LQYVDYLATCPLVTVD..
RsCCR3_MN585306                                              .......................VLPVMGN..YAYMDYITTCPLLVYD..
Rhodomonas_sp_KF992047                                       .......................AFAPLTT..VKYIDYITTCPLLTMD..
Rhodomonas_sp_1KP_IAYV_2051368.p1                            .........................SNLVY..YKYLDYLITCPLLTFD..
Rhodomonas_sp_CCMP768_MMETSP1091_DN28851_c0_g1_i1.p1         ..........................TFVY..TKYLDYIVTCPVLTMD..
Rhodomonas_sp_CCMP768_MMETSP1091_DN29084_c2_g1_i1.p1         .......................G.GFAPFTTIKYVDYMTTCPLLTLD..
Rhodomonas_sp_CCMP768_MMETSP1091_DN29084_c6_g1_i1.p1         .......................GPFILGFGNYRYADYMLTCPMLVYD..
Rhodomonas_sp_CCMP768_MMETSP1389_DN22769_c0_g2_i1.p1         .......................GPFILGFGNYRYADYMLTCPLLVYD..
Rhodomonas_sp_CCMP768_MMETSP1389_DN28221_c0_g1_i1.p1         .......................GFRAFTT..IKYVDYLTTCPLLTLD..
Rhodomonas_sp_CCMP768_MMETSP1389_DN30320_c0_g2_i1.p1         .......................G.GFAPFTTIKYVDYMTTCPLLTLD..
Rhodomonas_sp_CCMP768_MMETSP1389_DN30485_c0_g1_i1.p1         .......................GFEVFTT..MRYVDYLTTCPLLTLD..
C1ACR_887_KX879691                                           .......................G.RILTW..SRLASWLVCCPVMLGQ..
C1ACR_023_KX879692                                           .......................G.RVLPW..ARMASWLVTCPVMHGQ..
C1ACR_561_MG831198                                           .......................G.RTVAW..MRICHWLITVPVLLLQ..
C2ACR_MW557573                                               .......................G.RVLPW..ARYMSWFITTPLLLNK..
GcACR_457_KX879674                                           .......................G.KVLPW..CRMAAWLCTCPIMLGL..
GcACR_145_KX879675                                           .......................G.RMLPL..SRMCSWLITCPIMLSQ..
GcACR_439_KX879676                                           .......................G.KILPW..ARMASWLCTCPIMLGM..
GcACR_197_MG831184                                           .......................G.RTVVW..LRTVLWILTVPVLLLQ..
GcACR_201_MG831185                                           .......................G.AYLPW..VRYSFWMITTPVLLNQ..
G1ACR_203_KX879677                                           .......................G.RMLPL..SRMCSWLITCPIMLSQ..
G1ACR_243_KX879678                                           .......................G.RMLPL..SRMCSWLITCPIMLSQ..
GtACR1_KP171708                                              .......................G.KYLPW..ARMASWLCTCPIMLGL..
GtACR2_KP171709                                              .......................G.RFFPW..SRMASWLCTCPIMLGQ..
GtACR3_MT002481                                              .......................G.RQVLW..TRTVLWLATVPIILNQ..
HpACR_213_MG831186                                           .......................G.RQVLW..TRTVLWLATVPILLNQ..
HaACR_359_MG831187                                           .......................G.QPLAY..ARFFMMITITPMILLD..
HrACR_495_MG831188                                           .......................G.QQLAY..ARFFMMITVTLMILID..
PsuACR1_KF992074                                             .......................G.RLIPW..ARYAAWICTCPSILLQ..
PsuACR_973_ZipACR_KX879679                                   .......................G.RYFNF..AKLAGWAVCCPIMLIQ..
PsuACR_433_KX879680                                          .......................G.RIIPY..ARMAAWICTCPALLMQ..
PsuACR_003_KX879681                                          .......................G.RIFPW..ARMASWVCTCPVMLGQ..
PsuACR_353_MG831189                                          .......................GERHVPW..LRYSIWVLSTPVLLWD..
RaACR_687_MG831190                                           .......................EWHYIPW..IRYAAWMVTTPVLLNQ..
RlACR_477_KX879682                                           .......................G.QIFPW..ARMASWLVTCPVMLGQ..
RlACR_497_MG831191                                           .......................EFHYLPW..IRYAAWIVTTPVLLNQ..
RsACR_995_KX879683                                           .......................G.QIFPW..ARMASWLVTCPVMLGQ..
RsACR_665_RapACR_MG831192                                    .......................EFHYLPW..IRYAAWLVTTPVLLNQ..
R1ACR_367_KX879684                                           .......................G.RIVPI..ARFCSWLITCPIMLFQ..
R1ACR_877_KX879685                                           .......................G.RMVPM..ARFCSWLITCPIMLLQ..
R1ACR_447_KX879686                                           .......................G.RVLPI..ARYCSWLITCPIMLFQ..
R1ACR_741_KX879687                                           .......................G.RIVPI..ARFCSWLITCPIMLFQ..
R1ACR_799_KX879688                                           .......................G.RMVPI..ARFCSWIITCPIMLFQ..
R1ACR_653_MG831193                                           .......................G.RLLPW..ARMASWLATCPVMLNQ..
R1ACR_6367_MG831194                                          .......................G.RMVPM..ARFCSWLVTCPIMLMS..
R2ACR_853_KX879689                                           .......................G.RVVPI..ARFCSWLITCPIMLFQ..
R2ACR_142_KX879690                                           .......................G.RTLPW..GRMASWLATCPIIMNQ..
R2ACR_041_MG831197                                           .......................G.RVIPI..GRFCSWLITCPIMLFQ..
R3ACR1_MW557574                                              .......................EWHYLPW..IRYAAWLVTTPVLLNQ..
R3ACR2_MW557575                                              .......................G.QIFPW..ARMASWLVTCPVMLGQ..
R3ACR3_MW557576                                              .......................G.RILSW..TRPALWLVTVPTILMQ..
R4ACR_MW557577                                               .......................G.QVLPW..ARMASWLVTCPVMLGQ..
R5ACR_MW557578                                               .......................G.QNFPW..ARMAHWMVTCPVLLNQ..
R6ACR_MW557579                                               .......................G.RMLPW..ARMASWLITCPIMLNQ..
R7ACR1_MW557580                                              .......................G.KLLPF..SRMASWLVTCPIMLFM..
R7ACR2_MW557581                                              .......................G.RLFPF..ARMASWLITCPLMLFQ..
R7ACR3_MW557582                                              .......................G.SMFPF..SRMASWLITCPIMLFM..
R8ACR1_MW557583                                              .......................G.RVVPI..ARFCSWLITCPIMLFQ..
R8ACR2_MW557584                                              .......................G.RMVPI..ARFCSWLITCPIMLFQ..
R8ACR3_MW557585                                              .......................G.RVVPI..ARFCSWLITCPVMLFQ..
R8ACR4_MW557586                                              .......................G.RLLPW..ARMASWLATCPVMLNQ..
R8ACR5_MW557587                                              .......................G.KVLPW..ARMASWLATCPVMLDQ..
PaACR1_MT002471                                              .......................G.EFIDW..TRAAGWMCTCPVLILF..
PaACR2_MT002474                                              .......................G.RTLPW..MRFMGWLLTCPVLLMG..
PaACR3_MT002477                                              .......................G.MWIEW..MRYAGWILTCPVLLMT..
PaACR4_MT002464                                              .......................G.MWVEW..MRYAGWILTCPVLLMT..
PaACR5_MT002465                                              .......................G.MHIEW..LRYAGWILTCPVLLMT..
PaACR6_MT002466                                              .......................G.IKLPW..LQYFSWLVTVPLLLMF..
PgACR1_MT002472                                              .......................G.MQIEW..LRYVGWILTCPVLLMT..
PgACR2_MT002475                                              .......................G.MYLEW..MRYAGWLLTCPVLLMT..
PgACR3_MT002478                                              .......................G.IKLPW..LRYFGWLVTVPLLLMF..
Phaeocystis_rex_CCMP2000_MMETSP1178_DN16108_c16_g1_i1.p1     .......................G.MWVEW..MRYAGWILTCPVLLMT..
Ga0063091_10159311                                           .......................G.RDIPW..LRYMGWLLTCPVLLMG..
Ga0063092_10301351                                           .......................GPKQEPL..FRYISWLLCCPILIKV..
Ga0063094_10939971                                           .........................HRFCW..FRYVMWAMTCPILIQQ..
Ga0063134_10716171                                           .......................G.QDFYW..FRYFGWICTCPIQLEL..
Ga0063142_10346371                                           .......................G.QNFFW..FRYASWYMTCPVLLEL..
Ga0063142_10776511                                           .......................G.QKFFW..LRYASWYMTCPVMLEL..
Ga0063874_10213811                                           .......................G.QYIEW..LRYLGWILTCPVLLMT..
Ga0115011_101119171                                          .......................G.VTVPL..LRYVSWLTTCPIILKV..
Ga0192978_10164961                                           .........................EYIDW..LKLVGWMATCPVLILF..
Ga0193090_10116131                                           .........................NRFCW..FRYVMWAMTCPILIQQ..
Ga0209709_100146357                                          .......................G.RRFPW..SRYVAWQLTCPVLLSF..
Ga0209713_100045733                                          .......................G.ITVPW..LRYVGWLATCPVLLMF..
Ga0302127_101143691                                          .......................GERFFPW..SRYVAWQLTCPVLLSF..
Ga0302134_100039185                                          .......................G.GMFPW..MRYVGWQLTCPVLLAF..
Ga0302137_100022113                                          .......................G.RFFPW..SRYVGWQLTCPVLLSF..
Ga0304731_111980001                                          .......................G.NKIVW..VRYVSWMMTCPVLLCQ..
Ga0307381_100388131                                          .......................G.GSIAW..FQYVGWLVTCPVLLMF..
Ga0307384_101204011                                          .......................G.QLFFW..PRYASWYMTCPVLLEL..
Ga0307395_101191321                                          .......................G.SSVAW..LRYASWVLTCPVLLMA..
Ga0314674_101077501                                          .......................G.EKVEW..LRYCGWLATCPVLLLF..
Ga0314699_102199931                                          .......................G.EYVDW..LKLVGWMATCPVLILF..
Ga0314700_102535991                                          .......................D.EYLDW..TRVCGWMCTCPVLILF..
Ga0314712_100404721                                          .......................GSSEVSM..LRYASWLATCPLLIKV..
Ga0401698_0257947_180_869                                    .........................ENIAL..FRYVSWLITCPAILTN..
sTACR1_MW557568                                              .......................INGAIPI..LRYMSWLTTCPVLLSN..
sTACR2_MW557569                                              .......................GERSVPV..FRYVSWLTTCPIILKV..
MerMAID1_MK914541                                            ......................SGIITVPV..FRYVSWLATCPIILKV..
MerMAID2_MK914542                                            .......................G.AKFPW..MRYVGWQLTCPVLLTF..
MerMAID3_MK914543                                            ......................AGIITVPV..FRYVSWLATCPIILKV..
MerMAID4_MK914544                                            ......................AGIITVPV..FRYVSWLATCPIILKV..
MerMAID5_MK914545                                            ......................AGIITVPV..FRYVSWLATCPIILKV..
MerMAID6_MK914546                                            .......................G.GKFPW..MRYVGWQLTCPVLLAF..
MerMAID7_MK914547                                            .......................G.GMFPW..MRYVGWQLTCPVLLAF..
mgACR1_MW557563                                              .......................S.TEVVL..IRYLSWIVTCPVMLEL..
mgACR2_MW557564                                              ......................FGPSKAPM..IRYVSWMATCPILIKV..
mgACR3_MW557565                                              .......................GGHRFCW..FRYVMWAMTCPILIQQ..
mgACR4_MW557566                                              .......................G.STFFW..FRYAGWFATCPIMLEL..
mgACR5_MW557567                                              .......................GPKDEPL..FRYMSWLMSCPILIKV..
AsACR1                                                       ......................HG..IVPL..GRYFSWLLTCPVIIMQ..
AaACR1                                                       .......................G.DVFDLAIGRYLFWMMTCPVIISN..
AaACR2                                                       .......................THFQFML..GRYIFWMLTCPMIISN..
AaACR3                                                       .......................EIRDVAL..GRYIVWMVTCPVMLFG..
AlACR1_MT002467                                              .......................G.DVFDLAIGRYLFWMMTCPVIISN..
AlACR2_MT002473                                              .......................THFQFML..GRYIFWMLTCPMIISN..
AlACR3_MT002476                                              .......................EIRDVAL..GRYIVWMVTCPVMLFG..
A1ACR1a_MT002468                                             .......................G.VTFDLAIGRYLFWMMTCPVIISN..
A1ACR1b                                                      .......................G.VTFDLAIGRYLFWMMTCPVIISN..
A1ACR2a                                                      .......................EHFEFAL..GRYIFWMMCCPVIISN..
A1ACR2b                                                      .......................EHFEFAL..GRYIFWMMCCPVIISN..
A1ACR3a                                                      .......................EIRQVAL..GRYIIWMVTCPVMLFG..
A1ACR3b                                                      .......................EIRQVAL..GRYIIWMVTCPVMLFG..
A2ACR1                                                       .......................G.ETFDLAVGRYLFWMMTCPVIISN..
A2ACR2                                                       .......................STETFDFALGRYIFWIVTCPVIVAN..
A2ACR3                                                       .......................EIREVAI..GRYLVWMVTCPVMLFG..
CarACR1_MW557570                                             .......................G.AQFFS..IRYFGWLATCPVLLIL..
CarACR2_MW557571                                             .......................G.TRVAI..LRYWGWLATCPVLLLD..
CarACR3_MW557572                                             .........................RPWLW..PRYAGWLSTCPVLLID..
HfACR1_MT002469                                              .......................G.VTFDLAIGRYLFWMMTCPVIISN..
HfACR2                                                       .......................EHFEFAL..GRYIFWMMCCPVIISN..
HfACR3                                                       .......................EIRQVAL..GRYIVWMVTCPVMLFG..
P1ACR1                                                       .......................GPKTIVF..GRYLSWLITCPAILMG..
P1ACR2                                                       .......................IAQRVEL..GRYLFWIMTCPVIIAN..
P1ACR3                                                       .......................GLSRIEF..GRYLFWIITSPCILVS..
SaACR2_MT002463                                              .......................G.TQVKVSIARYLFWVMTCPVILAG..
SaACR3                                                       .......................GVRHIAL..GRYLAWMITCPPMLMG..
S1ACR1                                                       .......................G.VTFDLAIGRYLFWMMTCPVIISN..
S1ACR2                                                       .......................EHFEFAL..GRYIFWMVCCPVIVSN..
S1ACR3                                                       .......................EIRQVAL..GRYIVWMVTCPVMLFG..
S2ACR1                                                       .......................G.DVFDLAIGRYLFWMMTCPVIISN..
S2ACR2                                                       .......................THFQFML..GRYIFWMLTCPMIISN..
S2ACR3                                                       .......................EIRDVAL..GRYIVWMVTCPVMLFG..
TaACR1                                                       .......................GARPVAI..GRYMSWMITCPTMLMG..
TaACR2                                                       .......................G.SFVAVPIARYLFWVMTCPVILAG..
TaACR3                                                       .......................SKTVVNL..GRYLFWTMTCPVVLAN..
T1ACR1_MT002470                                              .......................G.ETFDLAVGRYLFWMMTCPVIISN..
T1ACR2                                                       .......................STETFDFALGRYIFWIVTCPVIVAN..
T1ACR3                                                       .......................EIREVAI..GRYLVWMVTCPVMLFG..
Ga0193082_100053411                                          .........................TNFYL..GRILIWVLTCPVIIFQ..
Ga0193082_100139241                                          .........................EQLAL..GRYLIWAITCPVIIYQ..
Ansanella_granifera_GFBE01018556                             .......................S.FTLDL..SRPVEWLLTCPVMQLI..
Pelagodinium_beii_MMETSP1338_DN70185_c0_g1_i1.p1             ..........................TLDF..ARPLEWIMTCPLMQLS..
SA3ChR1                                                      .........................FTLNL..SRPVEWILTCPIMQLK..
SA3ChR2                                                      .........................FVLQL..ARPVEWVLTCPILQLK..
SA3ChR3                                                      .........................YTLQL..ARPVEWIMTCPILQLK..
SA3ChR4                                                      .........................FTLNL..SRPIEWIATCPIMQLK..
del-SmChR1_MW557593                                          .......................GGFVLQL..ARPVEWVLTCPILQLK..
del-SmChR2_MW557594                                          .........................FTLNL..SRPVEWVLTCPIMQLK..
SmChR3                                                       .........................FTLNL..SRPVEWILTCPIMQLK..
SmiChR1                                                      .........................FSLNL..ARPIEWLMTCPIMQLK..
SmiChR2                                                      .........................FSLNL..SRPVEWIMTCPIMQLK..
SmiChR3                                                      .........................FSLNL..SRPIEWIATCPIMQLK..
mgdChR1_MW557588                                             .........................GNISG..FRYLGYAVTCPIMMVE..
mgdChR2_MW557589                                             .......................S.IVLDL..GRPLEWMLTCPLMQLA..
mgdChR3_MW557590                                             .......................DDVILDL..GRPIEWILTCPLMQLV..
mgdChR4_MW557591                                             ......................SVPFVLDI..ARPVEWIMTCPVMQLA..
mgdChR5_MW557592                                             .......................R.TYVHV..CRPLEWLATCPFMMLQ..
mgdChR6                                                      .......................E.TILDL..GRIVEWMLTCPLIQLA..
mgdChR7                                                      .......................G.YYLHI..CRPLEWLFTCPLMMLE..
mgdChR8                                                      .......................S.IVLDL..GRPLEWMLTCPLMQLA..
mgdChR9                                                      .......................G.RYIHI..ARPLEWLLTCPLMMLE..
mgdChR10                                                     .......................R.TYVHV..CRPLEWLATCPFMMLQ..
mgdChR11                                                     .......................DDVILDL..GRPIEWILTCPLMQLV..
mgdChR12                                                     .........................FVLDL..ARPIDWIFTCPVMQLA..
mgdChR13                                                     .........................GNVNG..FRYLGYAITCPPMQAQ..
mgdChR14                                                     ......................SVPFVLDL..ARPVEWICTCPIMQLA..
mgdChR15                                                     ......................SVPFVLDL..ARPVEWICTCPIMQLA..
mgdChR16                                                     .......................S.FVVDM..SRPIEWMLTCPLMQLC..
mgdChR17                                                     .......................S.IVLDL..GRPVEWMLTCPLMQLA..
vPyACR_21821_MT353683                                        .......................G.VLFNW..SQFLGWMITCPVLLIH..
vPyACR_2164382_MT353684                                      .......................D.IVFNW..SQYYGWLITCPVLLIH..
VirRDTS                                                      ................................YRYYDWFLTTPTMILS..
VirChR1                                                      .........................NVITS..RRYFDWVITTPIMLIS..
OLPVR1                                                       .........................EDITY..VRYFDWVLTTPVMLLTTV

                                                             401                                            450
AgChR_KF992038                                               .....L.....SNLTG.....M.KGN................YS......
BsChR1_KF992086                                              .....L.....SNLTG.....M.KDD................YS......
BsChR2_KF992034                                              .....L.....SNITG.....L.KND................YN......
CcChR1_KF992069                                              .....L.....SNLSG.....L.THD................YS......
CcChR2_KF992048                                              .....M.....ANLTG.....L.NNS................YS......
Carteria_obtusa_1KP_RUIF_2054617.p1                          .....L.....SNVTG.....L.SES................YS......
Carteria_obtusa_1KP_RUIF_2054670.p1                          .....I.....SNMTG.......AGE................HDS.....
Characiochloris_sp_AAM3_QAXP01000305.1_gmes_10456            .....L.....SNITG.....L.NDQ................YN......
Chlamydomonas_applanata_BDCZ01000016.1_gmes_1227             .....L.....SNLTG.....M.KND................YS......
Chlamydomonas_asymmetrica_BDDA01000174.1_gmes_6319           .....L.....SNITG.....L.NND................YS......
CaChR1_JN596951                                              .....L.....SNVTG.....L.SDD................YG......
CbChR1_KF992062                                              .....L.....SNLSG.....L.KND................YS......
Chlamydomonas_bilatus_A_KF992044                             .....L.....SNITG.....L.KDD................YN......
Chlamydomonas_bilatus_A_KF992049                             .....L.....SNLSG.....L.KND................YS......
Chlamydomonas_cf_sp_CCMP681_MMETSP1180_DN11300_c0_g1_i1.p1   .....L.....SNITG.....L.KDA................YS......
Chlamydomonas_chlamydogama_MMETSP1392_DN11660_c0_g1_i1.p1    .....L.....SNLTG.....L.KND................YN......
Chlamydomonas_chlamydogama_MMETSP1392_DN10989_c1_g1_i1.p1    .....L.....SNLTG.....L.KNH................YS......
Chlamydomonas_cribrum_1KP_BCYF_2046542.p1                    .....L.....SNLTG.....L.QND................YN......
Chlamydomonas_debaryana_BDDB01000929.1_gmes_8484             .....L.....SNLTG.....L.KDD................YN......
Chlamydomonas_euryale_MMETSP0063_DN14184_c0_g2_i1.p1         .....L.....SNITG.....L.KDD................YN......
Chlamydomonas_klinobasis_JGI_Chlkli_DN20981_c12_g1_i1.p1     .....L.....SNLTG.....M.KND................YN......
Chlamydomonas_leiostraca_MMETSP1391_DN15396_c15_g1_i1.p1     .....L.....SNLTG.....M.KND................YS......
CnChR1_Chrimson_KF992060                                     .....L.....SNLSG.....L.KND................YS......
CnChR2_KF992073                                              .....L.....SNITG.....L.KDD................YN......
CnChR3_KF992036                                              .....V.....ADMTG.....R.HAN................YT......
CnChR4_CnChR4                                                .....V.....ADMMG.....Q.HTS................YS......
Chlamydomonas_pitschmannii_JGI_Chlpit_DN14232_c5_g1_i1.p1    .....L.....SNITG.....L.KDD................YS......
CraChR2_JN596949                                             .....L.....SNITG.....L.KDD................YN......
ChR1_AF508965                                                .....L.....SNLTG.....L.AND................YN......
ChR2_AF508966                                                .....L.....SNLTG.....L.SND................YS......
Chlamydomonas_sp_1KP_XOZZ_2005020.p1                         .....L.....SNLTG.....L.AND................YN......
Chlamydomonas_sp_1KP_XOZZ_2007396.p1                         .....L.....SNLTG.....M.KDD................YN......
Chlamydomonas_sp_1KP_XOZZ_2026252.p1                         .....L.....SNLTG.....L.KHH................YP......
Chlamydomonas_sp_1KP_XOZZ_2026292.p1                         .....L.....SNLTG.....L.KHH................YP......
C1ChR_MW557558                                               .....V.....SDMLG.....I.HPN................YS......
Chlamydomonas_sphaeroides_BDDC01003098.1_gmes_17225          .....L.....SNLTG.....L.KDD................YS......
CyChR1_JN596948                                              .....L.....SNVTG.....L.SDD................YG......
Chlorococcum_oleofaciens_1KP_PRIQ_2002050.p1                 .....L.....SNLTG.....L.KDE................YN......
Chlorococcum_oleofaciens_1KP_PRIQ_2051706.p1                 .....L.....SNITG.....L.REE................YS......
CoChR_KF992041                                               .....L.....SNLTG.....L.KDD................YS......
Chloromonas_reticulata_A_KF992076                            .....L.....SNLTG.....M.KHH................YP......
Chloromonas_rosae_1KP_AJUW_2011513.p1                        .....L.....SNITG.....L.SDD................YN......
Chloromonas_rosae_1KP_AJUW_2055939.p1                        .....L.....SNLTG.....M.KHH................YP......
Chloromonas_sp_AAM2_QAXH01005832.1_gmes_12198                .....L.....SNITG.....L.KDE................YS......
CsChR_KF992078                                               .....L.....SNLTG.....M.KND................YN......
CsChR2_MW557559                                              .....T.....ADMLG.......RHL...............HYT......
Desmodesmus_armatus_VIIQ02000124.1_gmes_4764                 .....L.....SNLTG.....L..GQ................YN......
DsChR1_JQ241364                                              .....L.....SNLTG.....L.KGD................YS......
Dunaliella_tertiolecta_1KP_WDWX_2045486.p1                   .....L.....SNLTG.....L.KGD................YS......
Dunaliella_viridis_1KP_SYJM_2040838.p1                       .....L.....SNLTG.....L.KGD................YS......
Eudorina_elegans_1KP_RNAT_2003716.p1                         .....L.....SNLTG.....L.KDD................YS......
Gonium_pectorale_1KP_KUJU_2052448.p1                         .....L.....SNLTG.....L.KED................YS......
Gonium_pectorale_KXZ47652                                    .....L.....SNLTG.....L.KED................YS......
HdChR_KF992059                                               .....L.....SNITG.....L.QDQ................YS......
HpChR1_JN596950                                              .....L.....SNLTG.....M.KDD................YS......
Haematococcus_pluvialis_1KP_AGIO_2005558.p1                  .....L.....SNITG.....L.KND................YN......
Haematococcus_sp_NG2_QAXD01000165.1_gmes_1478                .....L.....SNLTG.....M.KND................YS......
Hafniomonas_reticulata_KF992039                              .....L.....SNITG.....L.KDN................YT......
Hafniomonas_reticulata_KF992080                              .....L.....SNITG.....L.KDA................YS......
Heterochlamydomonas_inaequalis_KF992052                      .....L.....SNITG.....L.GTD................YN......
Heterochlamydomonas_inaequalis_1KP_IRYH_2036755.p1           .....L.....SNITG.....L.KDD................YS......
Lobochlamys_segnis_1KP_OFUE_2046577.p1                       .....V.....SNLTG.....L.QSE................YS......
Lobomonas_rostrata_KF992031                                  .....L.....SNLSG.....L.KDA................YN......
Lobomonas_rostrata_KF992075                                  .....L.....SNLTG.....L.KDD................YN......
Lobomonas_rostrata_1KP_JKKI_2009146.p1                       .....V.....ANMTG.....R.PRG................YS......
Lobomonas_rostrata_1KP_JKKI_2057554.p1                       .....L.....CNLTG.....L.KDD................YS......
NsChR_KF992054                                               .....L.....SNVTG.....L.KDN................YS......
Pandorina_morum_1KP_RYJX_2004815.p1                          .....L.....SNLTG.....L.KDD................YN......
Pandorina_morum_1KP_RYJX_2009716.p1                          .....L.....SNLTG.....L.NND................YS......
Phacotus_lenticularis_KF992082                               .....L.....SNLTG.....L.KDN................YS......
Pteromonas_angulosa_1KP_LNIL_2007488.p1                      .....L.....ANLTG.....M.KNN................YN......
Pteromonas_angulosa_1KP_LNIL_2008704.p1                      .....L.....SNLTG.....L.DNN................YS......
Pteromonas_sp_M2761_1KP_ACRY_2041915.p1                      .....L.....ANLTG.....M.KNN................YN......
Scenedesmus_sp_ARA_RWJJ01001661.1_gmes_11581                 .....L.....SNLTG.....L.ADD................YN......
Spermatozopsis_exsultans_KF992084                            .....V.....SDMTG.....R.NGS................YS......
Spermatozopsis_exsultans_1KP_MXDS_2001008.p1                 .....T.....SNLTG.....L.QDD................YS......
Spermatozopsis_similis_1KP_ENAU_2000997.p1                   .....L.....SNLTG.....L.ADD................YS......
Stephanosphaera_pluvialis_KF992053                           .....L.....SNITG.....L.QDQ................YS......
ShChR_Chronos_KF992040                                       .....L.....SNLTG.....L.HEE................YS......
Tetrabaena_socialis_PNH09251.1                               .....L.....SNLTG.....L.QTD................YS......
Tetrabaena_socialis_PNH09255.1                               .....L.....SNLTG.....L.KDD................YN......
Tetradesmus_obliquus_NEDT01000234.1_gmes_12438               .....L.....SNLTG.....L.ADD................YN......
Vitreochlamys_sp_M2074_1KP_QWRA_2058964.p1                   .....L.....SNITG.....L.KDD................YN......
Volvox_aureus_KF992068                                       .....L.....SNLTG.....L.KDD................YN......
Volvox_aureus_1KP_POIR_2033228.p1                            .....L.....SNLTG.....L.KDD................YS......
VcChR1_EU622855                                              .....L.....SNLTG.....L.KDD................YS......
VcChR2_EU285661                                              .....L.....SNLTG.....L.KDD................YN......
Volvox_globator_1KP_ISPU_2005709.p1                          .....L.....SNLTG.....L.KED................YN......
Volvox_globator_1KP_ISPU_2052027.p1                          .....L.....SNLTG.....L.KDD................YS......
PsChR1_MT002479                                              .....L.....CNITG.....L.ESD................FS......
PsChR2_JX983143                                              .....L.....SNITG.....L.NDD................YS......
PsChR3_KF992070                                              .....L.....SNLTG.....L.DEE................YS......
PsChR4_MW557560                                              .....L.....CRVTG.....L.SSV................YP......
SdChR_KF992072                                               .....L.....SNITG.....L.SEE................YN......
Tetraselmis_astigmatica_MMETSP0804_DN10817_c0_g1_i1.p1       .....L.....CNITG.....L.EAD................FN......
Tetraselmis_astigmatica_MMETSP0804_DN5417_c0_g1_i1.p1        .....L.....SNLTG.....L.DEE................YS......
TaChR_MW557561                                               .....L.....ARAGS.....L.SGN................YS......
TchChR_KF992087                                              .....L.....CRVTG.....L.SSV................YP......
Tetraselmis_chui_MMETSP0491_DN16897_c0_g1_i1.p1              .....L.....SNLTG.....L.DEE................YS......
TcChR_KF992057                                               .....L.....SNITG.....L.NDE................YS......
Tetraselmis_sp_GSL018_MMETSP0419_DN14107_c5_g1_i1.p1         .....L.....CNITG.....L.ESD................FN......
Tetraselmis_sp_GSL018_JAC77370                               .....L.....SNLTG.....L.DEE................YS......
Tetraselmis_striata_KF992058                                 .....L.....SNLTG.....L.DEE................YS......
Tetraselmis_striata_KF992079                                 .....L.....SNLTG.....L.DEE................YS......
TsChR_KF992089                                               .....L.....SNITG.....L.NDD................YS......
TsChR2                                                       .....L.....CRVTG.....L.SSV................YP......
Pedinomonas_minor_KF992066                                   .....L.....SNITG.....L.KEE................YS......
Pedinomonas_minor_1KP_RRSV_2003374.p1                        .....L.....SNITG.....L.GEE................YS......
Botryococcus_sudeticus_1KP_VJDZ_2001927.p1                   .....L.....SNITG.....L.NEE................YS......
Leptosira_obovata_1KP_ZNUM_2026218.p1                        .....L.....SNITG.....L.HEE................YS......
Microthamnion_kuetzigianum_A_KF992032                        .....L.....SNITG.....M.HEE................YT......
Oltmannsiellopsis_viridis_1KP_NSTT_2041818.p1                .....L.....SNITG.....L.NDD................YS......
CsCCR_MW557552                                               .....L.....GSLRG.......RAQ................LD......
Crustomastix_stigmatica_MMETSP0803_DN11515_c6_g1_i1.p1       .....M.....SNLAG.......ERV................FNV.....
Dolichomastix_tenuilepis_1KP_XOAL_2007882.p2                 .....L.....SRIGT.....A.DGT................YS......
Dolichomastix_tenuilepis_1KP_XOAL_2042306.p1                 .....L.....SNLTG.....L.KDD................YN......
Dolichomastix_tenuilepis_MMETSP0033_DN11041_c4_g1_i1.p1      .....L.....SNLAG.......EDL................YDG.....
Dolichomastix_tenuilepis_MMETSP0033_DN14889_c0_g1_i1.p1      .....L.....SNITG.......ESS................YNI.....
Mantoniella_antarctica_MMETSP1106_DN9282_c2_g1_i1.p1         .....L.....SNLTG.......ETN................FNV.....
Mantoniella_antarctica_MMETSP1106_DN5271_c1_g1_i1.p1         .....L.....GNLPG.......DAS................LNH.....
Mantoniella_antarctica_MMETSP1106_DN11521_c12_g1_i1.p1       .....L.....SNLSG.....L.KDD................YN......
Mantoniella_antarctica_MMETSP1106_DN7780_c0_g1_i1.p1         .....L.....SRVGA.....S.EGN................YS......
Mantoniella_antarctica_MMETSP1106_DN7780_c0_g2_i1.p1         .....L.....SGTGM.....P.AGV................YS......
Mantoniella_beaufortii_MMETSP1326_DN13944_c5_g1_i1.p1        .....L.....SNLSG.....L.KDD................YN......
Mantoniella_beaufortii_MMETSP1326_DN13908_c1_g3_i1.p1        .....L.....SRVGT.......EGE...............TYS......
Mantoniella_beaufortii_MMETSP1326_DN13817_c3_g1_i1.p1        .....L.....NNLAG.......QDV................QNL.....
MsCCR_MW557554                                               .....M.....QSLSG.....V..AK................LD......
Mantoniella_squamata_1KP_QXSZ_2010086.p1                     .....L.....NNLAG.......EEV................QNV.....
Mantoniella_squamata_1KP_QXSZ_2010783.p1                     .....L.....SNLSG.....L.KDD................YN......
Mantoniella_squamata_1KP_QXSZ_2011642.p1                     .....L.....SRVGA.....T.EGL................YS......
Mantoniella_squamata_1KP_QXSZ_2042408.p1                     .....L.....GNLTG.......EAN................FNI.....
Monomastix_opisthostigma_KF992043                            .....L.....SRVGV.....A.DGA................YS......
Nephroselmis_pyriformis_1KP_ISIM_2036828.p1                  .....L.....SNLTG.......EEV................WNV.....
Cymbomonas_sp_M3265_1KP_XIVI_2008500.p1                      .....L.....SNLTG.....L.KDD................YN......
Cymbomonas_sp_M3265_1KP_XIVI_2096613.p1                      .....L.....SRVGT.....V.EGI................YS......
CtCCR_MW557553                                               .....L.....SQLSE...ENE..TH................LT......
Cymbomonas_tetramitiformis_CYMBO-Kim_comp57022_c1_seq1.p1    .....L.....SNLTG.....L.KDD................YN......
Cymbomonas_tetramitiformis_CYMBO-Kim_comp69310_c0_seq1.p1    .....L.....SRVGT.....V.EGK................YS......
Pyramimonas_amylifera_MMETSP1081_DN15038_c0_g1_i1.p1         .....L.....SNLTG.....L.KDD................YN......
Pyramimonas_amylifera_MMETSP1081_DN18642_c1_g1_i1.p1         .....L.....CNLPG.......KEV................FNV.....
Pyramimonas_amylifera_MMETSP1081_DN19374_c1_g1_i1.p1         .....L.....SRVGT.....VGEAT................YN......
Pyramimonas_amylifera_MMETSP1081_DN19574_c0_g2_i1.p1         .....L.....SNLPG.......KEI................FNV.....
PgChR1_JQ241366                                              .....L.....SNLTG.....L.KDD................YN......
PymeACR1_MT353682                                            .....L.....SNLAG.......KEV................FDV.....
PymeChR_MW557555                                             .....L.....SNLTG.....L.KDD................YN......
Pyramimonas_melkonianii_MMETSP1169_DN2685_c1_g1_i1.p2        .....L.....SNLAG.......RQV................FNV.....
Pyramimonas_melkonianii_MMETSP1169_DN16214_c3_g1_i1.p1       .....L.....SRVGT.....L.EAA................YS......
Pyramimonas_parkeae_KF992046                                 .....L.....SRVGQ.....S.EGG................YS......
Pyramimonas_parkeae_1KP_TNAW_2012857.p1                      .....L.....SNLAG.......RES................FDT.....
Pyramimonas_parkeae_1KP_TNAW_2014098.p1                      .....L.....SNLAG.......REV................FDT.....
Pyramimonas_parkeae_1KP_TNAW_2078329.p1                      .....L.....SNLTG.....L.KDD................YN......
Pyramimonas_parkeae_1KP_TNAW_2078497.p1                      .....L.....ANLPG.......KEI................FNV.....
Pyramimonas_sp_CCMP2087_MMETSP1445_DN18216_c0_g1_i1.p1       .....L.....SNLTG.....L.KDD................YN......
Pyramimonas_sp_CCMP2087_MMETSP1445_DN18621_c2_g1_i1.p1       .....L.....SRVGT.....L.DAA................YS......
Py2087ACR1_MT353681                                          .....L.....SNLAG.......KEV................FNV.....
Pyramimonas_tychotreta_PRJNA342459-36897_SRR4293310_539.p1   .....L.....SRVGT.....L.DAA................YS......
Pyramimonas_tychotreta_PRJNA342459-36897_SRR4293310_2610.p1  .....L.....SNLAG.......KEV................FNV.....
Pyramimonas_tychotreta_PRJNA342459-36897_SRR4293311_1034.p1  .....L.....SNLTG.....L.KDD................YN......
CiChR_MW557562                                               .....L.....SNIHG.......DGS...............TYS......
Klebsormidium_nitens_DF236986                                .....V.....ANLTG.....L..GR................RKW.....
KnChR                                                        .....L.....SNISG.....E.EGE................YT......
MvChR1_JF922293                                              .....L.....SNITG.....M.AEE................YN......
MvChR2_KF992067                                              .....L.....SNITG.....M.AEE................YN......
BfCCR1_MN585290                                              .....L.......LTQ.....L.RAP................Y.......
BfCCR2_MN585291                                              .....L.......MDE.....L.RAP................Y.......
Chroomonas_sp_KF992088                                       .....L.......MWS.....L.NLP................Y.......
Cryptomonas_paramecium_MMETSP0038_DN27019_c0_g1_i1.p1        .....L.......LWN.....L.ESP................YK......
GcCCR1_MN585292                                              .....L.......LWA.....L.NLP................YKF.....
GcCCR2_MN585293                                              .....L.......LWA.....L.NLP................YKF.....
G1CCR_MN585294                                               .....L.......MAT.....L.NLP................YKF.....
GtCCR1_KU761994                                              .....L.......MWC.....L.DAP................Y.......
GtCCR2_KU761992                                              .....L.......LWC.....L.DAP................Y.......
GtCCR3_KU761993                                              .....L.......LWC.....L.NLP................Y.......
GtCCR4_MF039475                                              .....L.......LWS.....L.NLP................Y.......
HpCCR_MN585295                                               .....L.......LWC.....L.DAP................Y.......
Hemiselmis_andersenii_MMETSP0043_DN21277_c0_g1_i1.p2         .....L.......LCT.....L.NLP................F.......
HrCCR_MN585296                                               .....L.......LCT.....L.NLP................F.......
PsuCCR1_KF992056                                             .....L.......LFQ.....L.RAP................Y.......
PsuCCR2_MN585298                                             .....L.......MWS.....L.NLP................Y.......
PsuCCR3_KF992063                                             .....L.......LFQ.....L.RAP................F.......
PsuCCR4_KF992055                                             .....L.......LFQ.....L.RAP................Y.......
RaCCR1_MN585300                                              .....L.......MSQ.....V.RAP................F.......
RaCCR2_MN585303                                              .....M.......LWT.....L.NLP................Y.......
RaCCR3_MN585301                                              .....L.......LYQ.....L.RAP................Y.......
RaCCR4_MN585302                                              .....L.......MWS.....L..NL................PH......
RlCCR1_ChRmine_MN194599                                      .....L.......LYQ.....L.RAP................Y.......
RlCCR2_MN585305                                              .....L.......LGQ.....L.RAP................Y.......
RsCCR1_MN585307                                              .....L.......MAQ.....V.RAP................Y.......
RsCCR2_MN585308                                              .....M.......LWS.....L.NLP................Y.......
RsCCR3_MN585306                                              .....L.......LGQ.....L.RAP................Y.......
Rhodomonas_sp_KF992047                                       .....L.......LWN.....L.DAP................Y.......
Rhodomonas_sp_1KP_IAYV_2051368.p1                            .....L.......LST.....L.NLP................Y.......
Rhodomonas_sp_CCMP768_MMETSP1091_DN28851_c0_g1_i1.p1         .....L.......LWT.....L.NLP................Y.......
Rhodomonas_sp_CCMP768_MMETSP1091_DN29084_c2_g1_i1.p1         .....L.......MWQ.....L.EAP................Y.......
Rhodomonas_sp_CCMP768_MMETSP1091_DN29084_c6_g1_i1.p1         .....L.......LYQ.....L.RAP................Y.......
Rhodomonas_sp_CCMP768_MMETSP1389_DN22769_c0_g2_i1.p1         .....L.......LFQ.....L.RAP................Y.......
Rhodomonas_sp_CCMP768_MMETSP1389_DN28221_c0_g1_i1.p1         .....L.......LWN.....L.EAP................YK......
Rhodomonas_sp_CCMP768_MMETSP1389_DN30320_c0_g2_i1.p1         .....M.......LWQ.....L.EAP................Y.......
Rhodomonas_sp_CCMP768_MMETSP1389_DN30485_c0_g1_i1.p1         .....L.......LWN.....L.EAP................Y.......
C1ACR_887_KX879691                                           .....I.....SAITL.....I..KY................QSI.....
C1ACR_023_KX879692                                           .....I.....SGMTL.....I..KY................QSI.....
C1ACR_561_MG831198                                           .....I.....SDVAH.....V..RF................HGV.....
C2ACR_MW557573                                               .....I.....NHMYP.....V..RF................HGI.....
GcACR_457_KX879674                                           .....V.....SNMAL.....I..KY................KSQ.....
GcACR_145_KX879675                                           .....A.....FGIHD.....M..KL................YGI.....
GcACR_439_KX879676                                           .....V.....SNMAL........VK................YKS.....
GcACR_197_MG831184                                           .....I.....GKMSY.....V..VI................QGV.....
GcACR_201_MG831185                                           .....I.....QQICE.....V..KI................WGA.....
G1ACR_203_KX879677                                           .....A.....FGIHD.....M..KL................YGI.....
G1ACR_243_KX879678                                           .....A.....FGIHD.....L..KL................YGI.....
GtACR1_KP171708                                              .....V.....SNMAL.....V..KY................KSI.....
GtACR2_KP171709                                              .....I.....SNMAL.....V..KY................KSI.....
GtACR3_MT002481                                              .....I.....NGMAA.....V..RI................YGV.....
HpACR_213_MG831186                                           .....I.....NAMAA.....V..HI................YGV.....
HaACR_359_MG831187                                           .....I.....NKLAS.....V..RL................LGL.....
HrACR_495_MG831188                                           .....V.....NKLAS.....V..RL................LGL.....
PsuACR1_KF992074                                             .....I.....NTIHK.....C..KI................SHF.....
PsuACR_973_ZipACR_KX879679                                   .....I.....GGMAQ.....I..KY................RTI.....
PsuACR_433_KX879680                                          .....I.....NGLAK.....CKLGH................FN......
PsuACR_003_KX879681                                          .....V.....SAMGL.....I..KW................KSV.....
PsuACR_353_MG831189                                          .....I.....QDILD........AF................YRG.....
RaACR_687_MG831190                                           .....V.....QGVLD.....V..KV................GHL.....
RlACR_477_KX879682                                           .....V.....SAMAL.....I..KY................KSL.....
RlACR_497_MG831191                                           .....V.....QGMID.....I..KI................GSL.....
RsACR_995_KX879683                                           .....V.....SAMAL.....I..KY................KSL.....
RsACR_665_RapACR_MG831192                                    .....V.....QGMID.....I..KI................GSL.....
R1ACR_367_KX879684                                           .....V.....VGIHE.....L..KW................RTI.....
R1ACR_877_KX879685                                           .....V.....VVMHD.....V..VW................FNV.....
R1ACR_447_KX879686                                           .....V.....VGLYD.....L..KL................WGI.....
R1ACR_741_KX879687                                           .....V.....VGIHE.....L..KW................RTI.....
R1ACR_799_KX879688                                           .....V.....VGIHE.....V..KV................YGI.....
R1ACR_653_MG831193                                           .....I.....NTISP.....L..KL................YGI.....
R1ACR_6367_MG831194                                          .....V.....LAIHD.....V..RW................MGV.....
R2ACR_853_KX879689                                           .....V.....VGIHE.....L..KW................MGV.....
R2ACR_142_KX879690                                           .....I.....NAVAT.....V..NF................HGI.....
R2ACR_041_MG831197                                           .....V.....VGIHE.....L..KW................SGV.....
R3ACR1_MW557574                                              .....V.....QGIKD.....V..TM................GSI.....
R3ACR2_MW557575                                              .....V.....NAMAL.....I..KY................KSL.....
R3ACR3_MW557576                                              .....L.....NAIGP.....F..KF................LSI.....
R4ACR_MW557577                                               .....V.....SAMAL.....I..KW................KSI.....
R5ACR_MW557578                                               .....I.....SAMSL.....V..KY................NSL.....
R6ACR_MW557579                                               .....I.....NGISN.....L..SF................KGV.....
R7ACR1_MW557580                                              .....I.....CGINK.....D.TKV................RGL.....
R7ACR2_MW557581                                              .....A.....NGINK.....L..KW................RGV.....
[truncated: 295,705 more chars]
