# Supplementary material for: Cation and Anion Channelrhodopsins: Sequence Motifs and Taxonomic Distribution
Source: mBio. 2021 Jul 20;12(4):e01656-21. doi: 10.1128/mBio.01656-21 (PMC8406140; doi:10.1128/mBio.01656-21)
Supplement: DATA SET S1 [file mbio.01656-21-sd001.xlsx]

## Sheet: Known ChRs
Genbank Accession Number	Protein Name	Phylogenetic class	Source organism	Habitat	Tested?	Functional?	Selectivity confirmed?	Reference Sequence	Reference Currents	Comment	Transcript name	Sequence
KF992038	AgChR	Chlorophyceae	Asteromonas gracilis-B	marine	Y	Y	N	Klapoetke et al., 2014	Klapoetke et al., 2014			MGTPDPLLSSIPGTDIGLGDWTEYSNYYFLNATNSTHKWVAGPEDDCFCKAWTFNRGSDEESVAAFAIAWVVFSLSVLQLLYYAYAQWRSTCGWEEVYVGIIELTHICIAIFREFDSPAMLYLSTGNFVVWARYASWLLSCPVILIHLSNLTGMKGNYSKRTMALLVSDIGTIVWGSTSAMSPHNHVKIIFFFLGLVFGLFTFYAAAKVYLEAYHTVPKGKCRNIVRFMAWTYYVTWALFPILFILGPEGFGHITYYGSSIGHYVLEIFSKNLWSGTGHYLRLKIHEHIILHGNLTKKTKINIAGEPLEVEEYVEADDTDEGV
KF992086	BsChR1	Chlorophyceae	Brachiomonas submarina	brackish	Y	Y	N	Klapoetke et al., 2014	Klapoetke et al., 2014			MAGMPHARSGATMFIVLACLAIFANLPKADASMSKWKNYIGGENGTIPSTNITYGAEMYRGFYVLDANPDWVTGPVDDCYCKSWAVSHGTKAEKLGAIVAMWIVFAFCVIVLVFYAIAAWRSTCGWEEVYVCIIELAHVCIAIFHEIESPSTLYLSTGNQILWLRYAEWLLSCPVILIHLSNLTGMKDDYSKRTMGLLVSDIGTIVFGTTAAMSPYNYLKIVFWFCGLTYGCVTFFLAAKVYIEAYHTVPKGTCRKIVRVMAWDYFGSWCMFPILFVLGPEGFGHISAYGSVIAHQVLDITSKNLWSFLGHLLRVKIHEHIIIHGNITKKTKITVAGDPVEVEEYVDVDEV
KF992034	BsChR2	Chlorophyceae	Brachiomonas submarina	brackish	Y	Y	N	Klapoetke et al., 2014	Klapoetke et al., 2014			MEAYAYPELLGSAGRSLFAATVPENISESTWVDAGYQHFWTQRQNETVVCEHYTHASWLISHGTKAEKTAMIACQWFAFGSAVLILLLYAWHTWKATSGWEEVYVCCVELVKVLFEIYHEIHHPCTLYLVTGNFILWLRYGEWLLTCPVILIHLSNITGLKNDYNKRTMQLLVSDIGCVVWGVTAALCYDYKKWIFFCLGLVYGCNTYFHAAKVYIEGYHTVPKGECRIIVKVMAGVFYCSWTLFPLLFLLGPEGTGAFSAYGSTIAHTVADVLSKQLWGLLGHHLRVKIHEHIIIHGNLTVSKKVKVAGVEVETQEMVDSTEEDAV
KF992069	CcChR1	Chlorophyceae	Carteria crucifera	freshwater	Y	Y	Y	Klapoetke et al., 2014	Govorunova et al., unpublished			MNNTCDCLDWHQDLGGHAENIVNNVVQWLCFGLSIANLAYFAWSTFRATCGWEEVYVCSVELTKISIEMWHEYSNPFTIYTSTGRWVTWLRYAEWLMTCPVILIHLSNLSGLTHDYSARTMGLLVSDIGTIVLGISAAFATGPLKAIFFCFACCYGATTMFHAAKVFYDSHNEVPKGACQTEVKWLAGLYFFSWNMYPVIWLLSQEGYQVLTWHEAGILYNIADILAKNIWTLIGHDLRLRIHKFVAAGGKLNKASAHNTVEADNESKKSSP
KF992048	CcChR2	Chlorophyceae	Carteria crucifera	freshwater	Y	Y	Y	Klapoetke et al., 2014	Govorunova et al., unpublished			MADLFSLDGSGATRQLLAQSIAGAVNNTDCYCDAWYTSLGDDWLFTFGNVMTWIVFALSILVLVFYVWHSFHATTGWEECYVAVIELGMACLELYTEFYTPFTLFLSNGNIVAWLRYAEWLMSCPVILIHMANLTGLNNSYSPRTMSLLISDVGCIVLGSTAAMATGWVKWVFFCMALSFGLTTYYNAARVYMEAFHTVPKGICRQLVMALAWIYFTSWSCFPILFILGPEGLDHIPFMASSVAHNFLDLISKNLWGMLAHMLRVKIHEHILIHGDIRTKTKVSVAGQDVEVETFVEPGTVEDAV
		Chlorophyceae	Carteria obtusa	freshwater	N			Rozenberg et al., 2020			1KP_RUIF_2054617.p1	MAEAFGLVARVLSEGNGSGNGTGTGPDYDYEDGQNPRCFQGSDVCCCPGWSESYGSEFENQMAIAMQWVAFALSIIILIFYGYQTYKATCGWEEIYVCTVELVKVTLESFLEYKEPATLFMANGNRVAWIKYGEWLLTCPVILIHLSNVTGLSESYSPRTMKLLISDLGCVVMGITAALADPSWVKVIFFLFGCIYGANTYFNAALAFIEAYHTVPKGRCRNLVRLVAWLFFGSWAAYPLLFVLGPEGFGHLSWHGSVIATTIVDMLAKNVWGFVAHWLRIKIREHIILHGDIREKKQLTVGGQPLEVDQFVEEETEDTVKNVAKHIQKRDSFIMMRDQMKARGLPVRAS
		Chlorophyceae	Carteria obtusa	freshwater	N			Rozenberg et al., 2020			1KP_RUIF_2054670.p1	MSYISATDTCFASTQFNASESCCCPGWDASYGTDREYQAQNVVSWMVFAVSCTILIFYGLQYFRAIVGWEEVYVCIVEVVVYLVDVYWQQNEPATLFLASGRRVMWIRYVEWLLTCPVILIHISNMTGAGEHDSHRTMKLLVSDVGCIVFGITAAMITGPLRIVSYLMATAYWVVTYYLAAQTFAEHYADVPEGTCKKLVMICIVLYYVSWTGYPILFLLGPEGFGSISYMMSCILHSFNDLFSKNLWGFTAHFLRIKVHEHMTKHGQASVKQKKLMVMTTEGFEVVQPPPSVMETVRRASISARMSLDARLGRGSQDDPNAMSRRMSLGTGTRNSRASLTLPSTQSSLG
		Chlorophyceae	Characiochloris sp. AAM3	freshwater	N			Rozenberg et al., 2020			QAXP01000305.1_gmes_10456	MLLLVTVMAFGYGAMAQNTTSLTPVCGMGSGDTPFNNENVAWMAPIGSDIEQDGANICQYLALALCFVNLTFYIYHFWKATTGWEEVYVVLIEMVKVCLELTHEYDSPASMYLSSGNTLLWIRYGEWLLSCPVILIHLSNITGLNDQYNKRTMMLLVSDLGCIVMGVTAAACSGWPKWLFFSLGMAYGCNTYFHAAQVYLESYRTVPKGTCRRMVVTMACVYFSSWTMFPILFAIGPEGVGAMTRSGSAIAHTVADIFSKQIWSLLGHLLRVKIHEYVLIHGNLNFNAVLDGSIIEERDEKGRVKQQSSLSDDDVSSIASGSGKIKANRVAAWTESDAK
		Chlorophyceae	Chlamydomonas applanata	terrestrial	N			Rozenberg et al., 2020			BDCZ01000016.1_gmes_1227	MARYSSRNLGFALGAVLCGLLVLAPLTEAGGGKYTNEGLTQVPGTNVGLGEELMTAQPEWACGPADECFCYKWNKSHGNDTEKLGAKAMSAQRELNLFLHRCPAVAVLIFYAYEAWKATCGWEEVYVCIIELAHVCVAIWHETDSPSTLFLSTGNQALWLRYAEWLLSCPVILIHLSNLTGMKNDYSKRTMGLLVSDIGTIVFGCTAAMSGVGYLKILFWFMGLSYGCYSFFLVAKVYIEAYHTVPKGICRTIVRLLAYDFFGSWCMFPILFALGPEGFGHITAYGSMIAHFILDITSKNLWGLGGHLLRVKIHEHILMHGNITRKTKITVAGDPVEVEEYVDEQEAAEE
		Chlorophyceae	Chlamydomonas asymmetrica	freshwater	N			Rozenberg et al., 2020			BDDA01000174.1_gmes_6319	MSPVHDTAGNGSGGGRGGGKRGWLTIIPQAMEDLQSGLETMISRLRTESLPSPTAMLQVDAEPFLAMADGTPGDETTPSYSYDWSFRSTCGWEEIYVCTVELIKVTLDQFLNADSPATLYLSSGNRTLWIRYGEWLLTCPVILIHLSNITGLNNDYSKRTMKLLVSDIGTIVFGATSALCTGYPKVIFFILGAIYGASTFFNAAKVYIESYHIMPKGICRTLVRVMAWDYYLSWGMFPVLFVLGPEGFDKINLYQSNIAHTVVDLMSKNIWGMLGHFLRAKIREHILIHGDLRKKVMINVAGEEMEIETMMHADEVDEETQKMPTKNLANRDSFIVMRDRMKKDGIDVRA
JN596951	CaChR1	Chlorophyceae	Chlamydomonas augustae	freshwater	Y	Y	Y	Hou et al., 2012	Hou et al., 2012	same as KF992030 from Chloromonas reticulata-A		MDTLAWVARELLSTAHDATPATATPSTDHSTPSTDHGSGETFNVTITIGGGHHGGHAGPVDNSIVIGGIDGWIAIPAGDCYCAGWYVSHGSSFEATFAHVCQWSIFAVCILSLLWYAWQYWKATCGWEEVYVCCIELVFICFELYHEFDSPCSLYLSTANIVNWLRYSEWLLCCPVILIHLSNVTGLSDDYGRRTMGLLVSDIATIVFGITAAMLVSWPKIIFYLLGFTMCCYTFYLAAKVLIESFHQVPKGICRHLVKAMAITYYVGWSFFPLIFLFGQSGFKKISPYADVIASSFGDLISKNMFGLLGHFLRVKIHEHILKHGDIRKTTHLRIAGEEKEVETFVEEEDED
KF992062	CbChR1	Chlorophyceae	Chlamydomonas bilatus-A	freshwater	Y	Y	N	Klapoetke et al., 2014	Klapoetke et al., 2014			MAAGLEGLVSSASRGLHASIPENPYHSDGHHLPCGLTPFGCMDDFWCNPEYGMSYAGYTYCFSELAFGKLVMVPEADAGWLHSHGTQAEFVAATACQYTALSLALLLLSFYAYSAWKATCGWEEGYVCCVEVLFVTLEISNEFNSPATLYLSTGNYCYFLRYGEWLLSCPVILIHLSNLSGLKNDYSMRTMRLLVSCIGMLITGMAGGLGVGWVKWTLYFVSCAYSAQTYLQAAKCYVEVYATVPKGYCRTVVKLMAYAFFTAWGAYPILWAIGPEGLKYISGYSNTIAHTFCDILAKEIWTFLGHHLRIKIHEHILIHGDIRKKVQVRVAGELMNVEELMEEEGEDTV
KF992044		Chlorophyceae	Chlamydomonas bilatus-A	freshwater	N			Klapoetke et al., 2014				MDAFTAIASTAVRSLQAGSNPYEDLEPPQNNCVLSPFGCLDNFWCNPALGLADAGYGYCYVKSAYGQLAVVPTENLAWLTSHGTQAQKVGAKASMWFAFALCIVILLFYAYHSWKATTGWEEVYVCCVELIKVLLEIYHEFDSPASLYLSTGNWVLWLRYGEWLLTCPVILIHLSNITGLKDDYNKRTMRLLVSDIGCVVWGITAAMTVGYLKWIFFGLGMLYGSNTYFHAAKVYIESYHTVPKGHCRLVVKAMAFCFYAAWTMFPLLFALGPEGLNVMTGYTSTICHTVADVLSKQIWGLLGHHLRVKIYEHILIHGDIRKTTTMIVAGESVEVETFVEEEDEDTV
KF992049		Chlorophyceae	Chlamydomonas bilatus-A	freshwater	Y	N		Klapoetke et al., 2014	Klapoetke et al., 2014			MASLAGLVRGAARHLQSGSTPENPYQTPPNDGCGLTPFGCVEDFWCDPKFGLADAKYGYCFVEAAHGELIIGPDSNASWLLSRGTDSEKLGMQICQWTAFAIAIFLLGFYAFSAWKATCGWEEVYVCLVEITYVTLEIFNQFDSPSMIYLSTGNAVYFMRYTEWVLCCPVILIHLSNLSGLKNDYSKRTMRLIVSCLGMLVFGMAGGLSTGWLKWFLFGIGCLYSGQTYFQSAKCYVEAHHCVPKGHCRLVIKLMAYAFFASWGTYPVLWVIGPEGLKHTSWYTNTIAHTLCDILSKELWPFLGHHLRIKIREHILIHGDIRKKTTIVIAGESLEVEEFVDEEDEDTV
		Chlorophyceae	Chlamydomonas cf. sp. CCMP681	marine	N			Rozenberg et al., 2020			MMETSP1180_DN11300_c0_g1_i1.p1	MEGNWWENHSGECAGPCSFGYYYAYPPDNSEKLVCSEYDNVAWLKKKGTPLEYKVAVSLEWLAFSLCIASLGFYAWNYYRATCGWEEPYVCIIELIAVLFELFHLSDTPASIYLPTGNQVLWVRFAEWYLSCPVILIHLSNITGLKDAYSKRTMALLVSDLGTITMGLTSAFAMDPVVKWPFFFAGLLYGMNTFYIAAKVYIESYHMVPKGTCRNLVRSMAWCYFGAWTLFPIMFVFSPTGINLMSNYAANIGFCVIDIISKNMWSMIGHVLRNKIHEHIIIHGNLVKPTKLSVAGMEIETEEMVEENEEGAIDKGTGHLANRESFIIMRDRMKKQGVDVRASLGDDDTV
		Chlorophyceae	Chlamydomonas chlamydogama	terrestrial	N			Rozenberg et al., 2020			MMETSP1392_DN11660_c0_g1_i1.p1	MDLLALSVDGVGRSLLGGGGTVYVDPNSQIGKMYPNATQAYADFYTIPGTTPSLVVGPSDSCYCEYWGHSHGTTEEKLAMRVFQWLVFGVTIFELLFFGYHQWKASTGWEEVYVICIELVHVCIEIYLEPYSPATLYLSTNNAAVWLRYAEWLLTCPVILIHLSNLTGLKNDYNKRTMALLVSCIGCIVFGTTAAMSPRDGDVAFLKILFFFVGLAYGSYIFYGAAKVYIESYHSMPKGLCRLIVRILAWDFLVTWALFPVLFVLGPEGFGHISAYSSVLAHEVLDLFSKNAWSFLAHTLRVKIHEHILIHGNLTKKTKITVAGEEMELDTFVEQEDQDEDVVNHGTQNL
		Chlorophyceae	Chlamydomonas chlamydogama	terrestrial	N			Rozenberg et al., 2020			MMETSP1392_DN10989_c1_g1_i1.p1	MSQYSTSVTFADDCTCPAWTENFGSDSSNTASNVVSYMVFAISGCTLMFYLYNAFRATCGWEEIYVCIIEMFAAGVTSFNNSEMNNPFTVYLSTGHRVVWLRYFEWLMTCPVILVHLSNLTGLKNHYSSRTMSLLVSDIGTIVMGVTAALAYGWMKPTFFVLGCVFGATTYWSALQVYIEAYRVVPRGTCQRMVIAMAIIYFISWSLYPIVFAIGPEGFGENMSYHVMNLLYTAGDVLSKNVWGILGHILRNKVHEAVRNGWQLPEHMQAHVDVADEKTSGFSLFHLTSPRKVAPDGRQPWVQDIQAFKQQTLLLLAEIHQRLRGEEPGDDESEDGPEVVMNGAANTGTD
		Chlorophyceae	Chlamydomonas cribrum	freshwater	N			Rozenberg et al., 2020			1KP_BCYF_2046542.p1	MEDPSMHALARMLYVQEPPNTIVNGTVCMAEGSCYCPDWYDNFGSSTEKSIANALQWVAFSVSVLGLMWYAWATYKATCGWEEIYVAAIEMVKVIIEFFHELDTPAMLYLSSRNRVQWLRYAEWLLTCPVILIHLSNLTGLQNDYNKRTMRLLVSDIGTITMGATAAMAQNWLKVVLFCLGCLYGANTYFHAAKVYIEAYHTVPNGICRHLVRYMAWIFFAAWGMYPIMFVVGPEGFDKISVYGSTIGHTFIDIMSKNLWGMLGHFLRVKIHEHILLYGDIRKKTTIKIAGQEMEVETFVAEEDEGTTKQSTAQYANRESFITMRNRLKEKGFDVRASLDDSPGAAADNK
		Chlorophyceae	Chlamydomonas debaryana	freshwater/terrestrial	N			Rozenberg et al., 2020			BDDB01000929.1_gmes_8484	MVGAAGLGGPRRAEMWSVVLMKFMQTQNCMLPPALVAAGTCLLNVANNWLCIRLLGFCGAPIATSISRFVQFFTYVGVVGHLQDWLETFGTNSEKLAAQSLMWITFGLSVAVLIFYAYETWKHTTGWEEVYVALIEMIKFIIEYFHELDSPAMLSLSSGVRVVWLRYAEWLLTCPVILIHLSNLTGLKDDYNKRTMGLLVSDVGCIVWGTTAAMSTGYVRLIFFLLALSYGLYTFFHAAKVYIEAYHTVPTGICQKLVRILAWVYFLSWGMFPIMFVLGPEGLDHISQYSSAIAHAILDIISKNLWGFIGHYLRVKIHQHVILYGDIRKKTKISVAGEEMEVETMVAEED
		Chlorophyceae	Chlamydomonas euryale	marine	N			Rozenberg et al., 2020			MMETSP0063_DN14184_c0_g2_i1.p1	MAQAMAMASLAGTAMRMLQGSSGNPYEDTAPPSNDCMLTPFGCLTTFSCNPAYGLADAGFGFCYVESAYGQLAVVETSRLAWLQSHGTDGARIAAVTCQWFAFATTILALCFYAYDTWKATTGWEEVYVCVIEMIKVLIEIFHEFDSPASLYLSTGNWVLWLRYGEWLLTCPVILIHLSNITGLKDDYNKRTMRLLVSDIGCIVWGVTAAMTVGYLKWIFFALGLLYGSNTYFHAAKVYMEGYHTVPKGYCRTIVRLMAYCFYAAWTMFPILFLLGPEGLGQMSAYMSTVLTTIADVLSKQIWGLLGHHLRVKIYEHILIHGDIRKTTLMQVAGEEVEVEEFVDADDVDG
		Chlorophyceae	Chlamydomonas klinobasis	freshwater	N			Rozenberg et al., 2020			JGI_Chlkli_DN20981_c12_g1_i1.p1	MKSRVSSSLLALAIFALSSVDYAEAGGAPAGDPVVWPVGQLYLPSYGYVIVPPGEQVPGHDMVCGPKGHCYCPGWTYWMGSKNEKTALTALKWIVFSVCVLSLVFFGYEFATATCGWEETYVCIIELIHVCFSIWHMTDSPCMLYLSTGNTVLWLRYAEWLLSCPVILIHLSNLTGMKNDYNKRTMALLVSDVGCIVWGTTAAMGEDIPVKIIFYFIGLMFGSYTFYAASKIYIEAYHTVPKGICRNLVKYQAYDYFLTWSMFPILFMLGPEGFGHITQYTSGIAHEILDLFSKNLWGLLGHFIRERIHHHILVHGNITKKTKMSVGGEEVEVETYIDVDEANDPENSTD
		Chlorophyceae	Chlamydomonas leiostraca	freshwater/terrestrial	N			Rozenberg et al., 2020			MMETSP1391_DN15396_c15_g1_i1.p1	MAATRALGLAALAALTLLLCAPSASAAGAFGLTGANITEVPGAPACVLGGVGHEIYGGFFQITGSDGWVAGPQDKCYCEGWAESHGSKQEADGAKALAWIVFAICVACLVFYGYEAWKATCGWEEVYVCIIELAHVCLAIWHETDSPATLYLSTGNMALWLRYAEWLLSCPVILIHLSNLTGMKNDYSKRTMGLLVSDIGTIVFGCTAAMSGVGYLKITFFFIGLAYGFYSFFLVAKVYIEAYHTVPKGICRLIVRGLAYDFFGSWCMFPILFVLGPEGFGHISAYGSVMAHFILDITSKNLWGLGAHFLRVKIHEHILIHGNITKKTKITVAGDPVEVEEYVDEAEAAE
KF992060	CnChR1/Chrimson	Chlorophyceae	Chlamydomonas noctigama	freshwater/terrestrial	Y	Y	Y	Klapoetke et al., 2014	Klapoetke et al., 2014			MAELISSATRSLFAAGGINPWPNPYHHEDMGCGGMTPTGECFSTEWWCDPSYGLSDAGYGYCFVEATGGYLVVGVEKKQAWLHSRGTPGEKIGAQVCQWIAFSIAIALLTFYGFSAWKATCGWEEVYVCCVEVLFVTLEIFKEFSSPATVYLSTGNHAYCLRYFEWLLSCPVILIKLSNLSGLKNDYSKRTMGLIVSCVGMIVFGMAAGLATDWLKWLLYIVSCIYGGYMYFQAAKCYVEANHSVPKGHCRMVVKLMAYAYFASWGSYPILWAVGPEGLLKLSPYANSIGHSICDIIAKEFWTFLAHHLRIKIHEHILIHGDIRKTTKMEIGGEEVEVEEFVEEEDEDTV
KF992073	CnChR2	Chlorophyceae	Chlamydomonas noctigama	freshwater/terrestrial	Y	Y	N	Klapoetke et al., 2014	Klapoetke et al., 2014			MEPVLGLASTAVRELTAGGSGNPYESYKPPEDPCALTPFGCLTNFWCDPQFGLADAKYDYCYVKAAYGELAIVETSRLPWLYSHGSDAEHQGALAMQWMAFALCIICLVFYAYHSWKATTGWEEVYVCVVELVKVLLEIYKEFESPASIYLPTANAALWLRYGEWLLTCPVILIHLSNITGLKDDYNKRTMQLLVSDIGCVVWGITAAFSVGWLKWVFFVLGLLYGSNTYFHAAKVYIESYHTVPKGHCRLIVRLMAYCFYVAWTMYPILFILGPEGLGHMSAYMSTALHGVADMLSKQIWGLLGHHLRVKIFEHILIHGDIRKTTTMQVGGQMVQVEEMVDEEDEDTI
KF992036, MW557556	CnChR3	Chlorophyceae	Chlamydomonas noctigama	freshwater/terrestrial	Y	Y	N	Klapoetke et al., 2014	this study			MAPAAPDPHATPDPHATAPPASHSNITYPPAPGGPGGAGPQNPAISLQQALGWSKNGDGEGYVAVLSNQCYCNGWYDSKGTDDMQVFATIMGWVVFISCLLVILMNFYILKVKGRKAVSWEVMFVMTIVFTFYGFQIFLPWASPVMVFLNTGNFVVMLRYGQWLFATPVLLVLVADMTGRHANYTFDHMYMVIADVFAVTIFVFGCLSDNAWVKVFAYTFSLLGFCYLFWQAWRCFGILSDEVPNALTRKLTTVTIIVFYVGWNLHTVFSTIGPEMGMFLDAVQTEIGATFSDMVAKVAFCLLATVLKLQVFNHYEKHGDPLLAAAEKEQQAAAAAAG
MW557557	CnChR4	Chlorophyceae	Chlamydomonas noctigama	freshwater/terrestrial	Y	Y	N	Rozenberg et al., 2020	this study		1KP_VALZ_2004172.p1	MAPSASAPAPSGNHTPWVKPRYIPGGPGGPGPQNPAITVSAALNSSNPAAYIAVSVDQCYCSGWYDYKGSDSMQMFATVMGYICFATCGFILLLNVYLFNAKGKKAVAWEVMYVMTIVFTFYGFQIWLPFSSPVMVFLDTGNFVVALRYGQWLFATPVLLVLVADMMGQHTSYSHDDIYMVVADVCSVTIFFFGCLTRNIAVKIITYGFALAGFMYLFWLAWKCFMKLYKDAPTPALKSMVKLIIVVFFVGWNMHTVFSTTGPEMGMFLNAVDTEIAAVFSDMVAKCTFCLLATIFRYKSAMYFEKHGETEKKLEASDDS
		Chlorophyceae	Chlamydomonas pitschmannii	freshwater	N			Rozenberg et al., 2020			JGI_Chlpit_DN14232_c5_g1_i1.p1	MATRTPTTSQKRRAVRSCACGVLKARKHSSQQWSAHPSVFHARPAGELTPFGCLNGFWCNPAFGLADAGYNYCYVASAYGELAVVPTSQLAWLVDHGTAGEKTGAQVMQWSAFALCIVILLFYAYHSWKATTGWEEVYVCVVELVKVCLEIYHEFDSPASLYLSTGNYALWLRYGEWLLTCPVILIHLSNITGLKDDYSKRTMRLLISDIGCVVFGTSSALSTGWLKWVFFAMALLYGCNTYFHAAKVYVEAYHTVPKGHCRVVVRLMAYSFFTAWTMYPVLFVLGPEGLNHMSPYTSVITTTIADMLSKQIWGLLGHHLRVKIFEHILIHGDIRKKTKMQVGGEEIEVE
JN596949	CraChR2	Chlorophyceae	Chlamydomonas raudensis	freshwater	Y	N		Hou et al., 2012	Hou et al., 2012			MASMAFSAISLASSAMRSLQASGGNPFEHDAPPDNSCELTPYGCLNDFYCNPAYGLADAGYNYCYVQSAYGKLAIVQTDQLSWLYSHGSSGAKAASIAFQWLAFATAVIGLMFYAWDTWRATTGWEEVYVCTIELIKVLIEIFKEFEFPCSLYLPTGNWVLWLRYAEWLLTCPVILIHLSNITGLKDDYNKRTMRLLVSDIGCIVWGVTSAMTAGYLKWIFFAIGLLYGSNTYFHSAKVYIEAYHTVPKGRRRVIVRLMAYCFYLAWTMFPILFALGPEGMGQMSAYMSTILTTIADVLSKQIWGLLGHHLRVKIYQHILIHGDIRKKTTMQVGGEDVEVEEFVDEDDEEGV
AF508965	CrChR1	Chlorophyceae	Chlamydomonas reinhardtii	freshwater	Y	Y	Y	Sineshchekov et al., 2002; Nagel et al., 2002	Nagel et al., 2002			MSRRPWLLALALAVALAAGSAGASTGSDATVPVATQDGPDYVFHRAHERMLFQTSYTLENNGSVICIPNNGQCFCLAWLKSNGTNAEKLAANILQWITFALSALCLMFYGYQTWKSTCGWEEIYVATIEMIKFIIEYFHEFDEPAVIYSSNGNKTVWLRYAEWLLTCPVILIHLSNLTGLANDYNKRTMGLLVSDIGTIVWGTTAALSKGYVRVIFFLMGLCYGIYTFFNAAKVYIEAYHTVPKGICRDLVRYLAWLYFCSWAMFPVLFLLGPEGFGHINQFNSAIAHAILDLASKNAWSMMGHFLRVKIHEHILLYGDIRKKQKVNVAGQEMEVETMVHEEDDE
AF508966	CrChR2	Chlorophyceae	Chlamydomonas reinhardtii	freshwater	Y	Y	Y	Sineshchekov et al., 2002	Nagel et al., 2003			MDYGGALSAVGRELLFVTNPVVVNGSVLVPEDQCYCAGWIESRGTNGAQTASNVLQWLAAGFSILLLMFYAYQTWKSTCGWEEIYVCAIEMVKVILEFFFEFKNPSMLYLATGHRVQWLRYAEWLLTCPVILIHLSNLTGLSNDYSRRTMGLLVSDIGTIVWGATSAMATGYVKVIFFCLGLCYGANTFFHAAKAYIEGYHTVPKGRCRQVVTGMAWLFFVSWGMFPILFILGPEGFGVLSVYGSTVGHTIIDLMSKNCWGLLGHYLRVLIHEHILIHGDIRKTTKLNIGGTEIEVETLVEDEAEAGAVNKGTGK
		Chlorophyceae	Chlamydomonas sp.		N			Rozenberg et al., 2020			1KP_XOZZ_2005020.p1	MEELWSIGRELLSGGGAAPAGPAVNYTIEPEIHYVPPQSGSNLGPQNTAIPLGHDWFAVYTGQCFCQGWYFSHGSTWEKVFAQTMQWLLFAICVLSLLWYAYQYWRATCGWEEVYVCIIEFVMVCFELFHEFDSPCMLYLSTGNAVVWLRYSEWLLCCPVILIHLSNLTGLANDYNKRTMALLVALIATIVFGIYSAMCVGWPKVILYLISCFMCSSVFYLSAKVFIEAFHMVPKGICRLLVKTMAIIFFLGWSFFPIIFLFGKSGFKMLSPYADVILSSFGDLISKNLFGLVGHWLRVKIREHILKYGDIRKTTHVKIAGGDTEVETFVEEEDDDTVKYSTKELANRQS
		Chlorophyceae	Chlamydomonas sp.		N			Rozenberg et al., 2020			1KP_XOZZ_2007396.p1	MKMFGKCSSLQALAQRCISSTAWLMVALLGFSMFSSALAGGGGGSMNGFVPIPKGEPVPERDWVCGPQDNCYCAAWNINYGTSVEGECFQAFQWIVFAVCVASLVFFAYQTWRATCGWEEVYVCIIELVHVCFGIWHKSDSPATLYLSTGNTALWLRYAEWLLTCPVILIHLSNLTGMKDDYNKRTMALLVSDVGCIVWGTTAALATDYVKVIFYFLGLLYGMYTYYAAAKIYVEAYHTVPKGICRQLVRIQAYDFFFTWSMFPILFMLGPEGFDKISPYSSGIAHEVCDLLSKNLWGLLGHTIRYKIHEHILLNGNITKKTKVNVGGDMVEVDEYVDVDDPDSVDAVDK
		Chlorophyceae	Chlamydomonas sp.		N			Rozenberg et al., 2020			1KP_XOZZ_2026252.p1	MYTAYVGQPFGDNVTSVDLGFGSQSFLRGPFTFADDCTCHSWYNSYGTDGENRAEQGVSYFIFTITCLNLLYYLINIFRATAGWEEIFVCIIEAFAAAISAWPQLSNPYTVYLSTGQRVQWIRYFEWLMTCPVILIHLSNLTGLKHHYPLRAMMLIVSDISCIVTGVTCALSNGYAKIIWFLISCTFGLITYFSAYKVYKEAHQVVPDPTSKRIVLAMAIIFFIAWTGYPLLFALGPEGFQQISYYAMNIGYSLNDMFSKNIWGLLGHTLRIRAMHNSREGWVVPRTMSGNSLVGSGKHGDMPDQQVWVANMQEYTSNMMLLVAEIHKRVRGEDPADVDQGANKGPGSAY
		Chlorophyceae	Chlamydomonas sp.		N			Rozenberg et al., 2020			1KP_XOZZ_2026292.p1	MVTGVPFGENVTTVELGFGSASFLREPFTFGDDCTCHTWYWPYGTAAENHAEQYVSFFVFAVTICNLLYYTMNAFRATAGWEEIYVCIIELFTAAVSAWPQLSNPYTLYLSTGQRVQFIRYFEWLMTCPVILIHLSNLTGLKHHYPLSTMMLIVSDIGCILCGVQCAFSNGYAKIIWFCASCLFCVVTFVTAWKVYKSAYAIVPDVASKRIVLTMSIVFFVSWSGYPILFALGPEGFQGISYYAMNIGYAIDDLFSKNLWGLLGHTLRLRAYRHSQDGWVLPRNVSGGSIMDSVRDDKGGPDQQQWVANMQGFTSDVMLMVAEIHKRVRNEDPTTTTTYAQEDTPVTSFK
MW557558	C1ChR	Chlorophyceae	Chlamydomonas sp.		Y	Y	N	Rozenberg et al., 2020	this study		1KP_XOZZ_2116153.p1	MTGTVATATGDAIKDAIPPPPPAFNYNNGGPGPQNPAIPYGNGMVLVPEDECYCSGWYDLKGSDSEWTFNQVMAWVCFISCLCVLVTNLFLLFKLGRRYVAWEVIYVMCIVFTFYGFVIWLPWESPVMLWLNTGNFPTMLRYGQWLFATPVLLVNVSDMLGIHPNYSINNMLMVIADIFAVTIFVFCVLSTYFWVKAVGFGLSFVAFVYLFFLAFKCFKQLLKECPNDSMKFTVKIISIVFFLGWNMHTVFATIGPDVTNWLMNVPTEIGSRFSDMVAKVTYCVLATYLRFQYYQHCKKHGDPRDADKPE
		Chlorophyceae	Chlamydomonas sphaeroides	freshwater	N			Rozenberg et al., 2020			BDDC01003098.1_gmes_17225	MAMDDIHGRMLFQKDYVNLGNGTICIPTGECFCERWLESNGTDAEKLAANTLQWITFGMSVAVLVYYAYATWKSTCGWEEVYVATIEMVKFVIEFFHEFDEPAMIHTSSGLKVPWLRYAEWLLTCPVILIHLSNLTGLKDDYSKRTMGLLVSDVGCIVWGTTAALSQSYVRIIFFFLALSYGTYTYFHAAKVYIESYHTVPKGTCRNIVRMLAWLYFASWGLFPILFVLGPEGFGHISQYASAIAHCILDIASKNMWGLLGHYLRLKIHEHIILYGDIRKTQVISVAGEQMEVQTFVEEEDDETVKAPTAKYAKRDSFINMRDRMKEKGFDVRASLEASGENDGSDVGGN
JN596948	CyChR1	Chlorophyceae	Chlamydomonas yellowstonensis	freshwater/terrestrial	Y	Y	Y	Hou et al., 2012	Hou et al., 2012			MDTLAWVARELLSSGHGTDTATDSGHGTDTSGGHDSSHDAVAHNVTLLIAPPHAGGHAGPTDTSQQITGIDGWIAIPAGDCYCAGWYVSHGSSFEATFAHVCQWSIFAVCVLSLLWYAYQYWKATCGWEEVYVCCIELVFICFELYHEFDSPCSLYLSTSNVVNWLRYSEWLLCCPVILIHLSNVTGLSDDYGRRTMGLLVSDIATIVFGVTAAMLVNWPKIIFYLIGFTMCCYTFFLAAKVLIESFHQVPKGICRHLVKAMAITYFVGWSFFPLIFLFGQSGFKKISPYADVIASSFGDLISKNAFGMLGHFLRVKIHEHILKHGDIRKTTHLRIAGEEKEVETFVEEEDE
		Chlorophyceae	Chlorococcum oleofaciens	terrestrial	N			Rozenberg et al., 2020			1KP_PRIQ_2002050.p1	MALHYVMFLLAACFTQAMAQASTPVCGVGSGDTPANAVGYGYWMQNLTSGGTVVCTYEENIGWMQSIGSDREQNIASGCQYFAIALCIVNMMFYVYHYFKATTGWEEVYVVIIELCKVCLELTHEYDNPASMYLSGGNTLLWIRYGEWLLSCPVILIHLSNLTGLKDEYNSRTMMLLVSDLGCVVMGITSAACTGYAKWIFFTIGMLYGLNTYFHAAQVYVESYKIVPRGKCQTMVKTMAWCYFTSWTLFPILFCIGPEGAGVITRSGSAIAHTVSDIMSKQVWSLLGHFLRVMVHDHMKLHGQMRMSVTGAAEVDANAVLEMTKPIEKKAKSEPSSSSSPGSSNRIAAW
		Chlorophyceae	Chlorococcum oleofaciens	terrestrial	N			Rozenberg et al., 2020			1KP_PRIQ_2051706.p1	MALLYAMMLLAASGAMAQNISVASPPLPMCLPGSMDTPANNVGFGYWMQNLTNNDVVICTYEENIAWMKSVGSDLEGDIAAAMQIIALVLCIVNLMFYGYHYWKATTGWEEVYVVLVELVKVCLELKYEYGSPASLYLSTGNTVLWIRYGEWLLSCPVILIHLSNITGLREEYSKRTMMLLVSDLGCVVMGVTAAACSQWPKWVFFMLGLCYGCNTYFHAAKVYIESYHIVPKGTCRNLVRGMAWCYYVAWTMFPLLFAFGPEGFGIMSRNGSAIAHTVADILSKQIWGMLGHMLRVKIHEHIIIHGNILKPIKVEVAGVEIEAEEMVDETDKEGVDQGTKQFANRESFM
KF992041	CoChR	Chlorophyceae	Chloromonas oogama	freshwater	Y	Y	N	Klapoetke et al., 2014	Klapoetke et al., 2014			MLGNGSAIVPIDQCFCLAWTDSLGSDTEQLVANILQWFAFGFSILILMFYAYQTWRATCGWEEVYVCCVELTKVIIEFFHEFDDPSMLYLANGHRVQWLRYAEWLLTCPVILIHLSNLTGLKDDYSKRTMRLLVSDVGTIVWGATSAMSTGYVKVIFFVLGCIYGANTFFHAAKVYIESYHVVPKGRPRTVVRIMAWLFFLSWGMFPVLFVVGPEGFDAISVYGSTIGHTIIDLMSKNCWGLLGHYLRVLIHQHIIIYGDIRKKTKINVAGEEMEVETMVDQEDEETV
KF992076		Chlorophyceae	Chloromonas reticulata-A	freshwater	Y	Y	N	Klapoetke et al., 2014	Klapoetke et al., 2014			MDDCQCHTWYNSYGTQSENDAEQYVSWFIFGITSLNLLYYIWNIFRATAGWEEIFVCIIEGFAAAVSAWPQLSNPYTIYLSTGQRVQWIRYFEWLMTCPVILIHLSNLTGMKHHYPLRTMTLIVSDISCIVTGVQCALSNGYAKIIWFLVSCAFGLVTYFSAFKTYKEAYALVPDLISKRIVLTMATIFFVSWTGYPLLFALGPEGFQQISYYAMNIGYCLNDMFSKNIWGLLGHTLRIRAFNNSKDGWVVPRSSSSVGGSGKDMTADQQVWVAG
		Chlorophyceae	Chloromonas rosae	freshwater/terrestrial	N			Rozenberg et al., 2020			1KP_AJUW_2011513.p1	MDALSWVARELLSSAPAAHAPADGTTPDAHAVGASHPNLTLVEAASHHGAHAGPADGHATLEGITGWIAIPVDDCYCPGWYVSHGSSFESTFAKVMQWTIFAICVMSLMWYAWQWWKATCGWEEVYVCAIEMVFICFEIYHEFDSPCSLYLSTGNIVNWLRYSEWLLCCPVILIHLSNITGLSDDYNKATMGLLVSDIATIVFGVTAAMLVDWPKIIFYLLGFTMCCYTFYLAAKVLIESFHQVPKGICRHLVKAMAICYFVGWSFFPLIFLFGQSGFKKISPYADVIASSFGDLISKNMFGMLGHFLRVKIHEHILKHGDIRKTTHLRIAGEEKEVETFVEEEDEDTVK
		Chlorophyceae	Chloromonas rosae	freshwater/terrestrial	N			Rozenberg et al., 2020			1KP_AJUW_2055939.p1	MGYGAIEGIPFGENVTSVDLGFGSASFLRKPFTFGDDCQCHSWYNSYGTNNENNAEQYVSYFIFGITSLNLLYYIWNIFRATAGWEEIFVCIIEGFAAAVSAWPQLSNPYTIYLSTGQRVQWIRYFEWLMTCPVILIHLSNLTGMKHHYPLRTMTLIVSDISCIVTGVQCALSNGYAKVIWFLVSCGFGLVTYFSAFKTYKESYALVPDLISKRIVLTMATIFFISWTGYPLLFALGPEGFQQISYYAMNIGYCLNDMFSKNIWGLLGHTLRIRAFNNSKDGWVVPRSSSSVGGGSGKDLTAADQQVWVAGMQEFTSNMMLLVAEIHKRVKGEDPAMVSDVAPDVLKSGN
		Chlorophyceae	Chloromonas sp. AAM2	freshwater	N			Rozenberg et al., 2020			QAXH01005832.1_gmes_12198	MLLASLLVLAAGTAMAQNTTLVPSTNIPPFCRPTDGNTLENSAGFGYWYQTFTDNTVGVCTGEDHAGWLVSHGTAMEDDAAEAMQYIALAICVCNLAFYAYHFWKASTGWEEVYVVLVELVKVCLELNHEFESPASLYLNTGNTVLWIRYGEWLLTCPVILIHLSNITGLKDEYSKRTMMLLVSDIGCVVMGVTAAMCYAWPKWIFFCLGLCYGCNTYFHAAKVYVEAYHIVPKGICRNLVRGMAWCFYVAWTMFPLLFVFGPEGFKILSRSGSSIAHTVADIISKQIWGMLGHMLRVKIHEHIIIHGNITKPTKVTVAGMEIEGEEMVDGDDQDGVNQGTKHLANRESF
KF992078	CsChR	Chlorophyceae	Chloromonas subdivisa	freshwater	Y	Y	N	Klapoetke et al., 2014	Klapoetke et al., 2014			MSRLVAASWLLALLLCGITSTTTASSAPAASSTDGTAAAAVSHYAMNGFDELAKGAVVPEDHFVCGPADKCYCSAWLHSHGSKEEKTAFTVMQWIVFAVCIISLLFYAYQTWRATCGWEEVYVTIIELVHVCFGLWHEVDSPCTLYLSTGNMVLWLRYAEWLLTCPVILIHLSNLTGMKNDYNKRTMALLVSDVGCIVWGTTAALSTDFVKIIFFFLGLLYGFYTFYAAAKIYIEAYHTVPKGICRQLVRLQAYDFFFTWSMFPILFMVGPEGFGKITAYSSGIAHEVCDLLSKNLWGLMGHFIRVKIHEHILVHGNITKKTKVNVAGDMVELDTYVDQDEEHDEG
MW557559	CsChR2	Chlorophyceae	Chloromonas subdivisa	freshwater	Y	N		Rozenberg et al., 2020	this study		1KP_GFUR_2022435.p1	MAPGPANPGVFTGREGFVEVAEDQCYCPGWYAEKGTDEQQHFAELMEWVCLASCVAVLVLNGAVFMRLGRKAVSWEVIYVMTIVGAFYVWQLSFPFDSPVMVFLDTGNFVVMLRYGQWLFCTPVLLVLTADMLGRHLHYTFNDMYMVIADVFAVTIFVFGCLTTSFVVKAGCYALSSFGFIYLFVPAWRCFKELESDVPTESMRFVVQLLRIVFFVGWNLHTLFSTINPENMGLLKAVPAEIFAVFSDMVAKVAFCLLATVLRAQMHYYIEKHGDPDKP
		Chlorophyceae	Desmodesmus armatus	freshwater	N			Rozenberg et al., 2020		part of TM2 can be missing	VIIQ02000124.1_gmes_4764	MDLACSPSLLAQSAIARQLLGGGGGGGGGHTSDGHGEQMCTCIAHHEVYVVIVEMLKTIMEVFYETYTPATILQFNGTHISWLRYSEWLLTCPVILIHLSNLTGLGQYNKRTMRLLVSDIGTIVCGITAALCTGPAKIVFFLIGCVYGGSTFMTAASVYISAYREVPKGECKLLVKLCAWVFFGSWLLFPILFLMGPEGFGHLTVYGSIIAHTFADLLSKNLWGLLAHHLRNKIEAHIHKYGSIDAVPEGEEEAEGAVTKPGHKEPLTPRTAAAVARAAANSDAIATITLGNSLNRGSFNASPTKSQANLGRSTSGVWSAIGAAGGLSGPVRVLLGLPVEDAEAVLQHFQ
JQ241364	DsChR1	Chlorophyceae	Dunaliella salina	marine	Y	Y	Y	Zhang et al., 2011	Zhang et al., 2011	JX983144 is a polymorphic independent isolate		MRRRESQLAYLCLFVLIAGWAPRLTESAPDLAERRPPSERNTPYANIKKVPNITEPNANVQLDGWALYQDFYYLAGSDKEWVVGPSDQCYCRAWSKSHGTDREGEAAVVWAYIVFAICIVQLVYFMFAAWKATVGWEEVYVNIIELVHIALVIWVEFDKPAMLYLNDGQMVPWLRYSAWLLSCPVILIHLSNLTGLKGDYSKRTMGLLVSDIGTIVFGTSAALAPPNHVKVILFTIGLLYGLFTFFTAAKVYIEAYHTVPKGQCRNLVRAMAWTYFVSWAMFPILFILGREGFGHITYFGSSIGHFILEIFSKNLWSLLGHGLRYRIRQHIIIHGNLTKKNKINIAGDNVEVEEYVDSNDKDSDV
		Chlorophyceae	Dunaliella tertiolecta	marine	N			Rozenberg et al., 2020			1KP_WDWX_2045486.p1	MGRHHQLIYLCVCVLIAGWAPRFTEQAPELAEKRPPSERDTPYANLEKVPGTTAPNANVELDGWAQYHDFYYLAGSDKEWVVGPVDQCYCKAWAKSHGTKNEEDAATVWAYIVFAICIIQLMYFAFAAWKATVGWEEVYVATVELVHIALAIWHEFDKPAMLYLNDGQMVSWLRYSAWLLSCPVILIHLSNLTGLKGDYSKRTMSLLVSDIGTIVFGTSAALAPPNHVKVIFFIIGLCYGLFTFFTAAKVYIEAYHTVPKGQCRNLVRAMAWTYFVSWAMFPILFILGREAFGHITYWGSNIGHFILEIFSKNLWTLLGHGLRYRIRQHIIIHGNLTKKTKINIAGDTVD
		Chlorophyceae	Dunaliella viridis	freshwater	N			Rozenberg et al., 2020			1KP_SYJM_2040838.p1	MAAKGRLGPHAFLVSALCALALFSNQAAAQGGEIAEKLDPELRDSPLAGIERVPNTEAPNENVELDGWAGFMDFHYLAGTNQEWVCGPSEQCYCEGWTKSHGSDTEFAAMIAWAWIVFAICIIQLAYFAFAAWRSTVGWEEVYVAIVELVHICLAIWHEFDKPAMLYLSSGQMVSWLRYSAWLLSCPVILIHLSNLTGLKGDYSKRTMSLLVSDIGTIVFGTTAALAPPGVGDGHIKIIFFILGLCYGLFTFFTAAKVYIEAYHTVPKGHCRNLVRAMAWTYFLSWAMFPILFILGQEGFGHITYYGSNIGHFILEIFSKNLWTLLGHGLRYRIRQHIIIHGNLTKKTKV
		Chlorophyceae	Eudorina elegans	freshwater	N			Rozenberg et al., 2020			1KP_RNAT_2003716.p1	MDHHPLARSLFMVTNPDILANGTVCIPPNSCYCEGWLVSRGTPVERRFALAMQWATFSIAVGSLAWYAYQSWKATCGWEEVYVALIEMIKFIIEAFHEFDTPAMLYLSAGNSVVWLRYAEWLLTCPVILIHLSNLTGLKDDYSKRTMGLLVSDVGCIVWGATTAMCTGWLKIIFFLVALTYGMYTYFHAAKVYIESYHTVPKGICRDLVRVMAWTYFASWGMFPVLFVLGPEGFGHISQHGSSIAHAMLDIASKNIWGLMGNFLRVKIHEHILMYGDIRKVQKINVAGQEMEVETLVAEEDEDTIKQSTAKYANRESFIVMRNRMRDRGLEVRASLDGGDSSGEPGNGNG
		Chlorophyceae	Gonium pectorale	freshwater	N			Rozenberg et al., 2020			1KP_KUJU_2052448.p1	MEHPLARSLVSSAYYSLGNGSLIVPEDKCFCMSWLKTRGSKYENTVANVSQWIAFGISVALLLFYAYEAWTATCGWEEVYVCSVELSKVVIEFFHEFDNPAMLYLAVGTRVQWLRYGEWLLTCPVILIHLSNLTGLKEDYSFRTMRLLVSDIGTIVFGTTSAICTGYSKLFFFLLSCTYGSFTFFNAGKIYLEAYQAVPKGKCQWLVRLNGFIFFFSWTMYPVLFALGPEGLGAISLLGSTIAHTYLDLMSKNAWGLVGHFLRVAVWRHVALHGEHAVMRQSISVNRVDAAKALPGRMSIGGPMGRRMSTGSQAGGIHTSQTGMGAVAPVSTSGITWTSSGDQGTEATAN
KXZ47652		Chlorophyceae	Gonium pectorale	freshwater	N			Awasthi et al., 2020				MSELRQAWGTVANVSQWFAFGVSVAILLFYAYEAYIATCGWEEVYVCCVELTKVVLEYFHEFDSPAMLYLGVGTRVQWLRYSEWLLTCPVILIHLSNLTGLKEDYSFKTMRLLVSDIGTIVFGATSAVCTGYLKWVFFAIGCVYGGFTFFTAGKVYREAYEAAPAGRCKWLVKVNAVIFFSSWTMYPVLFVLGPEGTGVISLLESTTAHTFVDLMSKNIWGLVGHTLRVAVWRHILTNGEASAGTMRQSI
KF992059	HdChR	Chlorophyceae	Haematococcus droebakensis	freshwater	Y	Y		Klapoetke et al., 2014	Klapoetke et al., 2014			MSVNLSLWEHGEDAGYGHWYQGTPNGTLVCSHEDNIAWLKNKGTDEEMLGANICMWMAFAACLLCLSFYAYSTWRATCGWEEVYVCLVEMVKVMIEVFHENDSPATLYLSTGNFIMWIRYGEWLLSCPVILIHLSNITGLQDQYSKRTMQLLVSDLGTITMGVTAALCGNYVKWIFFILGLCYGVNTYFHAAKVYIESYHIVPKGVCRVCVRVMAWCFFGAWTCYPLLFVFGPEGLGVLSYNASAIGHTIIDIFSKQVWGFVGHYLRIKIHEHIVIHGNLVKPTKVKVAGMEIDAEEMVEKDEEGAI
JN596950	HpChR1	Chlorophyceae	Haematococcus pluvialis (lacustris)	freshwater	Y	N		Hou et al., 2012	Hou et al., 2012			MRICLGLLAVALATLTLPCPPVNASLSKFKLFFGNSPGLVPNTTVAYGEELYRGFHQLEANGDWVVGPRDSCYCEKWAKSHGTKDEKLGAIVAMFIVFGSCVGALIFYGVAAWRTTCGWEEVYVCVIELAHVLIAIFHEIESPSTLYLSTGNQVLWLRYAEWLLSCPVILIHLSNLTGMKDDYSKRTMGLLISDIGTIVFGTTAAMSPPNYLKVIFWFCGLSYGVTTFYLAAKVYIEAYHTVPKGICRKIVRFMAWDYFGSWCMFPILFVLGPEGFGHISAYGSVIAHQVLDITSKNIWSMAGHFLRVKIHEHIIVHGNITKKTKITLAGEPVEVEEYIDSNEVDPAEMDQVQDKGTQA
		Chlorophyceae	Haematococcus pluvialis (lacustris)	freshwater	N			Rozenberg et al., 2020			1KP_AGIO_2005558.p1	MESLVMRSLLAGSTQPTNLLPGDKVSAGYDHYWINTGDEILVCTEEANAAWLESHGTKGEKTGVLVCQWFAFCACIIILMIYAYHTWKATSGWEEVYVCCVELIKVLMEIYHEFDHPCTLYLSTGNWILWLRYGEWLLTCPVILIHLSNITGLKNDYNKRTMWLLVSDIGCVVMGVTAALCYDYKKWIFYCLGLCYGSNTYFHAAKVYIEGYHTVPKGHCRNVVRLMAWCFYMAWTMFPILFLVGPEGLGKLSGYGSTILHTVADVLSKQLWTLLGHHLRVKIHEHIIIHGNLTKTMKVTVAGEDKEVEEMVDSMEEGAKDNGTSALAGRESFIIMRDRMKQKGIEVRAS
		Chlorophyceae	Haematococcus sp. NG2	freshwater	N			Rozenberg et al., 2020		TM2 can be scrambled	QAXD01000165.1_gmes_1478	MTAKTDQGQTVKWLLTKKALEERRGLDMEAAAKRIALAEVLTVHGTADTTIRPKDAEAFSRMTANEDWACGPADDCFCYKWNKSHGNDSEKLGAKVMSWIVFAICGGWEEVYVCIIELAHVCIAIWHETDSPSTLYLSTGNQALWLRYAEWLLSCPVILIHLSNLTGMKNDYSKRTMGLLVSDIGTIVFGCTAAMAGVGYLKILFWFMGLSYGCYSFFLVAKVYIEAYHTVPKGICRTIVRMLAYDFFGSWCMFPILFALGPEGFGHITAYGSMIAHFILDITSKNLWGLGGHLLRVKIHEHILIHGNITRKTKITVAGDPVEVEEYVDEAEAAEEPDKVVNKGTQDLRN
KF992039		Chlorophyceae	Hafniomonas reticulata	freshwater	N			Klapoetke et al., 2014				MTISDTNIGQPLYYGHTCQCDAWEIPYGTDMEETAGNVMQIVTIAFSVLPLFFYAYSAWKATCGWEEVYVCIVELICMVLSYEFERQSPATLYLSTGNQVVLLRYSEWLFTCPVILIHLSNITGLKDNYTKRTMALIVSDIGCIVCGVLAASSQGPIKIVFFLMGLTYGCMTYYQAGRIYIEAYHMVPKGRCKLYVRLMAWIYFITWLCFPIWFLCGPEGYGVFSFYGSSVAHSISDIWSKMVWGFIGHNLRIEIHKHILKHGDIRKKVNVNIAGEEVNVETYVEEEDEETV
KF992080		Chlorophyceae	Hafniomonas reticulata	freshwater	N			Klapoetke et al., 2014				MSFHADSDLFSDVCYCDAWTIKLGSNSEKHAIAAIDIFAIIVSVLPLMYYMYSSWKSTCGWEEVYVCSIELTKCFISLFRSYEAPGVLYLSTGNTLYWLRYGEWLLTCPVILIHLSNITGLKDAYSKRTMKLLVSDIGTIVFGVSSAASTGPLKIFFFVLGLIYGANTFFHAAKVYVESYHMVPRGTCKLLVRLMAMVYFVSWSMFPIFFVLGPEGFGVLSHLGSDIAHTWIDLMSKNLWGFIGHLLRQKIHYHILKHGDIRKTTKVNIAGEEVNVETYVEEEDEETV
KF992052		Chlorophyceae	Heterochlamydomonas inaequalis	terrestrial	Y	Y	N	Klapoetke et al., 2014	Klapoetke et al., 2014			MGGIGGGGIQPRDYSYGANGTVCVNPDVCFCLDWQQPFGSNMENNVSQGFQLFTIALSACILMFYAYEWYKATCGWEEIYVCVVEMSKICIELVHEYDTPFCLYLATGSRVLWLRYAEWLMTCPVILIHLSNITGLGTDYNKRTMVLLMSDIGCIVFGATAAFANEGYVKCACFLLGMAWGMNTFYNAAKVYYESYVLVPSGICKLLVAVMAGLYYVSWSLFPILFAIGPEGFGVISLQASTIGHTIADVLSKNMWGLMGHFLRVQIYKHILLHGNIRKPIKLHMLGEEVEVMALVSEEGEDTV
		Chlorophyceae	Heterochlamydomonas inaequalis	terrestrial	N			Rozenberg et al., 2020			1KP_IRYH_2036755.p1	MEHFAHVTPRLLSNQIVQPMHYPGVNGTTCVDSEQCWCDSWYDSYGSNLEGNIATGCQWFAFSFSVIILIFYAWHTWKATTGWEEVYVCAVELIKVSIEAFHEYDSPATLYLSTGKRVLWIRYSEWLLTCPVILIHLSNITGLKDDYSKRTMTLLVSDLGTIVFGATAALSTGFVKVIFFLLGCCYGANTFFNAAKVYIQSYHMVPKGPCKNYVRVMAWVYFISWGMFPVLFVLGPEGFNHISFYGSTIGHTVVDVMSKNIWGFLGHMLRVKIHEHILIHGDIRKTVKVKVAGEEMEIQTFMAEEDEDTVKHSTKELASRESFLVMRDRMKERGVDVRASLDADAVPIPA
		Chlorophyceae	Lobochlamys segnis	freshwater	N			Rozenberg et al., 2020			1KP_OFUE_2046577.p1	MMEVSPAEALVHTARLLMGGGGGGDQAQALEDWGNSHNGPCMCTDWLVSHGSSSEKAVAMGCLWFTFAISILILGFYAFHAWKGSTGWEEVYVCIIELILVCVEIWHEFDSPATLYLSTGNQILWCRYAEWLLSCPVILIHVSNLTGLQSEYSKRTMAMLVSDLGTIVWGTTAAMAELSYLKIIFFLLGLAYGAFQFFNTSKVYIEAYHQVPKGVCRQLVRVMAWDFFMSWAMFPILFLLGPEGFGHISQYASTIGHTIADIFSKNLWGFMAHILRNKIHEYIIIHGDIRKPTKVKVAGHEAEVEQYVDEEDEDEGAVRHSTKKLANRESFLVIRDKLAARGVEVRASLD
KF992031		Chlorophyceae	Lobomonas rostrata	freshwater	N			Klapoetke et al., 2014				MGGAARVLLAGQEASLKNGPQNSATRVDNGTLDGWFVPYGDCFCYPWYATRGTTVEYDLAYVMNWIAFAISMITLAWYAYEYVVASCGWEEVYVCIIETFNVAFEIFHEFDEPLMLYLSSGVRVPFLRYTEWLMSCPVILIHLSNLSGLKDAYNKRTMVLLVSLIGCLVTGVYCAMIPQGWVKWLMYTVSFAYCAITYWQAARVYAETYIMMPKGGCRRMVAWMAAIFFTCWGIVYPLTFALGPEGLNVISFHLSNFIHCVADLFAKLLWGAMGHHLRFMIAKHILIHGDLRKTTKVKFGNAELEVETFIEADEASEEGA
KF992075		Chlorophyceae	Lobomonas rostrata	freshwater	N			Klapoetke et al., 2014				MQYTVNYTTMGNDTYCVQGDACFCLPWFDSLGTQSEKTAANALQWTAFGISVAMLIFYAYETWKATTGWEEVYVCGVEMVKVIIEFFHEFDSPAMLYLSSGERVLWIRYAEWLLTCPVILIPLSNLTGLKDDYNKRTMRLLVSDIGTIVMGATSAMCTGNWLKILFFCLGLLYASNTFFHAAKIYIESYHIVPKGTCRMLVRLMAWIFFASWACFPLLFVLGPEGFGHISWYASTIGHTIIDLMSKNLWGMLGHFLRVQIHKHILLYGDIRKKVMVNVAGEQMEVETMVEE
		Chlorophyceae	Lobomonas rostrata	freshwater	N			Rozenberg et al., 2020			1KP_JKKI_2009146.p1	MSSPVVGEQWPLDSGPGPQSPAVYAGNGTVLLDEGDCYCADWYEKKGTDSEETFAQVMGWIVFGATLSVLLANACIFAKWGRHAVRWEVSWIMGIAFSFYCFYNPAPWASPQMVWLNTGNFVVMGRYTQWLMATPAISCLVANMTGRPRGYSLRDMFLVLTDVWAVAAFIVCCLSDDIWVKIFFYVFALLFFLIVFFFAGMSFKELIKNDCPTEGSKMTAKMVVVAYFVGQNVHTLFSTIGPEVGNFLNTLQTEIGATFGDLTAKVLFCILATILNFQVFIYHKREAENKAVEEEEAQAE
		Chlorophyceae	Lobomonas rostrata	freshwater	N			Rozenberg et al., 2020			1KP_JKKI_2057554.p1	MDPYASLAGMVDPLATGAYPMAVRREMLSGTNMNLVNFTVCTPDPDVWCIPAGSCFCEPWLDPLGTTIEGNVSTAMQWVSFGITIGCLLYYAYSAYKSICGWEEVYVGLVEIAKCMVEVYHEFDTPCFLYLSTGDRVLYIRYAYWLLTCPVILIHLCNLTGLKDDYSKKTMWLLCSDIGCITFGTLCAMTTLPWLKIVLFCIALCYGMFTFFNAAKVYIESYYMVPKGICRQIVRLMAWVYFVTWALYPVMFVLGQEGFGHISWFASTIYHTTSDLFSKNLWGFLGHELRIKIAEHIIKYGDIRKVTKVNMVSQEMEVETFVEAEDEDTVRGKTAKDYDQRRGFRMVKET
KF992054	NsChR	Chlorophyceae	Neochlorosarcina sp.	freshwater	Y	Y	N	Klapoetke et al., 2014	Klapoetke et al., 2014			MADFVWQGAGNGGPSAMVSHYPNGSVLLESSGSCYCEDWYTSRGNHVEHSLSNACDWFAFAISVIFLVYYAWAAFNSSVGWEEIYVCTVELIKVSIDQFLSSNSPCTLYLSTGNRVLWIRYGEWLLTCPVILIHLSNVTGLKDNYSKRTMALLVSDIGTIVFGVTSAMCTGYPKVIFFILGCCYGANTFFNAAKVYLEAHHTLPKGSCRTLIRLMAYTYYASWGMFPILFVLGPESFGHMNMYQSNIAHTVIDLMSKNIWGMLGHFLRHKIREHILIHGDLRTTTTVNVAGEEMQVETMVAAEDADETTV
		Chlorophyceae	Pandorina morum	freshwater	N			Rozenberg et al., 2020			1KP_RYJX_2004815.p1	MEVWEHPVARSLVGTTYTNLNNGSLVIPDNECFCMAWIKSMGSDVEKKIANALQWSAFAFSVVILMYYAYATWKTTCGWEEVYVCCVELTKVVIEFFHEFDEPSMLYLGNGNRVLWLRYGEWLLTCPVILIHLSNLTGLKDDYNKRTMRLLVSDVGTIVWGATSAMSKGYVKVVFFLLGCLYGANTFFHAAKVYIESFHTVPKGLCRQVVRVMAWLFFVSWGMFPMLFLLGPEGFNHLSLYGSTISHTIIDVLSKNVWGLLGHFLRLKIHEHILLYGDIRKVQKIKVAGQELEVETMMAEEGEDTVKKPTAHYANRESFLIMRDKLKEKGFEVRASLDNSSGDVGGSGEA
		Chlorophyceae	Pandorina morum	freshwater	N			Rozenberg et al., 2020			1KP_RYJX_2009716.p1	MEHPLARSLFETQRSYLGNGTVCHSASSCYCEGWLVSRGTPLERKVAQRLQWITFGISVATLLWYAFQGWRATCGWEEVYVALIEMIKCVIEAFHEFNTPAMLYLSTGAPVVWLRYAEWLLTCPVLLIHLSNLTGLNNDYSLRTMGLLVSDVGCIVWGASAAMAKGYLRLTFFLLGCAYGGYTFFHAAKVYIEAYHVVPKGQCRKLVISMAWVYFLSWTLFPVLFAVGPEGFGQVSLYGSAIGHCILDLFSKNIWGVIGNQLRVKIYQHIQLYGDIRKKQTIMIAGQELEIETMVEQDNAGSAGGGSGKGGAGQSFLVVKVRSRASTDLTAITQMEIPSVPTGGGGARAN
KF992082		Chlorophyceae	Phacotus lenticularis	freshwater	N			Klapoetke et al., 2014				MRTPLLAVLAIMAFLATTAVCEEAREVVTLDDGTELQMHGDEDLSGPKRQLMKKALFGDPVPIPEYDVCVPTMFGCSNDFWCNPEYNLTDAGFGFCQITWPEQERAFAVGLFKKLSWQIPHGSETEKKVLRGFQWVAFAFSLGVLAYYAYNSWKATTGWEEVYVCIVELIKVCLEIWHEPDHPATLYLSAGNFILWLRYGEWLLTCPVILIHLSNLTGLKDNYSKRTMMLLISDIGCIVWGVTSALTTLTWLKWFFFFIGLCYGLSTFFHAGRVYIESYMMLPKGQCRKILRIMAGVYYFSWSAFPILFILGPEGFGHISAYASTIGHTINDMLSKQLWTLLGHHLRNLIHIHIIKHGNLTRKTKMTFLGQDVEVEEMVEEEGDDTV
		Chlorophyceae	Pteromonas angulosa	freshwater	N			Rozenberg et al., 2020			1KP_LNIL_2007488.p1	MGVGPPEAVPVPSQPSWMQDAGGVMTIPGSDYWKIPGNETYDETWACGPIDSCFCEPWYTPLGTDAEKTAATASKWIVFATCVINLMYYGWSAWKATCGWEEVYVTVIEIIHVSLGIWHHWDSPATLWLSTGNMAVWLRYAEWLLCCPVILIHLANLTGMKNNYNKRTMTLLVGIIGCLVFGATAAMAITVVKIIMFLISMIYFCIVFFDAAKVYIESYHTVPKGVCRLLVRIQATLYFIAWSMYPILFVLGPEGFGKISAYGSVLAHEILDLFAKNTWTFLGHLLRIKIHQHILKHGNLVKKTKIMVAGEEREIETYVDDQEEGYEDLGTAELANRQSFVIMRDRMKAK
		Chlorophyceae	Pteromonas angulosa	freshwater	N			Rozenberg et al., 2020			1KP_LNIL_2008704.p1	MMKRLSLLGLLACLACAGVVGGEDVAALAPGVEGGARSLQGGSVTGNTVPVPEVTVCQESMFGCANNFWCDPALNLTDAGFGMCQITYPVSERPFVVGLLNEMAWQIPHGTKEEKKALQALQWTAFAFCVLVLFYYAYNHWKATTGWEEVYVCIIELVKVCLEIWHEVDMPATLYLASGNFILWLRYGEWLLTCPVILIHLSNLTGLDNNYSKRTMQLLVSDIGCIVWGVSAALATGYLKWIFFFVGLCYGMSTFFHAGRVYIESYMILPKGKCRNMLRYMAAVYFISWSLFPILFILGPEGFGHISAYGSTIGHTIADMLSKQLWTLMGHHLRNLIHIHILKYGKLTKK
		Chlorophyceae	Pteromonas sp. M2761	freshwater	N			Rozenberg et al., 2020			1KP_ACRY_2041915.p1	MGNGPPETVPIAAQPLWMQDAGGVMTIPGSDYWSIPGNDTYEDWACGPMHSCFCEPWYHSLGSDAEKTAATASKWIVFATCVINLLYYGWSAWKATCGWEEVYVTVIEIIHVSLGIWHHWDSPATLWLSTGNMAVWLRYAEWLLCCPVILIHLANLTGMKNNYNKRTMTLLVGIIGCLVFGATAAMAVGVVKIIMFLISMIYFCVVFFDAAKVYIESYHTVPKGVCRTLVRIQAALYFIAWSMYPILFVLGPEGFAKISAYGSVLAHEILDLFAKNTWTFLGHLLRIKIHQHILKHGNLVKKTKIMVAGEEREIETYVDEEEEGYEDLGTAELANRQSFVVMRERMKAKG
		Chlorophyceae	Scenedesmus sp. ARA	freshwater	N			Rozenberg et al., 2020			RWJJ01001661.1_gmes_11581	MPADQLAATIANIIIAVVGILSLAFYGAHSYLSTCGWEEVYVCVVELMKVFIEIFLEYCVPVTFYETNGNFIVWVRYAEWLLTCPVILIHLSNLTGLADDYNKRTMSLLVSDIGTIVMGVTAAIASGYVKVRGRRQQQQLQQQHVFFTSWLGYPVLFVLGTEGFFRVLSPWGSVVGHCIVDLLSKNLWGFLGHHLRIHVQEHIAMHGILRVRRVRKVLGLFELEVRRGQQQQQQQQHSSSGGGSSGGGSSGGGSSGGGSSSCYCGDGSTSAAAAAAAAAAVETFVEDDSLPGAVRSSMAGVARRKSIQKARSNLTAKGQHCCELDLTSPAAAITPKSPHPSTPGNQPANA
KF992084		Chlorophyceae	Spermatozopsis exsultans	freshwater	Y	N		Klapoetke et al., 2014	Klapoetke et al., 2014			MSLVPRLLAEAAVVFNTSVAPGRPGGRGPQNPSVPLGNGWVGVPEELCYCKGWYNLKGSDSQASFADIMQWVVFVLCMLVVVWNAINFFYYSRQTTSWECVFVMTIVCAFYGFSIWHQFDSPVIAYFSTGNISVLLRYGQWLFCTPVLLVAVSDMTGRNGSYSREHMLMIMADVFAVTIYVGTAVSPNFWVKFFCTAFSTIAFMYLFFMANRCYKKLLDDVPTARCRSLVQLIRVVFFVGWNMHTCSSLANPEVLNFLNALEYQITACFGDLVAKVLFCALATYLRVLMHHDAPPEEEDDAIGPNQIAMDDACEGGYEGAARAAAA
		Chlorophyceae	Spermatozopsis exsultans	freshwater	N			Rozenberg et al., 2020			1KP_MXDS_2001008.p1	MEALATFARRLMGGGGEEDHSEDDLIGQHAGGIFCVDTYVYRGEPYEKAGATAMLWLCFITCILVLTFYAYHWWKASTGWEEVYVCIVELCCYAVEIFHHFDSPVTLYLHDGTQVPWLRYLEWLMTCPVILMHTSNLTGLQDDYSKRTMNVLVGVIGIIVLGAVSAMATGPVKVFFYLLSCLYSVYTYYYITKTYIEAYNMVPKGQCKLIVKAMAAIFFLTWNMYPILFLLGPEGFHAISIYANVIAHTTCDLLAKNMWGLLGHHLRYKIHQHILIHGDLRKKTRVKIGNDEIEVDEFLEIDDAEALPPDEVIKNDTQRYATRGSFLIMADALKRQGVEVRANLDGSSAE
		Chlorophyceae	Spermatozopsis similis	freshwater	N			Rozenberg et al., 2020			1KP_ENAU_2000997.p1	MEAVGAAARGLLGASSSTVFPPGVSGPGEIAHNVWVVDLGTSHGADYEFVGVRAIQWIAFAVSISILVFYAWHTWKATCGWEEVYVCAVELIKVCLEIFHEFDSPATIYLFDNTQVLWLRYSEWLLTCPVILIHLSNLTGLADDYSSRTMRLLVSDIGTIVMGVTSALASGPIKIVFFFLGVVYSSNTFFHATKIYMEAFKLVPKGHCKALVRAMMYVFFVSWVMFPILFVLGPEGFGHLSAYGSTIGHTVADLLSKNLWGLLGHHLRYKIHEHILLHGDIRRKAKVNVAGEDMEIEEMVDEEDEDTVRNDTAQLYSKRASFIMMKNNMERAGVEVKATFDEPGGGRGGG
KF992053		Chlorophyceae	Stephanosphaera pluvialis	freshwater	Y	Y	N	Klapoetke et al., 2014	Klapoetke et al., 2014			MASYNSSQWVHGDDVGYGHWYQDTPNGTLVCSNEDNIAWLKYKGTDAEMLGANVCMWMAFAACLLCLMFYAYSTWRATCGWEEVYVCLVEMVKVMIEVFHENDSPATLYLSTGNFIMWIRYGEWLLSCPVILIHLSNITGLQDQYSKRTMQLLVSDLGTITMGVTAALCSNYVKWIFFIAGLCYGVNTYFHAAKVYIESYHIVPKGICRICVRVMAWCFFAAWTCYPLLFVFGPEGLGVLSYNASAIGHTIIDIFSKQVWGFVGHYLRIKIHEHIVIHGNLVKPTKVKVAGMEIDAEEMVEKDEEGAI
KF992040	ShChR/Chronos	Chlorophyceae	Stigeoclonium helveticum	freshwater	Y	Y	Y	Klapoetke et al., 2014; Duan et al., 2019	Klapoetke et al., 2014			METAATMTHAFISAVPSAEATIRGLLSAAAVVTPAADAHGETSNATTAGADHGCFPHINHGTELQHKIAVGLQWFTVIVAIVQLIFYGWHSFKATTGWEEVYVCVIELVKCFIELFHEVDSPATVYQTNGGAVIWLRYSMWLLTCPVILIHLSNLTGLHEEYSKRTMTILVTDIGNIVWGITAAFTKGPLKILFFMIGLFYGVTCFFQIAKVYIESYHTLPKGVCRKICKIMAYVFFCSWLMFPVMFIAGHEGLGLITPYTSGIGHLILDLISKNTWGFLGHHLRVKIHEHILIHGDIRKTTTINVAGENMEIETFVDEEEEGGV
		Chlorophyceae	Tetrabaena socialis NIES571	freshwater	N			Rozenberg et al., 2020				MDHRQLLQVIDLGNGSHIVPDDQCFCKAWQQSRGSRLESQVAGGLQWFAFAFSLSILAYYAYHAWRATCGWEEVYVCCVELTKVIIEFFHEYDAPASLLLPNGHRVQWLRYGEWLLTCPVILIHLSNLTGLQTDYSNRTMLLLVSDIGTIAMGTTAAMSAGPPKIVFFLLGCAYAVVTFYHASMIYIEGYHMVPHGRSRTIVRCMAWVFFLSWGAYPVLFLLGPEGFGNLSIYGSIIGHTVIDVLSKNVWGLLGHNLRNKVWHHIEKYGDTRRKIRVKLTFYEFEVMALHIEEAPKIKERYAPRESFSVVIHDRAISGTGTSEVTSNSCRMSVDVPRKSSIGAAPRASGN
		Chlorophyceae	Tetrabaena socialis NIES571	freshwater	N			Rozenberg et al., 2020				MEGPLDDWRRSLNQRTFTDLGNGSFIIPNDGQCFCEAWLKSKGSHVEGLVANVLQWSAFGFSALILVFYAYQTWKATCGWEEIYVCAIEFTKVIIEFFHEFDEPAMLMLSSGARVQWLRYGEWLLTCPVILIHLSNLTGLKDDYNKRTMRLLVSDIGTIVWGATSAMSKGYVKIVFFLLGCCYGANTFFHAAKAYHTVPKGNCRLIVRCMAWLFFVSWGMSPILFVLGPEGFGHLTVYGSTIGHTIIDVMSKNCWGLFGHVLRVKIHEHILLHGDIRKKTKIKVAGQEMEVETLMAEEDEDTVKQPTAQYANRESFIVMRDRLKEKGFEVRASLGEGSPNGGEGGGDMAM
		Chlorophyceae	Tetradesmus obliquus	freshwater	N			Rozenberg et al., 2020		can be N-truncated	NEDT01000234.1_gmes_12438	MPADQLAATIANIIIAVVGILSLAFYGAHSYLSTCGWEEVYVCVVELMKVFIEIFLEYCVPVTFYETNGNFIVWVRYAEWLLTCPVILIRLSNLTGLADDYNKRTMSLLVSDIGTIVMGVTAAIASGYVKVRGRRQQQQLQQQHVYGSSRRLVKWMALVFYTSWLGEEGRHMSYGNTGAGAATGAAPPCYPVLFVLGTEGFFRVLSPWGSVVGHCIVDLLSKNLWGFLGHHLRIHVQEHIAMHGILRVRRVRKVLGLFELEVRRGQQQQQQQQHSSSGGGSSGGGSSGGGSSSCYCGDGSTSAAAAAAAAAAVETFVEDDSLPGAVRSSMAGVARRKSIQKARSNLTAKG
		Chlorophyceae	Vitreochlamys sp. M2074	freshwater	N			Rozenberg et al., 2020			1KP_QWRA_2058964.p1	MSAVRWNGTWDVISEGNGGPEALGVNYPNGSLMLASAGSCYCPGWYVSRGNNLEGDLSNAADWIAFSLSLIFLIYYGWATWKATCGWEEVYVCTVEMVKVIVDQYLNTATPATLYLSTGNRVLWIRYGEWLLTCPVILIHLSNITGLKDDYNKRTMKLLVSDIGTIVFGVTSAAASGWVKALFFVIASVYGANTFFHAAKVYIQSYHMMPKGRCKELVRAMAWIYYVSWGMFPVLFVLGPEGFNKMNLYQSNISHTVIDLMSKNIWGMMGHILRRWIHTHILIHGDLRKTTKINIAGEEMEVETFMAADEADEDTVKHPTKALANRDSFVNMRDKLKEKGFDVRASLEAS
KF992068		Chlorophyceae	Volvox aureus	freshwater	N			Klapoetke et al., 2014				MHKVKYEIPQASRHHRLAQPQGQTDFRPLHRKAPTTILCTSLKQLQAIILNFFRQAIQIRRKRFLTPRMDHPVARSLIVGKVYSDLSNGSLVIPSNDCFCLKWLKSRGSTIEQKIANALQWFAFGLSVLILIYYAYATWKTTCGWEEVYVCCVELTKVVIEFFHEFDAPSMLYLSNGNRVLWLRYAEWLLTCPVILIHLSNLTGLKDDYNKRTMRLLVSDIGTIVWGTTAAMSTGYVKVIFFLMGVIYGANTFFHAAKVYIEAYHTVPKGLCRQVVRVMAWLFFASWGMFPVLFLLGPEGFGHIGLYGSTIGHTVIDLLSKNCWGLLGNFLRVKIHEHILLYGDIRKVQKIKVAGQELEVETMMTEEATDTI
		Chlorophyceae	Volvox aureus	freshwater	N			Rozenberg et al., 2020			1KP_POIR_2033228.p1	MDHPLSRALVSTNYVDLGNGTVCIQKGQCVCEAWLKGKGTSAEGQAAFALQWITFSLSLSCIIWYAYQTWRATCGWEEFYVAVLEMVKFIIEAFHEFDSPATLWLSTGNAVAWLRYGEWLLTCPVILIHLSNLTGLKDDYSKRTMGLLVSDVGCIVWGATAAMSHGWVRILFFLIALCYGLYTYFHAAKVYIESYHSVPKGICRDLVRLMAWVFFCSWAMFPILFMLGPEGFGHISHYGSAIAHAILDIISKNVWGLIGNYLRVKIHEHILLYGDIRKRQVINVAGQDMEVETLVAEEDDETYKQSTAKYASRESFTIMRDRLKKKGYEIRASLDGNPSSPESENPVPAG
EU622855	VcChR1	Chlorophyceae	Volvox carteri	freshwater	Y	Y	Y	Zhang et al., 2008	Zhang et al., 2008			MDYPVARSLIVRYPTDLGNGTVCMPRGQCYCEGWLRSRGTSIEKTIAITLQWVVFALSVACLGWYAYQAWRATCGWEEVYVALIEMMKSIIEAFHEFDSPATLWLSSGNGVVWMRYGEWLLTCPVLLIHLSNLTGLKDDYSKRTMGLLVSDVGCIVWGATSAMCTGWTKILFFLISLSYGMYTYFHAAKVYIEAFHTVPKGICRELVRVMAWTFFVAWGMFPVLFLLGTEGFGHISPYGSAIGHSILDLIAKNMWGVLGNYLRVKIHEHILLYGDIRKKQKITIAGQEMEVETLVAEEED
EU285661	VcChR2	Chlorophyceae	Volvox carteri	freshwater	Y	Y	Y	Kianianmomeni et al., 2009	Kianianmomeni et al., 2009			MDHPVARSLIGSSYTNLNNGSIVIPSDACFCMKWLKSKGSPVALKMANALQWAAFALSVIILIYYAYATWRTTCGWEEVYVCCVELTKVVIEFFHEFDEPGMLYLANGNRVLWLRYGEWLLTCPVILIHLSNLTGLKDDYNKRTMRLLVSDVGTIVWGATAAMSTGYIKVIFFLLGCMYGANTFFHAAKVYIESYHTVPKGLCRQLVRAMAWLFFVSWGMFPVLFLLGPEGFGHLSVYGSTIGHTIIDLLSKNCWGLLGHFLRLKIHEHILLYGDIRKVQKIRVAGEELEVETLMTEEAP
		Chlorophyceae	Volvox globator	freshwater	N			Rozenberg et al., 2020			1KP_ISPU_2005709.p1	MDHPVVRSLVSAHYLGNGSVVIPHNQCFCAAWQRSKGTDEEKRVSQRLQWFAVSFSVLSLIYYAYAKWKTTCGWEEMYVCAVEVTKVVIEYFHEFDQPATIFLSNGSFVPWLRYCEWLMTCPVILIHLSNLTGLKEDYNKRTIALIVSDVGTIVFGASAAFSKGYSKIFFFLLGCVYSTNTFYYAAKVYIESYHEVPKGACRKLVIAMAWSFFASWGMYPVLFLLGREGFSHISPYGSSIGHTALDLIAKNLWGLLGHHLRLKMHRQIQMEVDSNKVTTIKVIPKQASL
		Chlorophyceae	Volvox globator	freshwater	N			Rozenberg et al., 2020			1KP_ISPU_2052027.p1	MDHPVVRSLLNVQYTNLGNGSLVIPDDECFCMDWIKSKGSNTEQKVANGLQWFAFAFSVIILTYYAYATWKTTCGWEEVYVCCVELTKVIIEFFHEFDEPAMLFLSSGSRVQWLRYAEWLLTCPVILIHLSNLTGLKDDYSKRTMRLLVSDIGTIVWGATSAMSTGYVKIIFFLMGLGYGANTFFHAAKVYIESYHTVPKGICRQIVRTMAWTFFASWGMFPVLFLLGPEGFGHLTVYGSTIGHTVIDIMSKNVWGFMGNFLRLKIHEHILMHGDIRKITKIKVAGQELEVETLVAEEDADTIKNSTARYANRESFLVMRDKLKEKGFEVRASLENSGMDAAAIAASAAN
MT002479	PsChR1	Chlorodendrophyceae	Platymonas (Tetraselmis) subcordiformis	marine	Y	Y	Y	Govorunova et al., 2020	Govorunova et al., unpublished	identical to KF992071 from Tetraselmis chui, but shorter N-terminus		MGNANSFPRPEDDFYTKCGDFHDQNGSLLVQQIGRGLQWVTFVVSWFQLAFYGYQSVKSTLGWEETYVCVVEAIKITFDIFFMYSTPATIYQTNGNTVSWLTYSEWLLTCPVILVQLCNITGLESDFSNRTMQVLVSDVGAIVMGTYAAFSAGWLKAVFFLLGCSYGAFTFYHAAKVYIESYYMVPKGLCRNLVKAMAWCFFTSWVGFPIIFLAGPDGFGHLSIWAEVAAQQICEIFSKNVWGFLGHFLRVKIHEFIIIHGDCRKLSKVKFAGKELMVMSYVEKDGNDTIRTSTRQHVQRRASFTKMRDLLKKRGVNTRKSIDRV
JX983143	PsChR2	Chlorodendrophyceae	Platymonas (Tetraselmis) subcordiformis	marine	Y	Y	Y	Govorunova et al., 2013	Govorunova et al., 2013	nearly identical to KF992081 from Tetraselmis chui		MGFQLNPEYLNETILLDDCTPIYLNVGPLWEQKVARGTQWFGVILSLAFLIYYIWITYKATCGWEELYVCTIEFCKIVIELYFEFSPPAMIYQTNGEVTPWLRYAEWLLTCPVILIHLSNITGLNDDYSGRTMSLITSDLGGICMAVTSALSKGWLKWLFFVIGCCYGASTFYHAALIYIESYYTMPHGVCKNMVLAMAAVFFTSWFMFPGLFLAGPEGTNALSWAGSTIGHTVADLLSKNAWGMIGHFLRLEIHKHIIIHGDVRRPITVNTLGREVTVSCFVDKEEEDEDERISTKTYANRASFMKMRNDMEQRGIQTRKSLEML
MT002480	PsChR3	Chlorodendrophyceae	Platymonas (Tetraselmis) subcordiformis	marine	Y	Y	Y	Govorunova et al., 2020	Govorunova et al., unpublished	identical to KF992070 from Tetraselmis chui		MADLRYGPEPVFGSCADGNPETFCQLVVNTTLYPALLVDLGPVWEQVASRGTQWFTFVLSVLMTGWFVYNFYTGHCGWEVIFVTTIEFIKIIIELFYEYETPCMIYSVFGPVTSWLRYIEWLLTCPVILIHLSNLTGLDEEYSARTMGLLTSDQGTICFGITSALSRHGLIKIITFLVALCFGVSTFYSASRVYIESYHQVPKGLCRKLVRYLTTMFFCSWLMFPLLFLAGPEGMVYLTWSGSTIGHTVADLMSKNIWGLIAHYLQVKIREHIILHGDVRAKVEKTVAGHTFEVEGFRDEGDDDAEAVSESKLDRRNSFQLIAARLEKKGEQVKLGRKGE
MW557560	PsChR4	Chlorodendrophyceae	Platymonas (Tetraselmis) subcordiformis	marine	Y	N		Rozenberg et al., 2020	this study			MSSPLAGPQWAVCDAERGGVALCSAAQLSEALGSCAYWGDPQALSSAKVGLESAVVALALALAAFHLWQLFQGFRDWTLFYYTLVVAAQYLISLTATGAVPVALYVPCTAPVNWLRYAAWLLILPAMVIALCRVTGLSSVYPRLQDPLILLSILMVILGVSTAAAADVTTKGVLFALAGVAGLGAFAYAVIQFIELYYTLNIVGCRRGTYPLAALWCIVWVGYPVLFIAGPEGFGSLSAPASAIAYAFVDLVKLSWGLCAWNLNQNCRRYARKYGTVSKKVTLPFGLGTVAVRTFYNEND
KF992072	SdChR	Chlorodendrophyceae	Scherffelia dubia	freshwater	Y	Y	Y	Klapoetke et al., 2014	Klapoetke et al., 2014			MGGAPAPDAHSAPPGNDSAGGSEYHAPAGYQVNPPYHPVHGYEEQCSSIYIYYGALWEQETARGFQWFAVFLSALFLAFYGWHAYKASVGWEEVYVCSVELIKVILEIYFEFTSPAMLFLYGGNITPWLRYAEWLLTCPVILIHLSNITGLSEEYNKRTMALLVSDLGTICMGVTAALATGWVKWLFYCIGLVYGTQTFYNAGIIYVESYYIMPAGGCKKLVLAMTAVYYSSWLMFPGLFIFGPEGMHTLSVAGSTIGHTIADLLSKNIWGLLGHFLRIKIHEHIIMYGDIRRPVSSQFLGRKVDVLAFVTEEDKV
		Chlorodendrophyceae	Tetraselmis astigmatica	marine	N			Rozenberg et al., 2020			MMETSP0804_DN10817_c0_g1_i1.p1	MGNTFPRPVDDLFEVCTEFHDPNGSLFWQYLGRGLQWLTFILSWSQLAFYGYQSFRTTMGWEETYVCVIEAFKITLDIFFMYSTPATIYQSNGNTVSWLTYSEWLLTCPVILVQLCNITGLEADFNDRTMQVLISDVGAIVFGTYAAFSSGWLKMVFFLIGCCYGSFTFYHAAKIYIESFYIVPKGTCRFLVKYMAWCFFISWVGFPVIFLAGPDGFGHISIWAEVVGQQICELLAKNVWGLFGHILRIKIHEHIVQYGDVRAPKKLKFGGKSLMVMGWVENDCEDTIRVSTQKMVQRNESLTKVRDNMKKRGLNTRQSMDFDRDLSLPELVLAPGMPPEYKQKIHFDME
		Chlorodendrophyceae	Tetraselmis astigmatica	marine	N			Rozenberg et al., 2020			MMETSP0804_DN5417_c0_g1_i1.p1	MSGHPQPYPGTCPNGSPTDICALIVNTTLYDPLIVDLGPAWEQYFSRGTQWFTFILSVIMSIWFVYNMYTGHCGWEVIFVTVIEFTKIVVEIFWEYETPNMIYSVFGPVTSWLRYIEWLLTCPVILIHLSNLTGLDEEYSARTMELLTSDQGTICFGITAALAGPGWIKVITFVVGLSFGINTFYTASRVYIEAYHQVPKGLCRTLVKYLCGMFFCSWLMFPLLFLAGPEGFGYLTWSGSTIGHTVADLLSKNIWGLIAHYMQVKIREHILIHGDIRKTVEKTVAGHTFEVEEFATKDDEDAEEVEDSPLDRRASFQLIGKKLERHGQDVALGKERDEEDGTMKGNMNPM
MW557561	TaChR	Chlorodendrophyceae	Tetraselmis astigmatica	marine	Y	N		Rozenberg et al., 2020	this study		MMETSP0804_DN11001_c0_g1_i1.p1	MDAGPNPILLPYCSTSDSVCDSLSQNLQQCPYWSGPGPAAATQLALQAAVAAAALLLCGFYCFQHAQGFQLWVITYYTLIVAGQYIIAAAAPKDLPAYLYLPCTPAPVNWLRYGSWLLILPAIILALARAGSLSGNYSHLLEQMLISHVLTVVLGVSAAATPSTAAKAVLLAFAGISGIASLVYTAVQYFLMYTVLVFPDCRRAVLILAGLFYTFWILYPVLFLAGPEGCGSLSSTASGIAYSVADLIKLVWGVGAWYLNRLCRQYLLHYDTELTKVTIPMGLGV
KF992087	TchChR	Chlorodendrophyceae	Tetraselmis chui	marine	Y	N		Klapoetke et al., 2014	Klapoetke et al., 2014			MSSPQTEPPLAQSLSTCDARGGLDLCSAAQLSEALNACGYWDDPVSLNSAKVGLESAVVALALTLAAFHLWQLFHGFREWTLFYYSLVVAAQYLISLTATGAVPVALYVPCTAPLNWLRYAAWLLIVPAMVMALCRVTGLSSVYPRLQDPLLLLSVLMVVLGVSTAAAADITTKAVLFALAGVAGLAAFVYAAIQFIELYYTLNIVVCRRGIYPLAALWGIVWVGYPVLFIAGPEGFGSLSAPGSAIAYAFIDLAKLSWGLCAWNLHQNCRSYALKYGTTSKKVALPFGLGTVAVRTFFNENDLEETETGSQTAGAHYLEDEAEALQAA
		Chlorodendrophyceae	Tetraselmis chui	marine	N			Rozenberg et al., 2020			MMETSP0491_DN16897_c0_g1_i1.p1	MSGSPESLPGTCGPNFENSTVCALIVNTTLYDPLILNLGPPWEQAVSRGTQWFTFILSVAMTVWFFYNMYTGHCGWEVIFVTIIEFTKIIIELFWEYETPCMIYSVFGPVTAWLRYIEWLLTCPVILIHLSNLTGLDEEYSARTMNLLTSDQGTICFGITAALCPPGWIKIVTFLVGLSFGLNTFFTAARVYIESFHQVPKGLCRRLVKYLCAMFFCSWLLFPLLFIAGPEGTGYLTWSGSTIGHTVADLLSKNIWSLIAHYLQVKIREHILIHGDVRKTIEKTVAGHTFEVEEFADKDEEGAEERQGAFDRRNSFQLIGAKLQKGGKDIKYGKGNEMEDGDEGMEKGQQ
KF992057	TcChR	Chlorodendrophyceae	Tetraselmis cordiformis	freshwater	Y	Y	N	Klapoetke et al., 2014	Klapoetke et al., 2014			MGWKINPLYSDEVAILEICKENEMVFGPLWEQKLARALQWFTVILSAIFLAYYVYSTLRATCGWEELYVCTVEFTKVVVEVYLEYVPPFMIYQMNGQHTPWLRYMEWLLTCPVILIHLSNITGLNDEYSGRTMSLLTSDLGGIAFAVLSALAVGWQKGLYFGIGCIYGASTFYHAACIYIESYHTMPAGKCKRLVVAMCAVFFTSWFMFPALFLAGPECFDGLTWSGSTIAHTVADLLSKNIWGLIGHFLRVGIHEHILVHGDVRRPIEVTIFGKETSLNCFVENDDEEDDV
		Chlorodendrophyceae	Tetraselmis sp. GSL018	marine	N			Rozenberg et al., 2020			MMETSP0419_DN14107_c5_g1_i1.p1	MGQTSSFPRPEVDTYNVCAEISDPNGSLLTQQVGRSLQWFTFVLSWLQLAFYGYQSFRATMGWEETYVCIIEAIKITLDIFYMYASPATIYQTNGNTVNWLTYSEWLLTCPVILVQLCNITGLESDFNDRTMQVLISDVGAIVFGVSSAFSEGPLKMFFFLCGCCYGIFTFYHAAKIYYESYHMVPDGLCRNLVRYMAWCFYISWVGFPIIFLTGADGYGPLTIWAEVALQQIVEVLAKNVWGMLGHILRLKIHEHIIMYGDVRKPNKIKFGGKEVRILSWTDKEDENTIRKSAKHLVGRRSSFLRMRDQMKRRGIPTRGSIDNIQYDGGAEYEDEEARSPTGKKGPPRI
		Chlorodendrophyceae	Tetraselmis sp. GSL018	marine	N			Jinkerson et al., unpublished				MAGRPESLAGTCGDSNPDSVCQLFVNTSLYAPIYMDIGPGWEQTFSRGTQWFTFVLSVLMTGWFFYNLYTGHCGWEVIYVTIVEFIKIVVEIFFEYDTPCMVYSVFGPVTPWLRYIEWLLTCPVILIHLSNLTGLDEEYSARTMHLLTADQGTICFGVTAALSPNGWIKILCFVIGLSFGVDTFYTASMVYVEAFHQVPKGLCRRLVKYLASLFFCSWLMFPILFLAGPEGTGFLTWSGSTISHTIADLLSKNIWGLVAHFLQVKIREHIILNGDIRTKVEKTVAGHTFEVEGFRDADDADGGEAEVNKESKLDRRASFQMIAARLQKNGQEVKLTGGEEDDEGKPAVAP
KF992058		Chlorodendrophyceae	Tetraselmis striata	marine	Y	N		Klapoetke et al., 2014	Klapoetke et al., 2014			MSGSPQPFPGTCGPGYDDDVVCALVVNTTLYDPLFVPLGPPWEQMVSRGTQWFTVILSILMTGWFFYNMYTGHCGWEVIFVTIIELAKIFIELFWEYETPCMIYSVFGPVTSWLRYIEWLLTCPVILIHLSNLTGLDEEYSARTMNLLTSDQGTICFGITAALSPHGWIKIVLFLIGLSFGVNTFLTAARVYIESYHQVPKGRCRNLVKYLCGMFFCSWLLFPLLFIAGPEGTGYLTWSGSTIGHTVADLLSKNIWGLIAHYLQVKIREHILIHGDVRKTVEKTVAGHTFEIEEFADKDDEDAVV
KF992079		Chlorodendrophyceae	Tetraselmis striata	marine	Y	N		Klapoetke et al., 2014	Klapoetke et al., 2014			MADLRYGPEPVFGSCADGDPESYCRLIVNTTLYPVLVVELGPVWEQLVSRGTQWFTVILSIFMTLWFIYNFYTGHCGWEVIFVTTIEFIKILIEVFFEYETPCMIYSVFGPVTSWLRYIEWLLTCPVILIHLSNLTGLDEEYSARTMGLLTSDQGTICFGVTAALSRNGVVKVITFLTALCFGVSTFYSASRVYIESYHQVPKGLCRRLVRYLTAMFFCSWLMFPLLFLAGPEGLAYLTWSGSTIGHTVADLLSKNIWGLIAHYLQVKIREHIILHGDVRAKVEKTVAGHTFEVEGFRDEEDDNA
KF992089	TsChR	Chlorodendrophyceae	Tetraselmis striata	marine	Y	Y	N	Klapoetke et al., 2014	Klapoetke et al., 2014			MFAINPEYMNETVLLDECTPIYLDIGPLWEQVVARVTQWFGVILSLVFLIYYIWNTYKATCGWEELYVCTVEFCKIIIELYFEYTPPAMIFQTNGQVTPWLRYAEWLLTCPVILIHLSNITGLNDDYSGRTMSLITSDLGGICMAVTAALSKGWLKALFFVIGCGYGASTFYNAACIYIESYYTMPQGICRRLVLWMAGVFFTSWFMFPGLFLAGPEGTQALSWAGTTIGHTVADLLSKNAWGMIGHFLRVEIHKHIIIHGDVRRPVTVKALGRQVSVNCFVDKEEEEEDERI
	TsChR2	Chlorodendrophyceae	Tetraselmis striata	marine	N			Rozenberg et al., 2020			1KP_HHXJ_2004754.p1	MACPADPSGGLSLCSAEQPSPLVGVGAACYWGAPANQASAQLGLESAVVALALALAAFHLWQLLTRGFREWTLLYYCLVVAAQYLLSLTANGAVPIALYVPCTAPVNWLRYAAWVLIMPAMVMALCRVTGLSSVYPRLQDPMLLLHLLMLVLGVSTAAAADVTTKAVLFALAGAAGLVAVVYTAIQYVELYYTLNIVACRRAITPLAALWYAVWLIYPILFILGPEGFGSLSAPSSAIGYAVADLIKLLWSLCAWNINQLCRKYAKKHGTISKKVALPFGLGAAT
KF992066		Pedinophyceae	Pedinomonas minor	freshwater	Y	N		Klapoetke et al., 2014	Klapoetke et al., 2014			MKAFKVGSFLFGLVAILSLFYSTIAAGDSSGNYTGYEKYYAEIDVSFGGGKVPQYFEKVQIKFFDKGNEAEIIAATVFQWLCLVASVGLFGWYTYQLFNGSCGWEVVYVSIVETCKYLLEIFAEPRPPATIYASHGSTYIWLRYAEWLMTCPVLLIHLSNITGLKEEYSHYTMRLLTSGQGPISMGITSAAATGGVKIFFFCLGLCYGGFTFYSAAQVYMEAYHMVPRGQCRGIVRMMAWCYFASWPLFPILFLFGPEGFNIISLSGSHIGHAVADLLSKNLWGWFGWYLRYKIREYVIEKGDIRRVKEIEVLGRKFEVEEYMDEEELAELP
		Pedinophyceae	Pedinomonas minor	freshwater	N			Rozenberg et al., 2020			1KP_RRSV_2003374.p1	MRKSFLLALLVAALALFAFPGGVQAQEEDPNYVVKTNPTKVYGGHTVFIDGKRPKAPNGAPKNIRVFYPPKGNNVLKVVALICQWWLFITSVLCFFLFGYQMFAGSCGWEVVFVAFIEFIYYILEIFASNIPPAMLYCTHGATVVWLRYVEWLMTCPVLLIHLSNITGLGEEYSHRTMKLLVADQGTVLMGITAAASGKGVKIFFFIIGLCFGLSTFYIAAQVYIASYHQVPRGKCRKLVRLMAWTYFVSWPLFPVMFLFGPEGFGIITLSGSYIGHSVIDFISKNVWSVIGWYLRYEVRKFILVHGEVTRKAEIEILGRKIEVMEYLDTEQEKELNAKPETAEHVQRNP
		Trebouxiophyceae	Botryococcus sudeticus	freshwater	N			Rozenberg et al., 2020			1KP_VJDZ_2001927.p1	MEVLDGAMRMLLGGAAPSGGGGGAGTQGVYTLNELGQECYCIEHISHGTKFEKTMMLVCCWATFAISVAILLFYALHSWKATCGWEEVYVCVIELIKVVLEIFVEKYTPATLTQVNGVRTLWLRYGEWLLTCPVILIHLSNITGLNEEYSKRTMSLLVSDIGTIVMGATAAMSRAPTKIVFFVLGCCYGSNTFFHAAKIYVEAYHMVPKGTCRFLVKLMAWCFFTSWIMFPLLFLMGPEGFGHLSPYASVIAHTFADVLSKNLWGLVGHHLRVKIHEHILVHGDIRVKTKVKVAGEEMEVDTFVEDENVEGAVKHSTAALAKRGSFLVMRDNMKARGVDVRASLEGSPGS
		Trebouxiophyceae	Leptosira obovata	freshwater	N			Rozenberg et al., 2020			1KP_ZNUM_2026218.p1	MVEVSSATPTDSHATDTSHAASPTDDHSSDHGVCIPPTHDFGKEWEVNAAKALLWVTFACSLLVLCYYAYHTYLATCGWEEVYVASIELACYLLEIFKGHDPPFIIYQTNGEFTLWLRYAGWLLTCPVLLIHLSNITGLHEEYSHRTMTLLVSDIGTIVFGATCAFTQGPTKVVFFCIGLCYGANTFYHAAQVYIESYHLVPVGRCKHLVMGMAWSFFTAWAMFPLLFIAGPEGFGIISVSGSIVGHSFADILSKNLWGLLGHTLRVEIHEHIIKHGDIRKKVHVNVMGHDEVIEEMMDHEDNETEKHSTAVLASRGSFINMRDRMAAQGVECRASLDGSAVQNMENGTI
KF992032		Trebouxiophyceae	Microthamnion kuetzingianum-A	freshwater/terrestrial	Y	Y	N	Klapoetke et al., 2014	Klapoetke et al., 2014			MRGAIAIWAEVGFGGHSCLLSPKAHLPANKMNRILLNAVVDPHATAAATDTNGTEAAASHGECVPNSHEYGHQWEQDFAMGCLWFCFALSIGILLFYAFENWRATCGWEEVYVCVIELIMVSLEIFKGHSAPATIYQTNGTRALWLRYAEWLLTCPVILIHLSNITGMHEEYTKRTMTLLVTDIGTIVFGTTAALTKGGLKVLFFFIGLTYGCVTFFNAAKVYQESFYMVPAGMCRDLVKYMCWIYFISWPMFPVLFVAGPEGFHVISWSGSIIGHTVADILSKNLWGLIGHYLRYKIHEYILIHGDIRKKVHHNILGQDEEIEEFVDEEDDQTTKMSSQG
		Ulvophyceae	Oltmannsiellopsis viridis	marine	N			Rozenberg et al., 2020			1KP_NSTT_2041818.p1	MGTFDVRPDRETWEEMTGQECQPPLNEYGPAWEQKFAMGLQWFTFISSIIFFLYYCYQTYRATCGWEEFYVVSVETIKVIVELNHEYDSPATVYQTNGNSAPWLRYGEWLLTCPVILMHLSNITGLNDDYSKRTMRLLVSDIGTIVFGVTAALSHTWVTSLFFMLGLCYGSNTFYNAAKVYIESFHQMPKGICRQLVKVMAWMFFTSWVMFPILFVAGPEGFAHLTNAGSNIAHTFADLLSKNLWGIVGNFLRVKIHKHIIQHGDIRKTTTVKIAGQEMTVETFVEEEDDETTKHSTAELAKRESFIMMRDQMKAQGIDTRASLELSGVEGGESGMLGKGMNAQLEASR
MW557552	CsCCR	Mamiellophyceae	Crustomastix stigmatica	marine	Y	Y	Y	Rozenberg et al., 2020	this study		MMETSP0803_DN12319_c0_g1_i1.p1	MEDDSWLEEDSWLGRTLLGASGDGENSCIHRVSSLKHVTPLGEYSLAFELMVFFVSAFLFFFYIYQRVRGHGAEWEVLYIAGMECVIYVLHMAFPHEPGTLIYLDTGVHIMWLRYAGWMVTTPIIIVHLGSLRGRAQLDLELLEMLVYNQMMILFGVTGAVATGAGRGVSFVLGCIAMFALFVKTARIYWGCYQTFPERAKPWLHAAVANFYVPWSIFPVLWIYGPEVRVDFQDGESVVGHALADLSAKMTWGYVMWHLHHVVLHETAERYDMTVEQYVGARKFD
		Mamiellophyceae	Crustomastix stigmatica	marine	N			Rozenberg et al., 2020			MMETSP0803_DN11515_c6_g1_i1.p1	MEWDAGTYVSETVALGRAMLAEDDADSGGKDSTAEFARGLALFFQWSDILTAMGALAWYIFCWQKGRCKWEVIYVCICSALVDIGKLWKGQSAPITIVVEQTGEECTWLRYAGWLLTCPVILIHMSNLAGERVFNVTRMMHMVIGVQLMLLSAITASMSQGAVKWIFYLMGIAFCTQFVFRQAFSIFSEAISTFPPRAGQHCKYMASVFFSSWSGYALVWFLSDTGVNWMSRDSSALVYAILDIISKTVWGLLGWYLRWEILKIDQHKNNPYEKGKDKPVQVLIYEQDDIFAGFFQSKLQQLRAEVDIASSQDEVLAMLDNTGYDFLLANYNLLRHENYEIMFELRRAAF
		Mamiellophyceae	Dolichomastix tenuilepis	marine	N			Rozenberg et al., 2020		can be N-truncated	1KP_XOAL_2007882.p2	MAWRTYSENQVAVSLQWACFMLSFVLFAFYAWQVKRKTCGWEVLYISLVEMIKYVIEIWWERYSPATITLSNGNQAAWLRYSEWLLTCPVILIALSRIGTADGTYSKRTMQLLTSDQGTIIMGVTAAYSSGAVKVIFFLAGLCYGFNTFYTAAAVYLEAWKKVPDECKELVKVMAYFFYSSWIMFPILFILGPEGAGHISHDGSVIGHTIADLLSKNLWGILDWWLDYQLKMRLDMEADEEEYEDEDEEGRTKGGKGVDSSSYDGASGAADRTSAVVVLDGTGALTAFFQQQLTALPVNVMAASSPAEAANLASQHRADFLLVPNNAELIAQVRNVTPSPLVAVTEPGTP
		Mamiellophyceae;	Dolichomastix tenuilepis	marine	N			Rozenberg et al., 2020		can be N-truncated	1KP_XOAL_2042306.p1	MEDSVIHDIAVSLQWICFIISWVSFGFYAYLVYRRQCGWEVIYVATIETIKYVLELAWEFNSPSTLYLCDGKTHMADCTIHDAVRVPWLRYAEWLLTCPVLLIALSNLTGLKDDYNFRTMKLLSSDQGTIIMGVTAAMGTGGVKTAFFFCGVVYGASTFYTAFLVYTEAFENVPEHQRRLVMQMAYMFYASWLLFPMLFLAGPEGAGHLTNDGSIIGHTIADLFSKNLWGLWSLRLRNEVREHHRQLWFKEQERLKKGEGVLEVPKERRPSLNQAVDTMFGLGRLFGTAEEYRPPTHEDGVDPAYAEYRRRRRMRRGSLSQEVGTDGDDDAISMAAKGKAAAPADWVPID
		Mamiellophyceae	Dolichomastix tenuilepis	marine	N			Rozenberg et al., 2020		can be N-truncated	MMETSP0033_DN11041_c4_g1_i1.p1	MVGQAARVAQWLDAAAAFVALLWYLRQWRQNRVRWEVIYVASMSTVITLVKIFAFGMSPFYFEDTRGADVVVWIRYAGWLITCPVLLIHLSNLAGEDLYDGYRMLRLVLSNQIMLVCAATGAMSTGDERYAFFITGICCCSVVFASAAAIFWEAYTSFPPQARPFVQAMAGIFYPSWVAYALLWLFGDTGLDLWSQDACIIGHALADIASKTVWGFLGWWLRWHVLRKAGKLVGSVEVQLEDPSLGTLEISPAMAAMADAIPTEAADFGAAQHQKEEPSRGAAQQGVPGFKLRRGSMMLNRRPSILMSPLNDGLLVNVTAEVNALVQAALYNLEDTSTEATMTAALRLRA
		Mamiellophyceae	Dolichomastix tenuilepis	marine	N			Rozenberg et al., 2020		can be N-truncated	MMETSP0033_DN14889_c0_g1_i1.p1	MAADVGYYFMLMSALLDIGLSAVAFAFYRKMFAKGRCKWEVLYIAGTGGLIDVVTLLFGHMQPLSFEVEGAGGKRVPWMRYIGWLLTCPVLLIHLSNITGESSYNIERMQRLLLKNQAMILTGATACFADDIMGESVFLFLSWLCLCAILVEAKSIFAEAHKVLPKNARYHLLLMEVLVMASWSGFGLIYMLGPESYNFISLNVSSALHSLTDVLAKVIYCYTGWSLRWQILRPEKTAGGSGQVEGARNEDVEKAQREFSTRGKLNTVVLICEPDAALGEYWRAKLTQMNNYAHIVSSVKDLMQIASNGKWIDFDLLLINGALVQANNYELLSELRRTKAKVLPVISYAP
		Mamiellophyceae	Mantoniella antarctica	marine	N			Rozenberg et al., 2020		can be N-truncated	MMETSP1106_DN9282_c2_g1_i1.p1	MVTVRALSLAFQWVYILSAFFSFIFFVIQKRKGRCKWEVLYVSCFGGIIGFLKVYLEGETINSFTIGENGRKMPWLRYVGWLVTCPVLLIHLSNLTGETNFNVMRLMKMLVGLQMMVVSAATATVLDSALRWFFYLTGWFSMLLVFSQAFDVFYEAQNIFPQKAKNLVSVMAITFFSSWCGFAFSWFLSPHGINVVSYEFSNFLFAVFDVPSKTMWGIFGWYLRWNILRKADGSLNEKTAKALAVQIKAKVCIVDNDMTMAHYLLAKLTSMSYEPVIASNPEEMYAIIDAGEADVIFMEYGVAEAGEHSLPRDIFYNFRLPVIAYGYDIPFDTFFLRSKHITDTIHGLPG
		Mamiellophyceae	Mantoniella antarctica	marine	N			Rozenberg et al., 2020		can be N-truncated	MMETSP1106_DN5271_c1_g1_i1.p1	MSTIKDVSIATQWAYIASAALSTCWFAWHRLAGRCKWEPVAVSVLGGTVATVRLCFEGSVIVNFDVAQNGRAVPWLRYVGLLITLPMLLAHLGNLPGDASLNHAKTIRLMVGVQVMIAGMAWATVAGGAWAWACFLTAVAAAGLLFHEARLVFSQAQTIFPTCAVRMVHVMAITFYGSWSLLLVAWLLSPAGVGVVGEDASRAMYAVSDVFSHTVYCLCGWHLHWNLLRNQQGALNKHTLAALEPEMRACVIIADTNEQMATYVCERLSALHYNAIIANDTLDLHGHLYSKRGDLVIMDYSVAEADSHRLPTDIFERHKAGVEEGGHELHTAKIMSTVNSKRRSSLSVPP
		Mamiellophyceae	Mantoniella antarctica	marine	N			Rozenberg et al., 2020		can be N-truncated	MMETSP1106_DN11521_c12_g1_i1.p1	MASEHNFAVALQWICFGLSFFSFGFYTYKVYKKECGWEVIYIGLVESIKYLLEILWENESPATLYVCSKPYDDLYINGTYTSDISVTCAGDVVVAPWLRYAEWLLTCPVILIALSNLSGLKDDYNFRTMKLLSSDQGTIVMGVTAAYSTGGVKGAFFTLGLAYGMTTFYTAFLVYAEAYENVPVGKCKTLVSQMAYMFYVSWLMFPTLFLLGPEGAGHLSNAGSVIAHTFADLISKNLWGFWSLFLRQAVRDHHRNLYKEEQERERLGLSELVIPKEARPNFNESMNSLLLQQFGGDSVEARRHAAAATIEETVDPFYAEYRRKRRQRRGSLSGNADEDEPIGQASPMPP
		Mamiellophyceae	Mantoniella antarctica	marine	N			Rozenberg et al., 2020		can be N-truncated	MMETSP1106_DN7780_c0_g1_i1.p1	MAVTKMSEENIAGGLQWLCFLFSWALFAFYAFQFRRQTCGWEVIYIAWIEMIKYVLEIWYGDQSPFTVRLMSGAISPWLRYGEWLLTCPVILIALSRVGASEGNYSIRTMKLLTSDQGTIIMGITAALSTGNVKVCFFFVGLMYGANTFYTAATVYLEAFRNIDDDLKPLVKYMTYCFYSSWCMFPILFVAGPEGFGHITPAGSIIGHTIADLLSKNLWGIFDWWLDYQVKVRAMMRNEEDDEEGEEGEEGDKAMVLAAATPPHTATVILGDPQGSLVPYYTKAFAKLPAKLAVVDSFESLLDELDDMKEAGTKVDMCLVAPTLLEHQEFDRLKSEHDVKIVVYVEGLAA
		Mamiellophyceae	Mantoniella antarctica	marine	N			Rozenberg et al., 2020		can be N-truncated	MMETSP1106_DN7780_c0_g2_i1.p1	MAVTKMSEENIAGGLQWLCFLFSWALFAFYAFQFRRQTCGWEVIYISWLMMISYIIEIFHGNDSPAMVRLTDGSIAPWLRYCGWLLTSPVILIALSGTGMPAGVYSRRTMKLLTSDQGFKVMQITSAFSKGSVKVAFFFVAMVYGGNTLYSCATVYLQAFANIQPELQGMIKFMSAVFFAAFIMYPILFVAGPEGFGHVSPEGSIIGHAMADLLSKSLWGVCSWWLACQVKALSEDDEDETSEDGSEESDRASELPAVPRHTSNVILGDPQGTLVPYYTQAFTKLPAALTVVDSMESLLDELEEMKDAGHRVDMCLVAPTLLEHGEFNRLRSEYSGVKIVVYVEGLANIP
		Mamiellophyceae	Mantoniella beaufortii	marine	N			Rozenberg et al., 2020		can be N-truncated	MMETSP1326_DN13944_c5_g1_i1.p1	MAGAAHGVALALQWICFALSFCSFAFYSYKVYKKQCGWEVIYICIIESIKYILELWWEKSSPATLYICNKSHFDLHNQTTGEFYGGSLAVACGTDFVVAPWLRYGEWLLTCPVILIALSNLSGLKDDYNFRTMKLLSSDQGTIVMGVTAAYSTGGVKAAFFTLGVFYGMTTFYTAFLVYAEAYENVPAGKCQKLVSHMAWMFYLSWMLFPVMFLLGPEGAGHLDNDGSVIGHTFADLLSKNLWGIWSVFLREAVRAHHRKLWKEEQMQMQLGATAFEVPKEKRPDIHDAVNTFLAQQMGGDAMMLQERELRNAPVEKTVDPFYAEYRRKRRLRRGSLSGNPETDDGAFGQ
		Mamiellophyceae	Mantoniella beaufortii	marine	N			Rozenberg et al., 2020		can be N-truncated	MMETSP1326_DN13908_c1_g3_i1.p1	MANGQGWRPYTETEVSGGLQWMCFMLSMILFSFYTFQYRRRTCGWEVIYISGVESIKYVLEIIWADSSPATVRLTNGTVAPWLRYAEWLLTCPTILIALSRVGTEGETYSRRTMKLLTSDQGTIILGITAALSKGPVKVCFFFVALVYGFNTFYTAATVYLEAFRNVPEDLKNIVKYMTFCFYTSWCMFPILFVIGPEGFGHTSPAGSSIGHTIADLLSKNLWGIFDWWLEYNIKMRAMQAEEDEEDELDELDEDGMKKKALPAPGHTSRVVLGDPAGSLVPYYTDAFAKLPAALTVVTSMEDLLETLEESIEAGNPVDMCLVAPTLLEHELFDKLRLEHAAVKIVVYVE
		Mamiellophyceae	Mantoniella beaufortii	marine	N			Rozenberg et al., 2020		can be N-truncated	MMETSP1326_DN13817_c3_g1_i1.p1	MSASAFLSDVRLVIQSMLLIAFYGMSVFYAYQKKKKRCRWEPLYIAAVGGFVNTLTLIAGEMEPLSFYVEGVPKKAPWLRYASWMMTCPVLLVQLNNLAGQDVQNLERAATFILELNLMVILGATSAFSKDSTSLVFFMLSWVVCFAIFIQAWGVFKEAFATLPPKAKPFLYGMMFSFYFGWTGFGVLFAAGPEGWGPAKGTVIHELVVIATIVVDFTAKIVYGFIGWHLRWRVLRGDDGKVHRGDKAGPEGGKQGQLRGRVSTTGGRAAPPPLSRNVLLCASHDDYVAVVLRTKLAGNSLQVTVCSTTAAMADVLSKEGDSYAFAIVSLPMLRFCNGDIAQHPKLSARS
MW557554	MsCCR	Mamiellophyceae	Mantoniella squamata	marine	Y	Y	Y	Rozenberg et al., 2020	this study		1KP_QXSZ_2009460.p1	MCNFFRKYRHGEMEVAHKFVVGGRALLAGSEDYGAAYTTEFGKSYLGWEILVLLISAGLFAFYAHERYRGKGAEWEVLYIALVECVIYLAHIMYPKAPGAVILLAKGAPVNWLRYAGWLVTTPILIIHMQSLSGVAKLDDRLIQMLICNQAMILFGVTGAIATGASRGVAFTAGCVAMFILFYKAGEIYSKAFKTYPQAAKSWLVASMINFYVPWSCFPVLWLYGPEAGGQMGNGESVIAHCVADLSAKMTWGYITWHIHHVILHRVAHDYDLSMEEYSSARMFDVQFGHDADWT
		Mamiellophyceae	Mantoniella squamata	marine	N			Rozenberg et al., 2020		can be N-truncated	1KP_QXSZ_2010086.p1	MSAYEVVKDIRLVIQTILLLAFYVMAGFYLYQKKKKRARWEVLYIATVAGLANTIGLAAGHLEPLSFAAEGVGKKTPWLRFSSWMTTCPVLLIHLNNLAGEEVQNVERASMLVIELNLMVLLGATSSFTDGGGALVFFMLSWLVCFTIFVQAWTIFNEAFASLPAKARPHLNGMMFCFYFAWAGFGVLFAAGPEGWGPKDNILAELVTIAMVVVDFISKIVFGFIGWHLRWRVLRGEDGKVLRAVKKDAQGNEMKPMGGAPRGLSREVLLCSAHDDYVSVVLRTKLAAIAMQVTVLGNTEDIMSLLDKEADRFAFVIVSLPMLRFCNGEIAQHASVCARSPRKILPLVTY
		Mamiellophyceae	Mantoniella squamata	marine	N			Rozenberg et al., 2020		can be N-truncated	1KP_QXSZ_2010783.p1	MATEKDVAVSLQWTCFVLSFISFIFYAWKVYKKECGWEVIYIALVEFVKYILEIMWEYESPATLYLCSKPYDEIYVNGTSYNDDISEICKGSILEAPWLRYGEWLITCPVILIALSNLSGLKDDYNFRTMKLLSSDQGTIVMGVTAAYSTGGVKGAFFTAGVCYGMTTFYTAFLVYAEAYENVPAGKCKQLVSQMAYMFYASWLMFPTLFLLGPEGAGHLTNYGSVIAHTFADLLSKNLWGFWSLFLRQAVRNHHRKLYKEEMERERLGLAELSIPKEARPDINEAMNALLLHQFGNDAIAAKRQAAAATIEETVDPFYAEYRRKRRQRRGSLSGAVDEDGPAAPPPASS
		Mamiellophyceae	Mantoniella squamata	marine	N			Rozenberg et al., 2020		can be N-truncated	1KP_QXSZ_2011642.p1	MANGQGFRAYTEAEIAGGLQWMCFLLSWILFVFYAYQVRRQTCGWEVIYIAWVEMIKYILEIWWESSSPATIRLTNGAIAPWLRYAEWLITCPVILIALSRVGATEGLYSRRTMKLLTSDQGTIIMGVTAAYSKGAVKICFFFVGLIYGFNTFYTAATVYLEAFRNVPDDLKGLVKYMTYIFYSSWVMFPILFVAGPEGFGHISPAGSIIGHSIADLLSKNLWGIFDWWLDYQIKVRAMLEDDEDDEDDEEGSEARGSGMLGAGASPPHTSNVILGDPQGSLVPYYTKAFSKLPAKLTVVDSMESLLDELETMKQNGQRCDMCLVAPTLLEHEAFDSLRSEHAVKIVVYV
		Mamiellophyceae	Mantoniella squamata	marine	N			Rozenberg et al., 2020		can be N-truncated	1KP_QXSZ_2042408.p1	MATSVRGLSITFQWVYIISAFCSFVFFCYQKSKNRCKWEVLYVSSCGGVVALLKLYLEKDTINSFTIAENGRKMPWLRYVGWLITCPVLLIHLGNLTGEANFNIMRLMKMLVGLQMMVVSAATATVLEGGVRWLFYVTGWFAMLLVFSQAFDVFFEAQNIFPKQAKKHVSIMAFTFFGSWTMFAFAWFLSPHGINVISTDFTNFLMAIADVPSKTIWGLLGWTLRWQILRKADGTLNEKTAKALEIQIKAKVCIVDNDMTMAHYLLGKLTSMNYEPVIASNPDELYAIIENGEADVIFMEYGVAEAGDHNLPRDIFYNYRLPVVAYGYDIPVNTFFLRSKHITDAIHGLP
KF992035, KF992043		Mamiellophyceae	Monomastix opisthostigma	freshwater	Y	N		Klapoetke et al., 2014	Klapoetke et al., 2014			MRRRALLLLLTFICLVALGLASTPAPVVSTSPPPATAASGDAHGAPAAGESGGNHAAPTEHGGEGHSSENGGEHGGGHSSEHHSSSDGELYPPTFSEEEAARALQWVCFMISLMLALFYFWQYYIGTSKWEVLYVCFFESLAYIFDIWYLHKNPISLVFKQGHHAEWLRYMEWLLTCPILLIALSRVGVADGAYSKRTMRLLTSDQGTILMGVTAAFAQGYVRLGFYLVGCAFGFNTYYTAAAVYLEAWRNVPDAEKDVVKWMATIYYFSWVMFPVLFAIGSEGLGYITLSGSVIGHCIADLLSKNVWGLLEWYLEFCVHSRYHAELAALEEEEEEEEGEEGAYHIPGVVVFAVGSAKVLDSLKEQFEGFADEVVAG
		Nephroselmidophyceae	Nephroselmis pyriformis	marine	N			Rozenberg et al., 2020		can be N-truncated	1KP_ISIM_2036828.p1	MGMGENFELITSIMDIVGSMTLLIFFTSQFRKGRCKWEVMFVMFTGMLCDIVDIIGGRRGWNPISITPVGTDKLVPWMRYCGWLITCPVLLIHLSNLTGEEVWNVMRMMKLVLLDQTMIMFGASAAMSEGSTSFGLYIIGVMSFGFILRIIVQIFNECMSVFPAVAHDHLVMMVTTFALSWASFGVLWHFGPEGWGVWDKHWSSGFIHIADIISKQIYCYMGWHLRWKILRKAEKNNKLELVGGAGDTQHNILIL
		Pyramimonadophyceae	Cymbomonas sp. M3265	marine	N			Rozenberg et al., 2020		can be N-truncated	1KP_XIVI_2008500.p1	MSNLEEEVAVALQWITAIMSVALFGWYAWQVYKKQCGWEVIYICILESFKYAFELAWETQTPFTIYHTRFDGKDDSIAWIRYAEWLTTCPVILIALSNLTGLKDDYNWRTMKLLASDQGTIVCGVTAALSGGGTKVCFFLAGLIYGLTTWYTACQVYVESYQNVPAVAKVTVQRMAIMFFVSWAMFPILFLMGPEGFGHISSYGSTIGHTFADLLSKNLWGIYAWYLRLQVREYHRKLWFEEQEKLKRGEKELEARKETRPELNADTIHSMLTIETEDPTEDIDPFYAEYRRQRRRNRGRSLSEPEPGAFGFMNGKLVDTRTGADATNLDQAQMNGGMNSNAMNGMNGMM
		Pyramimonadophyceae	Cymbomonas sp. M3265	marine	N			Rozenberg et al., 2020		can be N-truncated	1KP_XIVI_2096613.p1	MAITLDSEENLADMLQYQSFIFSVGLSAWYIYQVKTGHCGWEVIYIAIVESVKYIFELFFETDSPAVVYQTNGQEIVWLRYAEWLSTCPIILIALSRVGTVEGIYSKSTMKLLTSDQGTLVMGVTAAAATDSPKVAFFMLGFLYGMNTFYTAAMVYLEAWKNVPDECKTTVKYMAYIFYSSWVMFPILFVLGPEGAGHLTSDGSTIGHCIADLLSKNLWGVFEWKLDTTLIRLNEEAEEEDEEGEEEGEAETVAKKAPVKAAAVVVDPKVAKVAEPVSSPTSDSLVIIIDPAGMVASFFEMEFGKLGCKSRHVQTPEGAISMLAESQGHGVSFILGPPTCVMHEALMGVK
MW557553	CtCCR	Pyramimonadophyceae	Cymbomonas tetramitiformis	marine	Y	Y	Y	Rozenberg et al., 2020	this study		CYMBO-Kim_comp45579_c0_seq1.p1	MMRSLLASTGASEDASCACGNSTGDGHDSEHHEDYSLNFLGDNYNSFLWLGFAAAAITFIFYVRERYLQRHCPWQVMYIAILEVTVYLLELFAHHEDAILIHLYNGNTVYWIRYAGWLLTCPVILIHLSQLSEENETHLTEQLLKMVTSNQVMIVFGITGAISSGASRPVCFIGGCIACGQLYVAAMEVYNRAYALYPAQALPYINLMRAIFFITWSLFPVFYILGPEGFDAISLETSVVLHVLNDMFAKNLWGFLAYYVRSNLLHDVAAKMGLSEAEYLRHRVYASSAV
		Pyramimonadophyceae	Cymbomonas tetramitiformis	marine	N			Rozenberg et al., 2020		can be N-truncated	CYMBO-Kim_comp57022_c1_seq1.p1	MSQIEEDCALALQWLTALMSIGLFIWYGWQVYKKQCGWEVIYICILESFKYAFEIAAESQTPFTIYLTRWDGKDVTIAWIRYAEWLTTCPVILIALSNLTGLKDDYNWRTMKLLASDQGTIICGVTAAMGHGWVKVVFFGVGFVYGLTTWYTACAVYIESYQNVPNVAKPTVRYMAIMFFVSWAMFPLLFLMGPEGFGHISNAGSTIGHTFADLLSKNLWGIYAWYLRLQVRNYHRQLWFEEQERMKRGEAELEPLKEKRPEVSADNISTMIGGVQDSEEVDPFYAEYRRQRRRNRGKSLSEPENGSYRFVDGKLVDTRTGMDVDDKFIYGDASNAPNGHSGMMSMGMKS
		Pyramimonadophyceae	Cymbomonas tetramitiformis	marine	N			Rozenberg et al., 2020		can be N-truncated	CYMBO-Kim_comp69310_c0_seq1.p1	MAIVLDDEETFADMLQYQSFILSMGLFVWYAWQVQVGHCGWEVIYIAIVETFKYIFELWFEYDSPCTVYQTNGQSIAWLRYAEWLSTCPVILIALSRVGTVEGKYSKSTMKLLTSDQGTLVMGVTAAAATDGAKIGFFLVGFVYGANTFYTAAGVYLEAWKNVPEQCKSTIKAMAYIFYVSWCMFPILFVLGPEGAGHISGEGSTIGHCIADLLSKNLWGIFEWNLDTTLLRLNEEAEDDEEDEDEEGAEEEDDEAKKTEAVDVKAEEDPKAAVAAAPAVDVKEVLVAPVKEATVVIVDPTGMAASFFEMELDKLDCQSIAVQSVEGAISTVADAQGQQGKAVSFILAPP
		Pyramimonadophyceae	Pyramimonas amylifera	marine	N			Rozenberg et al., 2020		can be N-truncated	MMETSP1081_DN15038_c0_g1_i1.p1	MTQDIGWTLEATEDYVAYASVWIAFGMSLISLPWYSLQVHRKQCGWEVVYVAILETINYILIIVWGNNATFSWDLNVRGEVINAQFLRYAEWLITCPVLLIALSNLTGLKDDYNWRTMKLMSADQGTIICGASAAMTTGGSKIILFTVAVIYGLITFYTALEVYIEAFANVPPVAKKTVSTMTYMFFASWGCFPLFFLMGPEGFGHVNGSWSTILHSGADLFSKNLWGIYAWYLRIQVREYHRKKWFEEQERIKKGEQEFNVPKERRPELNVEEVGNLVSGNNESDDEQEVDPFYADYRRQRRRNRGKSLSDPDPPARGKGQPQPEPTFLTSPVPMVPVNTMAQAAPTSS
		Pyramimonadophyceae	Pyramimonas amylifera	marine	N			Rozenberg et al., 2020		can be N-truncated	MMETSP1081_DN18642_c1_g1_i1.p1	MASVVHTIAMVFQWIDMLLSFKAFIFFYYQRTRHGRCKFEVLYTTSVGSFTDLMKIVIVGTVPAVFHIQENGNKIQWSRWFGWLCTCPVLLIHLCNLPGKEVFNVRRMMKVLIGYQMLMCCGITASMSDTDAKYAFILAAVSFLSYIFRYAVEIFQEAMSTMPERAHAHLKRTAFVFFHSWAGFGLFFILGPEGLNYLHQDLSKAAYAYFDFMSKTVYSWHGWYLRWGILRKFKTKTEPEEFVDAPVVDETSPPDYNILLVEDNENFGMFMETTLIQHNCIVVRANNTARALSQIQTSVIGFDLAMVNFGIAKKDNYKLMFELRKLVFMLPVIAYARVISKQDLAKRNST
		Pyramimonadophyceae	Pyramimonas amylifera	marine	N			Rozenberg et al., 2020		can be N-truncated	MMETSP1081_DN19374_c1_g1_i1.p1	MAITLDSEENMADLLQWISFICSLFASAFFIREIKVGFCGWEVLYIAIVETIKYIIELGWEMDAPSTCYMTNGVVVPWLRYCEWLMTCPVILIALSRVGTVGEATYNKSTMTLLTSDQGTLIMGICAAASSTDAFKICFFLVGCAYGFNTFYTATTVYLDSWRNVPDDCKNMVRYMAYSFYIGWLMFPILFIIGPEGAGHITGDGSTIGHAVADLFSKNIWGVLEWRLDTMLNLHLIDALEEEAELEEELEAEAELAGVIKVQPCGKILIVDETSTVSLYFASELGKLGVDVVSCASMLEAHTKLHEALKETEEVFKEMQEEAAENKELPPPEVPKYPFDFIMVSSQMLE
		Pyramimonadophyceae	Pyramimonas amylifera	marine	N			Rozenberg et al., 2020		can be N-truncated	MMETSP1081_DN19574_c0_g2_i1.p1	MVTAGHVIAMTLQWMDLFGSFFMFGFFYYQKQVKKRCKFEVLYTTGVGSITDLLKLIIVGYVPAVFTILENGNKVYWSRWFSWLCTCPVLLIHLSNLPGKEIFNVRRMMKMLIGYQLTTCCGITASMIDTDFKYFFICLAWFFCTFGIFRYAKDIFLEAIATMPLRAKSHLYRMAFVFFHSWIGFGIFFVLSPEGAGLIHKDISKAAWAYCDIMSKTVYAWHGWYLRWYILRKPGKPEEFVAVEGATEDDSNNDVHTLLIEKENTFSLFFKDILVQHHCTVVIVKTASEALAKIKETAKGFEIIFVNHEMAKDSDYSIMKEIRSV
JQ241366	PgChR1	Pyramimonadophyceae	Pyramimonas gelidicola	marine	N			Zhang et al., 2011				MVGLKPEETDEWIAYSAMWAALVFSLLSGVFYAREYHMKRCGWEVMYVATLETLNYVFLIGWGDLAPFHWKLDTTCHGEDDHSGCWDDPLRDRKINEVPVARYMEWLITCPVLLIALSNLTGLKDDYNWRTMKLITADQGTILFGATGALATGTVKPVFFCVGLMYGGVTYFTALEVYVESYANVPPNAKKTVSIMAYMFFLSWMCFPLFWLLGQEGFGHVNQHVSTTLHAIADLFSKNLWGLYSWYLRLQVREYHRKKWHEEQERLNQGEKEFEIPKE
MT353682	PymeACR1	Pyramimonadophyceae	Pyramimonas melkonianii	marine	Y	Y	Y	Rozenberg et al., 2020	Rozenberg et al., 2020		MMETSP1169_DN4941_c0_g2_i1.p2	MMMMAPPESTDAEIAIRKGIEWIDFIMSVSLFAFFYYQKTVKKRCKFEVLYVTGVGGISDFIKVTAATVVPARLTIQENGIKFGWSRYFGWLTTCPVLLIHLSNLAGKEVFDVRRMMKILVAYQLLMCSGATAGMTDKDNIKWGFYLFAVFWLFVVFRYGKSIFAEAKMAMPKRAAPVLYRIMGIFYGGWAAFGITWFMGPEGVGWISPDAAKAVYAVLDILTKNVYAMHGWYLRWYILRKHNKPEEFVEQENVAEENQPKELKILLVEQDEVFGYFFYNMLVQHGSKVDLAKNLSELMA
MW557555	PymeChR	Pyramimonadophyceae	Pyramimonas melkonianii	marine	Y	N		Rozenberg et al., 2020	this study		MMETSP1169_DN16301_c20_g1_i1.p1	MGVEEVSDTESLIVDISQWIAMVISFVSLFWYGDQYRKKQCGWEIIYVAGIESILYVLLLGWGDLSPFLWKLDKQCHGKEDVDCWGTDKSDIMHVPVARYFGWLLTCPVIIIALSNLTGLKDDYNWRTMKVLSADQGLIMMGATTALTGSESSVKYVLFAIALCFGSLTFYTALEIYVESHANVPPVAKKTVTILAYMYFFSWGSYPVYFLLGPEGFGHINPAWSDVCHAVTDLFSKNLWGIYSWYLRVQVREYHRKKWFEEQERLKQGEKEFEV
		Pyramimonadophyceae	Pyramimonas melkonianii	marine	N			Rozenberg et al., 2020		can be N-truncated	MMETSP1169_DN2685_c1_g1_i1.p2	MMAELDFGLFFRILDLIFSVSAFTFFMFQYLTKGRCKFEVLYVTGVGTFTDFIKIVTAKTAPLNYIVEETQNPINWVRFGSWLITCPVLLIHLSNLAGRQVFNVRRMMEMLVSYQILTVSGITAAILDAPYKYLAWAHGVFWISFGIFRNAIKIFREDSVTMPPRAKPILMAMAMVFFVSWSGFGLTFLLSQEGAGIIDPVYSTGMFAIFDAMSKNVYACLGWYLRWNVLRKAEEPEKFVDEDLVSEENQPKGYNILVIEDDMLYGYFLQNYFTQQHCKVDIAKTLEEALIKLNTRHFSQDFVMINYALAKKDGYHIMQELRRVIYLMPVIAYGQQIKQEDMVSRNVSGI
		Pyramimonadophyceae	Pyramimonas melkonianii	marine	N			Rozenberg et al., 2020		can be N-truncated	MMETSP1169_DN16214_c3_g1_i1.p1	MAITFTEDVREENIADLLQWISFILSLVMTVFFAREIKYGICGWEVAYVAVLESIIYIVSIGWEEYSPATIYLTNGAVVPWIRYLEWLLTCPVILIALSRVGTLEAAYSKSTMKLQTSDQGTIIMGIMAASSTGITNVGFYLCGLTYGFTTFYTAAGVYLEAYRNVPDDCRDLIKYMAYSFYGGWLMFPLLFILGPEGAGHISPDGSTIGHSVADLLSKNIWGIFEWQLDVKLHMHTKALQEEEEAANAVDDEGNPILAPADIVARFIILDSSGTIGAFFSEEFKKVGAEADIVKTVTQIPVLLEELEEDEDPYEFVLLSAGDMADPMVNALKNEHNLPLVVFATEAQQD
KF992046		Pyramimonadophyceae	Pyramimonas parkeae	marine	Y	N		Klapoetke et al., 2014	Klapoetke et al., 2014			MLNVAHSSDVRLVVISALLVALTWNSYPAAMGIYLGTEDNLAGFMLWISFLSSLVLSAFFCAQIRYGICGWEVAYLSVIEMMIYVTAIGWESEPPCSAYLISGQIVPWLRYVEWLITCPVILIALSRVGQSEGGYSKRTMKLLTSDQGTIILGILAASSPDSAGQALFYLCGVAYGFTTFYTAAVVYFEAWQAIPDECRAILKSMIYFFYSGWLMFPILFIIGPEGAGHITPAGSTIGHVIADLLSKQMWSICEYMMENKLHILNLLAEEEEEEEEEGG
		Pyramimonadophyceae	Pyramimonas parkeae	marine	N			Rozenberg et al., 2020		can be N-truncated	1KP_TNAW_2012857.p1	MENGVACCLQAFAYFFYQFKRYGRCKFEVLYVTFLGSLMDLIKILMLDSPPFVIHIQESGNPINWSRWFGWFSICPVILIHLSNLAGRESFDTRRQMFMLITNQLMMVCGMTVSMANANSFEKFFFLFMGWLWMCVIFQCAFQIFREAVVTMPWKGKTHIYRMAACFFISWFGYSIFFALGPEGMNWVSFLPTQAGYAAMDILAKPVFAWHGWHLRWNILRKLDNPNEFVSSNLFAGRSGSAEDINKHRTDVYRILLIEKDEVFAYFFYNILFCQQNCEVQRAKNEMETMSKLQATKDTATTKSDEYPYDMILVNFDLAEKNCYSLVKDIRKKEREGSIPIVCYGRNIPE
		Pyramimonadophyceae	Pyramimonas parkeae	marine	N			Rozenberg et al., 2020		can be N-truncated	1KP_TNAW_2014098.p1	MSRANEFAAARGLLWIDMLMGITSFAYFLYQYRRFGRCKFEVLYVTSMGAFMDLLNVLALHEPPFMFHVQENGNPFNWARWFGWLSTCPVLLIHLSNLAGREVFDTRRQMFLLITYQLMMVCGMTASMADANSFEKIFFLFLGWFFITAFIFRYAVQIFREAVVTMPLKGKNHIYRMAAVFIISWSGFGLFFALGPEGMNWVSLRVTQAGYAAMDILAKPVFAWHGWHLRWNILRKHDNPLEFVSSNPKTGYGSKDKSQHRPDVYRILLIEKDEVFAYFFYNILFYQQNCEVQRAKTPAEAILKLGATQNSATKKSEEYLYDMIMVNYDMAEKNGYALVKDIRKKDKDGS
		Pyramimonadophyceae	Pyramimonas parkeae	marine	N			Rozenberg et al., 2020		can be N-truncated	1KP_TNAW_2078329.p1	MASPPEDYVALGAVWIAFVFSFLSLFWYAWQVKLKSCGWEVIYVAILEAFNYVFIVLWGDQAPFVWRLKVQDGEILEVQFLRYAEWLITCPVLLIALSNLTGLKDDYNWRTMKLLSADQGTILFGATAAMCVGWTKVVSFAIGCAYGVITFYTCLQVYVESYANVPPVAKRTVAIMAYMFFISWGMFPLLFLMGPEGFKHINASWSTILHSVADLFSKNLWGFYAWYLRIQVREYHRKKWFEEQERLKAGEAEFEVEKERRPDVTLDTVNTVLAGGVADEEEVDPYYAEYRRQRRRNRGRSLSEPEPGLLGMGKAQPKQEFILQSPPVQPGQMMMQMNQIPAMQQQMGVM
		Pyramimonadophyceae	Pyramimonas parkeae	marine	N			Rozenberg et al., 2020		can be N-truncated	1KP_TNAW_2078497.p1	MASAAHSAAMAFQWMDFISSFFLFLFFLYQRKYKGRCKFEVLYVTGVGTFTDWMKIFLTGYVPASFNIQQNGNFVGWSRWVGWLITCPVLLIHLANLPGKEIFNVRRLMKMLIGFQVMVACGATAAMAEGAWKWLFAFAAWMAEMVIFKHAKDVFEESHVTMPVQAGDHLNRTALVFFSSWTGFGIFFCAGPEMAGSIDADTTKAAYAIFDILSKNVYAWHGWHLRWRILRKANKPDEFIDEIKEEDEQKEYKVLLIERDEVFSYFFYNTLVQHQCVVDSVKTLNDALGKLTTVTQAGSQYDVIMINHEMAKENNYAMMQELRRAAFMLPVLAYGRNIDPQEVNNRNATG
		Pyramimonadophyceae	Pyramimonas sp. CCMP2087	marine	N			Rozenberg et al., 2020		can be N-truncated	MMETSP1445_DN18216_c0_g1_i1.p1	MVGLKPEETDEWIAYIAMWAALVFSLLSGFFYAREFRMKRCGWEVMYVAILETINYVFLIGWGDLSPFYWKLDTTCHGEADDTNCWNDPLRDRKINEVPVARYMEWLITCPVLLIALSNLTGLKDDYNWRTMKLLTADQGTILFGATGAMATGAVKPVFFCVGATYGVVTYFTALEVYVESYANVPPNAKKTVSIMAYMFFLSWFCFPLFWLLGEEGFGHVNQHMSTCLHAVADLFSKNLWGLYSWYLRLQVREYHRKKWHEEQERLNHGEKEFEVPKERRPEMDGNAIATIFSGEAVEEEADVDPSYADYRRQRRRNRGRSLSEPDPVSAGFNILGVMDKQNRILQMER
		Pyramimonadophyceae	Pyramimonas sp. CCMP2087	marine	N			Rozenberg et al., 2020		can be N-truncated	MMETSP1445_DN18621_c2_g1_i1.p1	MAITWGADVREENAADLIQWISFMFSLGMSAFYLREIKYGVCGWEVAYIAVVETIKYIVELGWEEESPASIYLTNGNVVPWIRYVEWLSTCPVILIALSRVGTLDAAYSKSTMKLLTSDQGTIIMGIMASSTSGITNLGFFLLGCIYGFSTFYTAAGVYLEAYRNVPEDCRGLIKTMAYSFYSGWIMFPILFLIGPEGAGHITHNGSTIGHSIADLLSKNLWGVFEWRLDNTLHAHTLALEAAGQVDENGDPVIKEADIIGRFLILDTAGTVSAFFSDEFKKVGAAATTASNLDTVVDLLMQVDEDTDEPYEFLILGVSDMNGHQVAAIKDQHKVPLVVFATDSQQDDPN
MT353681	Py2087ACR1	Pyramimonadophyceae	Pyramimonas sp. CCMP2087	marne	Y	Y	Y	Rozenberg et al., 2020	Rozenberg et al., 2020		MMETSP1445_DN18775_c1_g1_i2.p1	MGEGVQYDEQIRKALQWIDLLMSICLLSFFYYQKRIKKRCKFEVLYVAGVGSITDFVKLFGTSYVPATFKIANNGVTFPWSQYCGWLVTCPVLLIHLSNLAGKEVFNVRRMMKILVAYQILMCSGSTASMMDNGYRWIFYFNGWAFQLLIFRYAYEIFRESVATMPARAVPLIYRIAVIFYGSWSGFGFFWLLSPTGANVVSKETAKAAYALLDIMSKNLYSMHGWYLRWYILRKADKPTEFVQQEGSSEENQPKELKILLVEQDEVFGYFFYNMLVQHSCAVDMAKDANEVMQKTLTVGVQYDMIMINHDLARANNYQIMADIRKSLFMLPVIAYGRNIPKDDMDNRNA
		Pyramimonadophyceae	Pyramimonas tychotreta	marine	N			Rozenberg et al., 2020		can be N-truncated	PRJNA342459-36897_SRR4293310_539.p1	MAITWEDDVREENAADLIQWVSFVFSIGLSAFFLREIKYGICGWEVAYIAVVETIKYIVELGWEEESPATIYLTNGNIVPWIRYVEWLSTCPVILIALSRVGTLDAAYSKSTMKLLTSDQGTIIMGIMASSTSGVTNLGFFLLGCFYGFSTFYTAAGVYLEAYRNVPEDCRGIIKSMGYSFYSGWIMFPILFLIGPEGAGHITHNGSTIGHAIADLLSKNLWGVFEWKLDNSLHAHSLALEAEEIEVDEKGDPIIKEADIVGRYLILDTAGTVSAFFSEEFKKVGAVATTASNLDTVVDLLLQVDEDTDDPYKFLILGVSDVNSHQVAAIKDQHKVPLVVFATDAQQDDP
		Pyramimonadophyceae	Pyramimonas tychotreta	marine	N			Rozenberg et al., 2020		can be N-truncated	PRJNA342459-36897_SRR4293310_2610.p1	MGDGVQYDEQIRKALQWIDLLMSICLLSFFYYQKTVKKRCKFEVMYVAGVGSITDAVKLFGTSYVPATFTIEDNGVVFPWSQYCGWLVTCPVLLIHLSNLAGKEVFNVRRMMKILVAYQILMCSGSTASMMDNGYRWFFYFNGWVFQLLIFRYAYEIFRESLATMPARAVPLIYRIAVIFYGSWSGFGFFWLLSPAGANVVSEETAMAAYALLDMLSKNLYSIHGWYLRWYILRKHDKPTEFVQQEGSSEEDQPKELKILLVEQDEVFGYFFYNMLVQHSCNVEMAKDTAEVMAKTSSVGVQYDMIMINHDLARANNYQIMFEIRKSLFMLPVIAYGRNIPKDEMDNRNA
		Pyramimonadophyceae	Pyramimonas tychotreta	marine	N			Rozenberg et al., 2020		very similar to JQ241366, can be N-truncated	PRJNA342459-36897_SRR4293311_1034.p1	MVGLKPDETDEWIAYAAMWAALVFSLLSGVFYAREYHMKRCGWEVMYVATLETLNYVFLIGWGDLAPFHWKLDTTCHGEDDHSGCWDDPLRDRKINEVPVARYMEWLITCPVLLIALSNLTGLKDDYNWRTMKLITADQGTILFGATGALATGTVKPVFFCVGLMYGGVTYFTALEVYVESYANVPPNAKKTVTIMAYMFFLSWMCFPLFWLLGEEGFGHVNQHVSTTLHAIADLFSKNLWGLYSWYLRLQVREYHRKKWHEEQERLNQGEKEFEVPKERRPEMDGTAIATVFSGEADEDETGVDPSYADYRRQRRRNRGRSLSEPDPVSAGFNILGAMDKQNHILQMER
MW557562	CiChR	Coleochaetophyceae	Coleochaete irregularis	freshwater	Y	N		Rozenberg et al., 2020			1KP_QPDY_2006865.p1	MGVFHKILPCMLTVVNADIAAYKADRFHQVSNIFEIVMVALSFALFAFYVFHFFRGTCGWELVYVMAILPNIYLSHILDGFSAPFTVYTPEGNPVPLLRYCEWLLCTPVLCMALSNIHGDGSTYSNKSMALILYDIGMVAAGLLASASGSYWLTVMFTVLGFIYGALTFFVMGQIYVEAYFIIPDKCRSLVKAMAFVQLTVWNIYAVPYCFGPEAFGHMSHATSWMSHVSMDFFAKNVWTLLLWRTRYLVATDKGEHGDTKFGAIYSKST
		Klebsormidiophyceae	Klebsormidium nitens NIES2285	freshwater/terrestrial	N			Rozenberg et al., 2020		can be N-truncated		MAVQLHQLGAVMQYVVFGISVALALFFIVQTRRKNVNWEIIFATAALATLYMLERQWGPAGPADISMTSSGRRLPWFRYGEWLLTFPPLLAAVANLTGLGRRKWGQGMALLGALQVALLGGVTAAYSTGLAAKIVFACIAAAAYAVVLVLTSLTFGLTYREVPLSLRGFVSLLRALLLLTWLVYPVTWALGPAGFRRISFDGETVAFAFADIFAKCAWSVLLWYFRRTVQVSVPAQFWATQADAQAAPGAVGDTGVAQQLLGKGDPVLVSGRRFQPAVAEVGEGSPSGKEPLLLEEPEEVPLTGWPLGLARTRVHVAPRDVTRPRASPRFWFPGLSDQIRTEQAAYSPTG
	KnChR	Klebsormidiophyceae	Klebsormidium nitens NIES2285	freshwater/terrestrial	Y	Y	Y	Rozenberg et al., 2020	Tashiro et al., 2020			MTVDAHSTVDAHSTVTDSHSAGNGTESCYVADFLGMHHESHEGALYSVYKSLEWGCFLISIGLFVFYLQQYRKKTAGWEVIYIAFIESFKYIFEIFWPHNNPAQLNIYGVNKSVPWVRYMEWMITCPVILMALSNISGEEGEYTHRSMQLLATDQGAILCAITAAASEGAISAVFYAIGVCYGICTFYFCLQIYIEAYFTLPETCHSAVKWMAVIFYAGWLCYPCFFLAGSEGWGNLSYEGSAIGHCIADLLSKNAWGVMHWWIRCQLEEYKHTHNGQLPHYSLETRAKMRAEAGHIIAG
JF922293	MvChR1	Mesostigmatophyceae	Mesostigma viride	freshwater	Y	Y	Y	Govorunova et al., 2011	Govorunova et al., 2011			MSPPTSPTPDTGHDTPDTGHDTGGHGAVEICFAPCEEDCVTIRYFVENDFEGCIPGHFDQYSSHGSLHDIVKAALYICMVISILQILFYGFQWWRKTCGWEVWFVACIETSIYIIAITSEADSPFTLYLTNGQISPQLRYMEWLMTCPVILIALSNITGMAEEYNKRTMTLLTSDVCCIVLGMMSAASKPRLKGILYAVGWAFGAWTYWTALQVYRDAHKAVPKPLAWYVRAMGYVFFTSWLTFPGWFLLGPEGLEVVTGTVSTLMHACSDLISKNLWGFMDWHLRVLVARHHRKLFKAEEEHALKKGQTLEPGMPRSTSFVRGLGDDVEI
KF992067	MvChR2	Mesostigmatophyceae	Mesostigma viride	freshwater	Y	N		Klapoetke et al., 2014	Klapoetke et al., 2014			MADVVPPATPVSDICFAPCQEDCITIRYFIENDFEGCLPGHFDQYSSFGVLPDVSKAALYICMVVSVIQIAFYGFQWWRKTCGWEVWFVAVIETAIYIINITSEADSPFTLYLTNGRLSPQVRYMEWLMTCPVILIALSNITGMAEEYNKRTMTLLTSDVCCIVLGMMAAVSKPKLKGILYAVGWMFGLLQFWTAFMVYHDAHKAVPKPLAWYVRAMGYVFFASWSTFPAFFLLGPEGLEVFSGTVSTIAHACSDMVSKNLWGFMDWHLRVLVARYHRRLFKAEEEHAAKKGQTLDAGLPRSTSFVRGLGDDVEIDP
MN585290	BfCCR1	Cryptophyceae	Baffinella frigidus CCMP2293	marine	Y	Y	N	Sineshchekov et al., 2019	Sineshchekov et al., 2019			MAQAAALAAGRPYVVMQHLQDAGFPECDYGTCLEGTMEGWYQPTRLSGGAIAAHWITFISMFSCTLFLGYSSWTAKGPSSKQRYFAGYHEEYNISFYVNLFASISYFGKCLADVQGHNYAEVGPYIIGLGNYAYADYMFTCPMLVFDLLTQLRAPYRLTAGVLIYSVLLTGSAANFYPGARWRAGAWGWFCFSATIYTFAYVFVYLIVIKQYKRLNDLSAGTEAKKAMFPLKLAIVTFFSMWLGFPIVWVMSGRTGMSLLSEDAVQILHCIFDLIAKSVFGFALARFRSYYDKKMYEMVDALHLGEDVDIEEALEKGIHGQDMNVSKKSKDDGKMLFQGQLNSKGNGEVPLYWS
MN585291	BfCCR2	Cryptophyceae	Baffinella frigidus CCMP2293	marine	Y	N		Sineshchekov et al., 2019	Sineshchekov et al., 2019			MAESIQRHGETSFGHEAGETPYKEFKYLEDVGFPRCEFGTCLQGTMLGWYQPTADGIVEMTAHWVTFGTMMAATFYLAHCTWRNRGPSGRHRWFSGYNELLNLSLYVNMFAAIGYFGKCVADYEGHNYKDVGPFIIGMGNYAYGDYMFTCPFLVYELMDELRAPYKATAGFLIYAVLMCGAMANFYPGAENRAGAWGWFIMGSIIYVMAYTLVLKVVMKQYKKLDMLTKDRPSRAGIINIQVAIGTFFSMWLVFPLIWLLSDRSGSELLGENIIKVLHCFFDIVTKTVFGIAIARFRNHYSHEMWAILEKMELDPFDWEAEAELIRLEEGAVVKSRMSIISRKTSDNTLQTARSRESYDVELE
KF992088		Cryptophyceae	Chroomonas sp.		Y	N		Klapoetke et al., 2014		can be N-truncated		MDAVGAVPGAENPFQNPAVIVADWLGFIILGGSSIILCYKLMGFYGSDNKQKYFIGYREEKMLSVYVNTFAAVVYWARVSAHANGDVGLAAYVHLLKYCDYCFTCPLLTLDLMWSLNLPYKFTYSIWVGICIFSGIGSTKFQPPAKYMWFAFGMVIMFIVFWHIYSVVIIRLNQIFCGSTKKSANTLQIACAVYFSIWWGFPVLWFLLEFGVIGHPVTLCMHTVLDVSAKSFYGFMLLSFQLQAEREEWIFLPLQPKIAWNENASETESQADVELGYNSEYGFTGG
		Cryptophyceae	Cryptomonas paramecium CCAP977/2a	freshwater	N			Rozenberg et al., 2020			MMETSP0038_DN27019_c0_g1_i1.p1	MSAVEWPTDSMEPPSGVCPGQAKVVAEIVGFIVLFGTSIYIGVFNSYYQGHSGREANFCGHEEQTMLSWFVNLYASMSYFARIVANGSCQSGFVIYTSIRYFDYILACPLLILDLLWNLESPYKWTCSGLVLVSIVMSVAAFTAPAPASYAWFAGGCFIFALAYVSIVYLVMERLKHFAMVASSDSQNQSAIGFLKISAVCFFFVWIWYPLVYVLSPKMLRVITGEQQDVIHVVLDVLAKSVYGLVSLSFRFRFDKSFLRGITEEEYVEFSKRSPQRRSIRMQIRLGTEEEEAARMGMSPGLTVQVPFDEGREPALGAGGMGISRQLAVSTSSGLAQPAGRATGE
MN585292	GcCCR1	Cryptophyceae	Geminigera cryophila CCMP2564	marine	Y	N		Sineshchekov et al., 2019	Sineshchekov et al., 2019			MSHAMQRVFEGATHGRALLADKEGVSCADCEALQHPAVIASDWIGFICLFGSSFILVFKLMSFKGPDQDDKYYMGYREKNMISVFVNLFAAIAYWAKLASHANGDVGPAANVVTYKYLDYMATCPLLTADLLWALNLPYKFTYAGFVLVCILCAFMATTCPAPAKFMWFGMGFTLFMYTWYNILMLVKFRLDQMTTKSVKKVRFYLKIACTTYFAIWIGYPTLWVLFEAGIIDPVTSHLMHVLFDVIAKSVYGFALLFFVVGGEKHDFVFLELRPTVEKEYDSEEEDDRKGEDRVIIGSKKAKQIAQSKTRNEDDGYSAYNTN
MN585293	GcCCR2	Cryptophyceae	Geminigera cryophila CCMP 2564	marine	Y	Y	N	Sineshchekov et al., 2019	Sineshchekov et al., 2019			MEHAMRRTLLANTDGVSCADCEALQHPAVIASDWIGFICLFGSSFILVTKLMSFKGPDQDDKYYMGYREKNMISVFVNLFAAISYWAKLASHSNGDVGPAANVVTYKYLDYLATCPLLTADLLWALNLPYKFTYAGFVLVCILCAFMATTCPAPAKFMWFGMGFTLFMYTWYHILFLVKMRLDQMTTKSVKKVRFYLKIACTTYFAIWIGYPTLWVLYEAGVIDPVTSHLMHVLFDVIAKSVYGFALLFFVVGGEKHDFVFLELRPTVEKEFDSEDEEEGKRDDQVIIGSKKAKQIAKSKTRPSNSTDDGFNSYATN
MN585294	G1CCR	Cryptophyceae	Geminigera sp. Caron Lab isolate	marine	Y	N		Sineshchekov et al., 2019	Sineshchekov et al., 2019			MGIGADGAILPATFAESIDYSFAASPAVQVADWAGALILLATSLLLGSKLWTFKPEGKHVLYFFGYERETVMFPVYITLFAFTSYYSKICNHVSGVDGAKLYQYRYLDYMVTCPLLTLTLMATLNLPYKFTSAVFMMLVIVSGFMSMYIPSPGRYLWFALGMVLFMMTWYAIVILAQVRFLQYFGKKHRSTSKRGAKRMSLASKKGLRDKRLRSPMQTFLATYFVVWIGYPILWLLEDFNVLDHLVVYICHVIFDLITKVVFGFCIIRFQFVIDKLDVKLEDLKVTLNDMLDDYQEAVKEGKAARRVKNKNLEKYGVEDLAEVSEKTISSYDEDPH
KU761994	GtCCR1	Cryptophyceae	Guillardia theta CCMP2712	marine	Y	Y	Y	Govorunova et al., 2016	Govorunova et al., 2016			MVESSAVIAANWISFLVIAGSFVVLCFISLRYKGPGGNENYYNGFREQNMLTVIINLWCALAYFAKVLQSHSDDDGFVPLTKIPYLDYATTCPLLTLDLMWCLDAPYKITSAVLVFTVMITGVACSLAVAPYSFYWFAMGMVLFIFTYVLMLSIVRERLEFITQCAHDSNAKRSIKHLKAAVIIYFGIWPIFAILWLLSYRAANVISNDTNHILHCILDVIAKSCFGFVLLHFKMYFDKKLLESGVHEDEFAEYSKEVSKHREEKPWRKTASSYPESDYDEPVYMNGEDLNLNDPPAWGG
KU761992	GtCCR2	Cryptophyceae	Guillardia theta CCMP2712	marine	Y	Y	Y	Govorunova et al., 2016	Govorunova et al., 2016			MVASSAVITANWISFLAISASFIILLVISLRYKGPGGTESFYNGFKEQNMLTVFINLWCALAYFAKVLQSHSNDNGFAPLTVIPYVDYCTTCPLLTLDLLWCLDAPYKISSAVLVFTCLVIAVACSLAVAPFSYCWFAMGMVLFTFTYVFILSIVRQRLDFFTLCARDSNAKQSLKHLKTAVFIYFGIWLLFPLLWLLSYRAANVISNDINHIFHCILDVIAKSVYGFALLYFKMYFDKKLIESGIDEDDFAKFSKVVTTHRSEEKQKRKPAVSQSPKMYYDEAAYQDGEVESNLQSKIR
KU761993	GtCCR3	Cryptophyceae	Guillardia theta CCMP2712	marine	Y	Y	Y	Govorunova et al., 2016	Govorunova et al., 2016			MVSALDQNGPQYLQNPIVIAADWIGFIALFGSSLAVAYKLVTFKGPDQDDVYFFGYREEKMISVFVNLFAALAYWAKLASHANGDVGPAASVTTYKYLDYLFTCPLLTIDLLWCLNLPYKFTFGAIVAVCILCAFMASVIPPPARYMWFGMGITVFSAAWFNILKLVRMRLEQFVSKEAKKVRQSLKVACMTYFFIWLGYPTLWVLGDAGVLDSVVSALLHTFLDVFSKSIYGFALLHFVMRTDKREFIFVPLKPSVEKIVVEDDESTSSRAESTRASKSKIMIGSRVKKLRSSATDELR
MF039475	GtCCR4	Cryptophyceae	Guillardia theta CCMP2712	marine	Y	Y	Y	Yamauchi et al., 2017	Yamauchi et al., 2017			MTTSAPSLSDPNWQYGMGGWNNPRLPNFNLHDPTVIGVDWLGFLCLLGASLALMYKLMSFKGPDGDQEFFVGYREEKCLSIYVNLIAAITYWGRICAHFNNDMGLSLSVNYFKYLDYIFTCPILTLDLLWSLNLPYKITYSLFVGLTIACGVFCNAFEPPARYLWFMFGCFIFAFTWISIIRLVYARFQQFLNEDAKKIRAPLKLSLTLYFSIWCGYPALWLLTEFGAISQLAAHVTTVIMDVAAKSVYGFALLKFQLGVDKRDVWLDELKSVRYRDVVPQIRPSKTREGRMEYSEDGDFMRPSKGKRAEGDYMNPRWDHHDDGRRLPDSREMDEQVHEKDQEISSTMKQIADLNKQLSAMQESEAV
MN585295	HpCCR	Cryptophyceae	Hanusia phi CCMP325	marine	Y	Y	N	Sineshchekov et al., 2019	Sineshchekov et al., 2019			MVASNAVITANWISFLSISGSFVVLLVVSLRYRGPGGKESYYNGFREQNMLTVFINLWCAIAYFAKVLQSHSNDNGFAPLTVIPYVDYCTTCPLLTLDLLWCLDAPYKISSATLVFTCLVIAVACSLAVAPFSYCWFAMGMVLFTFTYVFILSIVRQRLDFFTLCARDSNAKQSLKHLKTAVFIYFGIWLLFPLLWLLSYRAANIISNDINHIFHCILDVIAKSVYGFALLYFKMYFDKKLIESGVDEDDFAKFSKEVTTHREDKKYKKQAPNSPGDYYDEPAAQEGNLESNLQSKIRKS
		Cryptophyceae	Hemiselmis andersenii	marine	N			Rozenberg et al., 2020			MMETSP0043_DN21277_c0_g1_i1.p2	MDPSMMRRQEGGGDGGGGDGGGGAPKLFGEQEVLEAITWGSGAWNPFQSPAVLVADWLGLIVLGGSAVFLYIIITNFHGPRGDEKYFAGYREEKLMSIYVNSFAAYVYWARCASHANGDVGPVAYIHLLKYVDYLFTCPLLSADLLCTLNLPFKVTYPYFVWLTIGCGVGCTKFVGPARYMWFCMGCTLFCIAWYSVYVVVIMRLRQIAGSKMTQKCAVTVQTAAAIYFSIWIGFPVLWLLLEFKAINHPISLSMHALLDVVAKSLYGFILLSFQITCEKEEFVFLPLMPRIDKNDDELSDTGDADVEVGYHFDQHGLHPNHTPMGPVVGSSKQRRISREMQMEAARQKG
MN585296	HrCCR	Cryptophyceae	Hemiselmis rufescens PCC563	marine	Y	N		Sineshchekov et al., 2019	Sineshchekov et al., 2019			MFGEQEIVEAITWGSGAFNPFQTPAVLVADWLGLIVLGGSAIFLYIIITNFHGPLGNEKYFAGYREEKLLSIYVNSFAAYAYWARCASHANGDVGPVAYIHLLKYVDYLFTCPLLSADLLCTLNLPFKVTYPYFVWLTIGTGVGCTKFVGPARYMWFCLGMCLFIVAWWSVYVIVAMRMRQISGSKMTQKCAVTIQTACAIYFSIWLGFPTLWLLLEFGTIGHPVTLCMHALLDVVAKSLYGFILLSFQITCEKEEFVFLPLMPRIDKNDDELSDVDDLEAEMGYHMDEHGLHVNHTPMGPVVGSSKQRRISREM
KF992056	PsChR2/PsuCCR1	Cryptophyceae	Proteomonas sulcata CCMP704	marine	Y	Y	Y	Klapoetke et al., 2014	Klapoetke et al., 2014; Govorunova et al., 2016			MTMLEHLEGTMDGWYAENDLGQGAIIAHWVTFFFHMITTFYLGYVSFHSKGPGGKQPYFAGYHEENNIGIFVNLFAAISYFGKVVSDTHGHNYQNVGPFIIGLGNYRYADYMLTCPLLVMDLLFQLRAPYKITCAMLIFAVLMIGAVTNFYPGDDMKGPAVAWFCFGCFWYLIAYIFMAHIVSKQYGRLDYLAHGTKAEGALFSLKLAIITFFAIWVAFPLVWLLSVGTGVLSNEAAEICHCICDVVAKSVYGFALANFREQYDRELYGLLNSIGLDGEDVVQQLEKEMQTNHHKKKSINSPAVG
MN585298	PsuCCR2	Cryptophyceae	Proteomonas sulcata CCMP 704	marine	Y	Y	N	Sineshchekov et al., 2019	Sineshchekov et al., 2019			MNSTADPVAAAAVVPDVGAEAVVENYLQDTSVIAADWMGFVALFGSAVVLTWKLMSFRGPEHDDVYFMGYREEKMLSVFVNLFAAIAYWARLCSHANGDVGPAAQIVTYKYIDYLLTCPILTVDLMWSLNLPYKFTYGASVGVCIVCAFACSTLDGMARYMWFAMGISLFGATWVSIVKVVRMRLDQFTSKAAKKVRTSLKIACMTYFAIWGGYPTLWVLNEAGIVDPISSHVLHCVLDVLAKSVYGFALLSFVLHGEKQEFIFLPLKPACEPKPSARDDEDEEDSEDEDSRKPGKQAVMIGSKVNSRYSQERQSHPVFL
KF992063, MN585297	PsuCCR3	Cryptophyceae	Proteomonas sulcata CCMP 704	marine	Y	N		Klapoetke et al., 2014	Klapoetke et al., 2014; Sineshchekov et al., 2019			MAAEIKARGYTYNEVVANLDPLLHGRLEGTMQGWYAPANYVGSTMIAHWITFLVLSACTMYLARDSFANRGPRGNTAYYSGYNEQYNIALYVNLMACVAYYGKVVADTSNHNFSNVGPFIPGLGNYRYADYMLTCPLLVMDLLFQLRAPFKITSAFLIFVVLLCGVVTDFYPPDVLYGPSVAWFIFGCFWYIIAYIFLYTIITKQYKRLLEISKETEAKKSLGPLKLAIYTFFSIWLIFPCVWLLTPKGLNMLDEDSAEVLFCICDLLAKSMYGFALSRFRFYYDKKMYDLFEQLGYDPENIEEEMQKELKLDDHDPKESHHQEPRPSRIQNLAHLAKDGNHSLPFK
KF992055, MN585299	PsuCCR4	Cryptophyceae	Proteomonas sulcata CCMP 704	marine	Y	N		Klapoetke et al., 2014	Klapoetke et al., 2014; Sineshchekov et al., 2019			MTVARMEGTMEGWWAPNTLSDTAIGAHWLTFLALLACTVFLAYESFAAKGPSGREKFFAGYHEQYNLALYVNLMASLSYFAKVVSDTHGHNFENVGPFIIGLGNYKYADYMLTCPLLVMDLLFQLRAPYKVTGAVLIFAVLFCGAITNFYPGKENQQAALAWFGMGVFYYCLSYFFLGYIVSRQYRRLEEMAMGTEAKKALGPLRLAITVFFTIWVAFPAVWIVSDRGFNVIDASTAEVLHCIADLIAKSLYGFALARFRRYYDKKMFEILENLGYDGEEAIEELENEMRHMDKEEELEKQAVKEDHSHHVNIASRTRLYSSVRYG
MN585300	RaCCR1	Cryptophyceae	Rhodomonas abbreviata Caron Lab isolate		Y	Y	Y	Sineshchekov et al., 2019	Sineshchekov et al., 2019			MVSEGYGDKYLEGSMRGWYTPCTFGTPAIMAHWVTFLFLFVCTMYLARDSWTARGPGGRERWYAGYHEDYNISLYVNLFAMIAYFGKIVADSVGHNYNNVGPLVIGLGNYRYADYMLTCPLLAYDLMSQVRAPFKITGGVLIFCVLLTGTATNYYPGDEMRAGSMAWFIFGCFLYFVAYYLFYTVVKIQYTRLLALAASTEAKKAFMPLKLALYTFFSIWIVFPIVWLLGHQGLNILSNDAQECLHCACDLTAKSFYGFALAKYRKYFDKKMFDMLTELGIDGEEGLEHLEQDLKNQDIGDGKADIKRMSTTRGPGLSVISVNKHHPAFLA
MN585303	RaCCR2	Cryptophyceae	Rhodomonas abbreviata Caron Lab isolate		Y	Y	Y	Sineshchekov et al., 2019	Sineshchekov et al., 2019			MPMFGGRRSESEKAPPIEGDERNILIADIVGFSCLGITAFILNYRLKAFKGPRDDDKYFVGYREEKMLALLINLFATVGYWAKICARYDSNMGSSVDITTYEYLDYLATCPLVTLDMLWTLNLPYKFTSGAMIFLCILCAFASEITAGTARWMWFGFGFILFLYVWTTVGSLVKMRLQQLKTLTDQGVLVPGQTSLKIATATFFCLWLGYPLLWLILDLGGMTEFQAEICHVGFDVVVKSLYGLGMLEFVMQADRIHFEFETLSPPDDYGSESSKNYGKDLESGQQPSSFDTFKGTHAAKEEKEEKEDEEDAHKTD
MN585301	RaCCR3	Cryptophyceae	Rhodomonas abbreviata Caron Lab isolate		Y	Y	N	Sineshchekov et al., 2019	Sineshchekov et al., 2019			MESVNSAQFVSSGGLDGWFQPSTLSSVAVFSHWVAFIILFGCTLFLASESWRSKGPSGREVFYAGYREENNLAFFVNLFATFSYFGKIVADTVGHNYDNSGPLLIGVGNYKYADYMLTCPLLVYDLLYQLRAPYRYTSAGLIFGILMCGVVAEFYPGSHKLMKGGALAWYAFGCFWFAFAYALIMTIVIKQYRRMESLADGTQAVAALRPLKFALCTFFGIWVMFPIIWVLSDRGFGVIDESGVEIVHCICDIVAKSFYGFALAKFRRNYDRKMFELIEALGHDAEEEFENLERDMRPSSDGAHLRRLSSASMEWNDSMGDDRLCKENSMNSE
MN585302	RaCCR4	Cryptophyceae	Rhodomonas abbreviata Caron Lab isolate		Y	N		Sineshchekov et al., 2019	Sineshchekov et al., 2019			MSSSGEEVVDPREWMRHPVVIVADWIGFLVLVSVALYLHSRLKGYGGPEANEHYFFGYREEKMLSVYVNLFAGIAYWARVCSHANGDRGPAANIETYKYLDYVITCPLLTIDLMWSLNLPHKFTSATNVAVCILCAYACDSFEAPARFMWFGFGICLFIFTWLQIIKVVRQRLDQFVSKVAKRIRNSLKIAVMTYFTVWCGYPCLWVLEEIGVLEKIPSAVMHVFLDVCAKSVYGLALLQFQLGGEKHAFIFIPLRPDEDNSKGVPKPNPPQLHPTQNEETAEDDEEEFSPKVFGSLLQGLKHKNYE
MN194599, MN585304	ChRmine/RlCCR1	Cryptophyceae	Rhodomonas lens CCMP739	marine	Y	Y	Y	Marshel et al., 2019; Sineshchekov et al., 2019	Marshel et al., 2019; Sineshchekov et al., 2019			MAHAPGTDQMFYVGTMDGWYLDTKLNSVAIGAHWSCFIVLTITTFYLGYESWTSRGPSKRTSFYAGYQEEQNLALFVNFFAMLSYFGKIVADTLGHNFGDVGPFIIGFGNYRYADYMLTCPMLVYDLLYQLRAPYRVSCSAIIFAILMSGVLAEFYAEGDPRLRNGAYAWYGFGCFWFIFAYSIVMSIVAKQYSRLAQLAQDTGAEHSLHVLKFAVFTFSMLWILFPLVWAICPRGFGWIDDNWTEVAHCVCDIVAKSCYGFALARFRKTYDEELFRLLEQLGHDEDEFQKLELDMRLSSNGERLRRLSQESYENRGDEDTLTPKKAYIKGKT
MN585305	RlCCR2	Cryptophyceae	Rhodomonas lens CCMP739	marine	Y	N		Sineshchekov et al., 2019				MSEEAWAQQYRNKQNFEWTLDTEVSSTIKIAHWAAFVTLSGCTIYLAAHAWNAKGPGGNSKYFYGYKEEMMLSIYVNLFAAVAYYGKVVADTHGHHYMNAGPVLPVMGNYAYMDYITTCPLLVYDLLGQLRAPYKTTCSVLIFLVLLTGVVTNFYEGEKFRGPAYAWFALGMVLFVVDYFLLYKIITQQYTKLETLSYQSHAKKALFPLKMAIGTFFVVWVFFPVIWLLSDRALGLINNDAVEVLHALCDIVAKSVYGFMLARFRTYFDKKLYATLEELGLDGEAEMEHLDKELAHAHVIHDSHGKEHHVSPIEAKLGSSLVRDPIDASGD
MN585307	RsCCR1	Cryptophyceae	Rhodomonas salina CCMP1319	marine	Y	Y	Y	Sineshchekov et al., 2019	Sineshchekov et al., 2019			MVLDLPEDFARMHLEGTMEGWYQPTTFGSAAIVAHWITFLFLTLCTMYLARDSWTAKGPGGKELYFAGYHEEYNISLYVNLFAMIAYFGKVVADSMGHNYNNVGPMIIGLGNYRYADYMLTCPLLAWDLMAQVRAPYKITGAILIFCVLLSGAATNFYPGEQMKQGAIAWFCFGCFLYAAAYYLFFSIVKKQYSRLVALSANTEAKKAFMPLKLALYTFFSIWVVFPIVWILGYHGLNILTNDAQECLHCACDLIAKSFYGFALAKYRTYFDKKMYDMLEELGVDAEEGLEHLEKDLKEVDDPNNVNNLKRLSVAASKTRQHNHANINAFSAEP
MN585308	RsCCR2	Cryptophyceae	Rhodomonas salina CCMP1319	marine	Y	Y	Y	Sineshchekov et al., 2019	Sineshchekov et al., 2019			MAAGNEHFETPQEARMVLIADYVAFCCLAACAFFLHRRIVMFRGPTGDDHYFMGYREEKMLCVLITIFAAIGYWSRITARVQGSHKALDLSTLQYVDYLATCPLVTVDMLWSLNLPYKFTWGALVFLCILSAFACDAMEGQARWMWFGVGMGLFSYVWISVGRLVKFRLTQLAALRAEGVLKVDIEYPLKVGTATFFFLWFAYPLMWLLEEFDVINHAKSEVAHVVFDVVVKSVYAICLQEFGFRCDRTYFEFPSMSVTVVPDEEYQTKNEHAMDEYANERLQDAWHKLPVNETQRHTVPKSWHCQGSM
MN585306	RsCCR3	Cryptophyceae	Rhodomonas salina CCMP1319	marine	Y	N		Sineshchekov et al., 2019	Sineshchekov et al., 2019			MSEEAWAQQYRNKQNFEWTLDTEVSSTIKIAHWAAFVTLSGCTIYLAAHAWNAKGPGGNSKYFYGYKEEMMLSIYVNLFAAVAYYGKVVADTHGHHYVNAGPVLPVMGNYAYMDYITTCPLLVYDLLGQLRAPYKTTCSVLIFLVLLTGVVTNFYEGEKFRGPAYAWFALGMVLFAVDYFLLYKIITQQYTKLETLSYQSHAKKALFPLKMAIGTFFVVWVFFPVIWLLSDRALGLINNDAVEVLHALCDIVAKSVYGFMLARFRTYFDKKLYATLEELGLDGEAEMEHLDKELAHAHVIHDSHGKEHHVSPIEAKLGSSLVRDPIDASGD
KF992047		Cryptophyceae	Rhodomonas sp.		Y	N		Klapoetke et al., 2014				MKRQQARVMEANNGSASSAVIISNWVCFLCLTGSFLGLLIFSLKYKGPDGKEVYYNGYREQNMLGVFINLWCAVAYFAKVIQAHGGDDVAFAPLTTVKYIDYITTCPLLTMDLLWNLDAPYKITSGLLVLTCLTFAVASFLTPKPGAYVWFAVGLSFFTFSYTFILSIVRQRLDFFTECAREIAHVKNCGKAKTSILYLKVALFSYFGIWIFFPVLWILGERGIQIISDDLNHVLHCILDVIAKSCYGYALLYFRVYFDKKLITSGMNEEEFTKLSKDIVTHSDEV
		Cryptophyceae	Rhodomonas sp.		N			Rozenberg et al., 2020			1KP_IAYV_2051368.p1	MSFRRDDDKELEEEFAYIHSSVVHAADWIAFLALFGTAVILAYKLMNFVPPPPHKQVLYFFGYSENGMISLWVNLFAACAYYGRICSHLSGDPNNLSNLVYYKYLDYLITCPLLTFDLLSTLNLPYKITYSIFVQISILSGMLAIWSESPGRYMWFTFGLLIFAFTWFNIVSKVQVRFIEYFKKKKERPTNKRMSIASKAGLRDKNIRNPLQTALSTYFCIWMVYPILWILLDTKLIDQITEHVINVVLDVLAKSAYGFALLRFQLLVNKSSIVDFHFEELQVTKADLMEEHLHQKKKMRRLQQQQRDAEEDERGSEHSLSGSLDDGPSYVEKPSKDSAWRGDNNADPAP
		Cryptophyceae	Rhodomonas sp. CCMP768	marine	N			Rozenberg et al., 2020			MMETSP1091_DN28851_c0_g1_i1.p1	MASSTEEDLEHLHSSIVHITDWIVFFIMLGTTMTISYKLMSYHGAPGTTFKLYYFGYREERTLSVIVCLAATVSYYSRICEHVSGDQSPTMTFVYTKYLDYIVTCPVLTMDLLWTLNLPYRFTYAIFIFCVILCGLLASMTPSPGKYLYFTMGLCLFAFTWFMILTKCYIRFMQLFGKRFIIPNQPRKHQSFASKHNTRDKNIREKLSIALVCYFLVWAVYPVLWLLVEFKAIDLVTSHVAHAICDVLAKAVYGMAMHKFVLMLDKRKVRNIFQLQVT
		Cryptophyceae	Rhodomonas sp. CCMP768	marine	N			Rozenberg et al., 2020			MMETSP1091_DN29084_c2_g1_i1.p1	MECPTSAVIVANWVAFLSLTGSFIGLLVFCLKYKGPSGNEAYYNGFREQNMLGVFINLFCAVAYFAKLVAAHSCDGGFAPFTTIKYVDYMTTCPLLTLDLMWQLEAPYKASCASLVLVCLTFAVAVDSAPAPVNYVWFGTGLSFFAFSYTMILTIVRGRLDFFASCARDSNAKKSIGYLKVAMFSYFGIWIFFPVLWILGEKGVKIVSNDVNHVFHCILDVIAKSCYGYALLYFKVFFDKKLIASGVDEEDFHKFSKDVTTHKDDDADEERKKKSKRIMEHSPIRHVSGHVSGHNSPLPSQQLQENNYTLFGRIMASNEQQKSLKHDGGRAQHTHFSSRSHSQPHGNGFL
		Cryptophyceae	Rhodomonas sp. CCMP768	marine	N			Rozenberg et al., 2020			MMETSP1091_DN29084_c6_g1_i1.p1	MASIPGSDELYYVGTMDGWYLDTQISDVAIAAHWTCFLVLLITTFYLAWESWTNHGPSKRSRFYSGYQEEQNLALFVNFFAMVSYYGKIVSDTLGHNFTNVGPFILGFGNYRYADYMLTCPMLVYDLLYQLRAPYRVSLSAIIFAILLSGVIAEIYTLGDPRLRGGAYAWYGFGVFWFLGAYVSVMTIVAKQYARLAELAKDTGATKSLATLKFAVFTFSMLWVLFPLVWAICPRGLGWIDDNATEVAHCLCDIIAKSCYGWALARFRKTYDEELFLLLEKLGHDEEEFERVEKDMRLSSN
		Cryptophyceae	Rhodomonas sp. CCMP768	marine	N			Rozenberg et al., 2020			MMETSP1389_DN22769_c0_g2_i1.p1	MEGWYLESETSDLVAASHWVAFVVLLGTTCYLARESWTNRGPSKQSRFYAGYQEEQNIALFVNFFAMVSYYGKVVADSLDQNFHNVGPFILGFGNYRYADYMLTCPLLVYDLLFQLRAPYRVSLSVVIFAILLSGVIAELYSFGDPRLQNGAYAWYGFGLFWFVVAYGVVMTIVGKQYARLADLAEGTGAAHSLSTLKFALITFSLLWVLFPLVWALGPRGLDWIDEEVAEVVHCLCDIMAKSFYGWALARFRRVYDEELYQMLEKLGHDEEEFERIEKDIRLSSRGDRIRRLSVESLELRSSVDSQNASRDRGLRLGGRSQRTRKRSSIRSAPSRPLSPSNSLSPLSPV
		Cryptophyceae	Rhodomonas sp. CCMP768	marine	N			Rozenberg et al., 2020			MMETSP1389_DN28221_c0_g1_i1.p1	MPASPVVIVSNWIAFLSLTASYLGLLVFALKYKGPSGKESYYNGYREQNMLGVFINLFCAVAYFAKVIASHSDDDGFRAFTTIKYVDYLTTCPLLTLDLLWNLEAPYKASSASLVLVCLTFAVATDSAPEPANYVWFGTGLSFFIFSYTFILTIVKERLSFFQSCARGSNAKKSIGYLKVAMFSYFGIWVFFPVLWVLGPKGIAIITDDIQHVFHCILDVIAKSCYGFALLYFKVFFDKKLAASGVDEEEFQKFSKEVTKHMDDDDDRRKRKQEIHLPTVHSATTSPAVNFSKYRGPSKEPSVDGRDDDMEMRLSAIPPLRHSPRQKPTTSFSSRGGPQRTPSGTGFLHS
		Cryptophyceae	Rhodomonas sp. CCMP768	marine	N			Rozenberg et al., 2020			MMETSP1389_DN30320_c0_g2_i1.p1	MADCPSSAVIVANWVAFLSLTGSFIGLLIFCLKYKGPSGKETYYNGYREQNMLGVFINLFCAVAYFAKLVAAHSCDGGFAPFTTIKYVDYMTTCPLLTLDMLWQLEAPYKASCASLVLVCLTFAVAVDSAPEPVNYIWFGTGLAFFTFSYSMILSIVRGRLDFFASCARDSNAKKSIGYLKVALFSYFGIWIFFPVLWILGEKGAKIVSNDVSHVFHCILDVIAKSCYGYALLYFKVFFDKKLIASGVDEEDFQKFSKEVTTHKDDDVDDDRKRKNRKMMEHSPIRHSGEASGHNSPLPAHHFQQDNYTLFGR
		Cryptophyceae	Rhodomonas sp. CCMP768	marine	N			Rozenberg et al., 2020			MMETSP1389_DN30485_c0_g1_i1.p1	MASGAVIVSNWVAFLSLTASFLGLLIFSLKYKGPTGKEAYYNGFREQNMLGVFINLFCAVAYFAKVIAAHSGDDGFEVFTTMRYVDYLTTCPLLTLDLLWNLEAPYKISAAALVGVCLTFAIATDSQPRPACYVWFGTGLSFFIFSYSFILVIVKERMSFYTNCARDSHAKKSIGYLKIALFSYFGVWIFFPILWLLSPKAVGLISDDVHHVFHCLLDVIAKSCYGFALLYFKVFFDKKLIAAGVDEEEFHKFSKDVTTHKDEDGGEGKKKKEIHLPSYSREGSPTPSDLEMGAHGMGTRQHMRSMSRTSARSAEMDYAMGVSNPAQMPSTSYSTRGSRGSPAKNPFKGR
KX879691	C1ACR_887	Cryptophyceae	Baffinella frigidus CCMP2293	marine	Y	Y	Y	Govorunova et al., 2017		genus & species name was assigned later than the sequence published		MEHHSYDGAMRSLQAISGSFADIEGHWNGPTSVLDNPAVIDGQLYGAYVFMHPECHQGEYAPIVKIIQLCWAVICMCQVLFMFSRAPRVPWEAMYLPGVECVIYTLAFTGNGYVRMVDGRILTWSRLASWLVCCPVMLGQISAITLIKYQSIPLNPMMIACSIIRTVFGVSAGVVQEEPLKWVFFWLGIFFFAFELLGCYLIFAIAIADFEACKTELANKVIGRIKTMRAIIFICWPAITVTWVLSSAGTCLVDDNYTTIGFVVLDAVCKNMYGVVIWSTTWGLLNGKWDRDYARTFGQEEEQQEEAPDFDAKGGAMPGANDNVEVKMF
KX879692	C1ACR_023	Cryptophyceae	Baffinella frigidus CCMP2293	marine	Y	Y	Y	Govorunova et al., 2017		genus & species name was assigned later than the sequence published		MTVLEVNEAVIIDGVMYGEYIFSHPQCIPAELVPVVKVFQICWAVVSMCQSAFMMTRMPKVPWEAIYLPMVEAIVYVMAYTGNGYLKMGSGRVLPWARMASWLVTCPVMHGQISGMTLIKYQSIPINPMVIAASIIRVVMGVTATIVVTEDLKWAFFGCGLVCLLFEYASVYTIFAVTIGDFADAKTDLGNQVVARLKSIRSIFFVAWTAFPILWLLSSTGTCVIDENISAVAYLISDAFCKNFNGILLWSTTWGLLNGKWDRDFVRAPPAAESEKDVQDAPRPKSDVEVKMFGKVIGSVR
MG831198	C1ACR_561	Cryptophyceae	Baffinella frigidus CCMP2293	marine	Y	N		Govorunova et al., 2018		genus & species name was assigned later than the sequence published		MEINTTSPYGWWAAANPECVAKAAVTVDIQIFQLCWCIICACQAFFFAIRYPKVTWEFVLVPLTEAVIYGLGYSGIGYVVLQSGRTVAWMRICHWLITVPVLLLQISDVAHVRFHGVNLSSLQVPISVLMIVFGFCAEVADEEGVKWMFFVIGLVLMFQVLFVGYHSLSRGITRFSEAGTEEGAMVANRLRAMLVFFLLSWTLHPLFFVLSIEGACVMTEPVTVVLYIVLDLFAKNIFQIVLWDSLWVRLTGKWKVEELVVHDASAELGYDEDYKHDEINLSIGNVPVSTESPVPRGAGEGA
MW557573	C2ACR	Cryptophyceae	Chroomonas sp. CCAC1627B	marine	Y	Y	N	this study	this study		15.1 Ch.spE-1comp20349_seq0	MAAIFPGTTPDPFEYGTWITAHPECFNYGFAVPSTPVKRAELAWAIIFTIQGCIFLTRFPRVNWETVFIPWVEAVVYGLYSGGMGYITLADGRVLPWARYMSWFITTPLLLNKINHMYPVRFHGINVNNLLLAIDLLMIVFGVTSSTVRTDLQWMYIFFAALCFVAIYCISWIIFSTRWTQFDKEGTPDSTVVSRRIRSIAAVFYVGWMVYPILHILGPQVMCVANETVVSAIYLTADIFAKNIFVLLNWSALWTGNLEGNWTPLSHRGASHQEEEQGGADTTDTCPVVLSVDQPEDQ
KX879674	GcACR_457	Cryptophyceae	Geminigera cryophila CCMP2564	marine	Y	Y	Y	Govorunova et al., 2017	Govorunova et al., 2017			MSACPPRTPRYGNMSAADKRAEYLQKVIDLSPEIYGSYARDNAECLAMSVVTMPFVKITQLCMAVMSACQVLFMISRAPRVPWEAIYLPATEMISYSLAFFGQGYVRLANGKVLPWCRMAAWLCTCPIMLGLVSNMALIKYKSQPLNPMMIAASIIRTVFGISATMAETNDVIWTHFFFAFVCFIFEMSCAFAIFALTIDDFQQIGSPLAMKVVKRLYLLRMVFFGTWSCFPILWIISSTYMCVIDENASALLYLVADISCKNCYGLLLWSTTWGLLNGKWDREYARNRDEAGMLMETDEKQGVIEPPKENFDVKL
KX879675	GcACR_145	Cryptophyceae	Geminigera cryophila CCMP2564	marine	Y	Y	Y	Govorunova et al., 2017	Govorunova et al., 2017			MLDAQDTGSQAVGFQPEERMVVRGKAAYIDGIGPATPYAGMYGEWEIANPDCVNKGLHATSRERTIITLWAVVCLCQALFMMTRAPKVTWEAVYLPLVECILYCCTGAGYGVLRMGDGRMLPLSRMCSWLITCPIMLSQAFGIHDMKLYGIQLRMPICAASLIRTVCGLLASTTTDTKIAKWLFFFLGFSFYTMEITTVWFIFQQGIAKFTPTTDVPENATALRRLYFMRFIFFTSWTAFPVFWVLSSTGLCVISEQTSALGYLCADALCKNLYGVIQTNTVWGLLGGTWTPKKHPNNHDEEAPANSHNHKEEDTFAAPHGRFNSA
KX879676	GcACR_439	Cryptophyceae	Geminigera cryophila CCMP2564	marine	Y	Y	Y	Govorunova et al., 2017	Govorunova et al., 2017			MAETGVIRSQEDYYRLVENRETIGTYWDSSLVYGEWARNNGNCLRQSEVDVQFVKILQLCMSVVSSCQVLFMVSRAPLVPWEAIYLPMTESITYGLAFTGNGYIRLATGKILPWARMASWLCTCPIMLGMVSNMALVKYKSQPLNPLMVASSIIRVVFGISATMSDDSQPAKWVFFFIAVIFFLFELTCVYAIFGMTIADFAQIQSPLGDAVVYRLNILRGIFFASWTCFPILWLVSSTSACLLDENISAVLYLMADALCKNSYGIVLWSTTWGLLNGKWDREYPRNRDIDGLMMDIDPAKEKQLEEMPNQNFDIKIMGQTIASVKRSCRRPRADMESQD
MG831184	GcACR_197	Cryptophyceae	Geminigera cryophila CCMP2564	marine	Y	N		Govorunova et al., 2018	Govorunova et al., 2018			MQASQISSSYFGQWSATNIDCVAKADISSGVQTFLLCFCIISACQALYFSYHCLPQAGARRRSTWEFIAVPAVEALCYGLASSSSQVGYFRLFDGRTVVWLRTVLWILTVPVLLLQIGKMSYVVIQGVEVNSLIIFVGLLMVVFGFSASLSTVMGIKWMFFFFGLVCMAVVFLGVYKIMVDAGSYYISLNSQDGLQIASRIRILMIIFFFSWTATPLFWVLSIEGACVVSESITVVCFAVIDSLAKNIFGIILWDTVWNSSLEGRWTSNLQIMATEMSML
MG831185	GcACR_201	Cryptophyceae	Geminigera cryophila CCMP2564	marine	Y	N		Govorunova et al., 2018	Govorunova et al., 2018			MEAADEEDVGGGDLWNVNTGCLYGNLASASPLVRHFELAWAVCCLTQAFFKFTQWPRAAWEGVYIPLCETVQYSLLFFKLGYIQVGVNQGAYLPWVRYSFWMITTPVLLNQIQQICEVKIWGARMGPVQTWANIAMVTLGISGALIQNPTMKWLCFVAGTLLGALIFLVAFLIFHKASEQFKEIGHPKADRVVKYLWYLQVCFFSSWSVFPLLWIISAQGTCIANEDIVSSIHIPADILAKNVFGLIIWHIRFHLCDGYWDIERFKQKLLQDKLLALFDNPEELRQDH
KX879677	G1ACR_203	Cryptophyceae	Geminigera sp. Caron Lab Isolate	marine	Y	Y	Y	Govorunova et al., 2017	Govorunova et al., 2017			MAARLAKVVHLARLVVLFAVMLDAQDTGSQAVGFQPEERMVVRGKAAYIDGIGPATPYAGMYGEWEIANPDCVNKGLHATSRERTIITLWAVVCLCQALFMMTRAPKVTWEAVYLPLVECILYCCTGAGYGVLRMGDGRMLPLSRMCSWLITCPIMLSQAFGIHDMKLYGIQLRMPICAASLIRTVCGLLASTTTDTKIAKWLFFFLGFSFYTMEITTVWFIFQQGIAKFTPTTDVPENATALRRLYFMRFIFFTSWTAFPVFWVLSSTGLCVISEQTSALGYLCADALCKNLYGVIQTNTVWGLLGGTWTPKKHPNNHDEEAPANSHNHKEEDTFAAPHGRFNSAKEIED
KX879678	G1ACR_243	Cryptophyceae	Geminigera sp. Caron Lab Isolate	marine	Y	N		Govorunova et al., 2017	Govorunova et al., 2017			MIITLWAVVCMCQALFMMTRAPKVTWEAVYLPLVECILYCCTGAGYGQLRMGDGRMLPLSRMCSWLITCPIMLSQAFGIHDLKLYGIQMRMPILAASLIRSVCGLLASTTTDTKVVKWFFFFLGFCFFSMEIGSVWFIFQHGIAKFAPTTDVPENATALNRLYIMRVIFFSSWTAFPLFWVLSSTGLCVISEQTSALGYLCADAFCKNLYGVIQTNTVWGVLGGTWTPKKPPSKDDEEAPTNSHNDKEMDAFTAPHGRFNSAKEIQDTYNSDTYFIRAAKAVSVRMSRKKG
KP171708	GtACR1	Cryptophyceae	Guillardia theta CCMP2712	marine	Y	Y	Y	Govorunova et al., 2015	Govorunova et al., 2015			MSSITCDPAIYGEWSRENQFCVEKSLITLDGIKYVQLVMAVVSACQVFFMVTRAPKVPWEAIYLPTTEMITYSLAFTGNGYIRVANGKYLPWARMASWLCTCPIMLGLVSNMALVKYKSIPLNPMMIAASSICTVFGITASVVLDPLHVWLYCFISSIFFIFEMVVAFAIFAITIHDFQTIGSPMSLKVVERLKLMRIVFYVSWMAYPILWSFSSTGACIMSENTSSVLYLLGDALCKNTYGILLWATTWGLLNGKWDRDYVKGRNVDGTLMPEYEQDLEKGNTERYEDARAGET
KP171709	GtACR2	Cryptophyceae	Guillardia theta CCMP2712	marine	Y	Y	Y	Govorunova et al., 2015	Govorunova et al., 2015			MASQVVYGEWASTHTECYNMSRIDSTFVSLLQLVWAVVSGCQTIFMISRAPKVPWESVYLPFVESITYALASTGNGTLQMRDGRFFPWSRMASWLCTCPIMLGQISNMALVKYKSIPLNPIAQAASIIRVVMGITATISPAEYMKWLFFFFGATCLVFEYSVVFTIFQVGLYGFESVGTPLAQKVVVRIKMLRLIFFIAWTMFPIVWLISPTGVCVIHENVSAILYLLADGLCKNTYGVILWSTAWGVLEGKWDPACLPGQEKPEADDPFGLNHEKNAPPNDEVNIRMFGR
MT002481	GtACR3	Cryptophyceae	Guillardia theta CCMP2712	marine	Y	N		Govorunova et al., 2015	Govorunova et al., 2015			MSVVYGEWAAQNPSCVTLSNIDLGVRTFELCWGIMCACQAVFFALRYPRGTWEFVLVPLTECFVYGLGYSEIGYILLWDGRQVLWTRTVLWLATVPIILNQINGMAAVRIYGVDLNVMQMYFSTLMICFGHTAALTHNQSLKWLFFIIAMAIFGLICFINYHTFTAAEKHYKESGSEIDLIIAKRIRLLAVIFFTSWTMYPLFFVLSVEGACVASESVILVCFALADLLSKNVFGVLFWDTLWNLQDGKWSSYGTVTFFKTTDSVTKTAISTAMEEEFAKQKASRSDN
MG831186	HpACR_213	Cryptophyceae	Hanusia phi CCMP325	marine	Y	N		Govorunova et al., 2018	Govorunova et al., 2018			MTVIYGQWAAQNPGCVSMTNIDLGVRTFELCWGIMCACQAVFFALRYPRATWEFVMVPLTECFIYGLGYSEIGYILLWDGRQVLWTRTVLWLATVPILLNQINAMAAVHIYGVDLNIMQMYFSTLMICLGHTAALTHNQSLKWLFFIMAMAIFGVICFINYYTFAAAEKHYKESGSENDLKIAKRIRLLAIIFFTSWTMYPLFFVLSVEGACVASESVILVCFALADLLSKNVFGVLFWDTLWNMQDGKWTSYGTVTFFKTTDSVTKTAISTAMEEEYSKQKVSR
MG831187	HaACR_359	Cryptophyceae	Hemiselmis andersenii CCMP1180	marine	Y	N		Govorunova et al., 2018	Govorunova et al., 2018			MATPAPAGAPLTTTPVPYGQWEANNPACVALFTMPAQVQTLMLCWCIICSCQAIFLMSRWPRVGWELVAAPAIESIVYGLGYQGIGYVKMASGQPLAYARFFMMITITPMILLDINKLASVRLLGLNMNSMQLGANVLLWMFWQASTMSTLVGLKWVFFVLGLLCLGLVLGTSFMIFAAARQSFLLKGTGAGDWVAQRITYLQMAFLPTWTAYMVLFVLSGEGACIAGEGVILPIAIVMDLFQKNVHGLIIWSTFWNFLGGSWNPERLAEERAPSRIAGLKVIENNAHPVD
MG831188	HrACR_495	Cryptophyceae	Hemiselmis rufescens PCC563	marine	Y	N		Govorunova et al., 2018	Govorunova et al., 2018			MATPGPAAVPSMTTTPAPYGTWEANNPSCVALFNSSPQIQTLMLCWCIICTCQSIFLMSRWPRVGWELVAAPAVECIVYGLGYQGIGYVKMASGQQLAYARFFMMITVTLMILIDVNKLASVRLLGLNMNSMQLAANLLLWMFWQASTMSTLSGLKWVLFVLGLICLGIVLGTSFMIFSAARQGFLDKNTGAGDWVAQRIVFLEVVFFPTWAGYMVLYVISGEGACIAPETVIIPVAIVLDLFQKNVHGLIIWSTFWNFLGGSWNPGRLAEERAPSRLAGLKVIENTAHGFDDEALSEGFGLGQSAIH
KF992074	PsChR1/PsuACR1/PsACR1	Cryptophyceae	Proteomonas sulcata CCMP704	marine	Y	Y	Y	Klapoetke et al., 2014	Klapoetke et al., 2014; Govorunova et al., 2016; Wietek et al., 2016			MTTISEVCGVWALDNPECIEVSGTNDNVKMAQLCFCMVCVCQILFMASQYPKVGWEAIYLPSCECFLYGLASSGNGFIQLYDGRLIPWARYAAWICTCPSILLQINTIHKCKISHFNLNTFIVQADLIMNIMGVTGALTTNIAFKWIYFAIGCILFIFIVLVVYDIMTSAAKEWKAKGDSKGNLVSTRLILLRWIFIVSWCVYPLLWILSPQATCAVSEDVISVAHFICDAFAKNMFGFIMWRTLWRDLDGHWDISRHYPQSSYAKDGKEEEQMTAMSQTDDTEKPHSSQG
KX879679	PsuACR_973/ZipACR	Cryptophyceae	Proteomonas sulcata CCMP704	marine	Y	Y	Y	Govorunova et al., 2017	Govorunova et al., 2017			MAALHQALEELGQGASRHLLYRAPEEMVYGKWVEANPRCIELHDHSDYVYVFQLCFAVVCACQVIFMFTRAPNVGWEAIYLPLAEVVTYSIAANGEGVLRMADGRYFNFAKLAGWAVCCPIMLIQIGGMAQIKYRTIPLNNVVLAASLNRIIFGMASAITASDPARWGFYFCAWICYLTEVGITLTIMAVAISDFSKIKTELGQWVVGRIQTMRIIFLVAWTSFPVVWVLGYTGFCVIHEDYIALLYLFADLLSKNTWGVMMWHTTWVKLNGKWDREFAAAGGHEALKKALEQDVEIGAGEKNQNQLTARQ
KX879680	PsuACR_433	Cryptophyceae	Proteomonas sulcata CCMP704	marine	Y	Y	Y	Govorunova et al., 2017	Govorunova et al., 2017			MAELVDEYGLWALENPECMEMSYTSPNTKTAQLCFCMVCLCQIIWIMGQWPKVGWESIYLPACEMTLYSLAASGNGFIQLADGRIIPYARMAAWICTCPALLMQINGLAKCKLGHFNLNTFQVVADLIMNVMGLNATLTNHTYLKWIYFGIAMVLFGCIMGITHDIFSQTARKWKSVDTPLAQKVAWRVTFLKYLFSLSWSIYPLLWILSPQATCSLREDVISCLHFVSDFFAKNIFGLVMWWTLWRDLDGDWSFEHHYPPDQEQARSSASATHSLPGKSIGLAESINFVKDTQDCHDHDG
KX879681	PsuACR_003	Cryptophyceae	Proteomonas sulcata CCMP704	marine	Y	N		Govorunova et al., 2017	Govorunova et al., 2017			MEAGATIEQGGLESYDHKITYGVWEMQHPECFERGIESGDAVKILQLCFAVISICQVIFMFTRAPKVAWESIYLPLAECITYFLAFTGYGVLRMSDGRIFPWARMASWVCTCPVMLGQVSAMGLIKWKSVPLNNVMIAASLVRVCMGITATVTPNDNLKWMFFFFGVTCLLFEYTCVFTIFQLTINDFEEIGSPLGNFVAGRARILRIIFHTAWTCFPVLWVLSSTGTCMLDENTSATLFMLADAACKNMYGLILWNTTWGHLNGKWDRDYVRSQIEAKEEKPADKEMSQVPPAAQDDGVKVFGR
MG831189	PsuACR_353	Cryptophyceae	Proteomonas sulcata CCMP704	marine	Y	Y	Y	Govorunova et al., 2018	Govorunova et al., 2018			MEVEMEMEMEGLGNSTSMFEEVVGCDLGASPVGETEMHVVQWIGSFICIFQCLWFLSKWPNFTWDTPYIPAVEAVGYGLMANGFGYAELFEGERHVPWLRYSIWVLSTPVLLWDIQDILDAFYRGTRLAPVQSLANLFLLCFGFIGAIEHVLAVKYLCYSIGVMMLGVVFFCAYNIVGQAVANFEATDTAQGRLVAFRLKLIACIFMTSFSGYPILWILSNQGLCLVPEMIIEVVHIPLDLIAKNLFTLLTWHTHYILLNGDWSCEAMVARLQEQNDIEMAQQPREAGQLRKDLMQKAQG
MG831190	RaACR_687	Cryptophyceae	Rhodomonas abbreviata Caron Lab Isolate		Y	Y	Y	Govorunova et al., 2018	Govorunova et al., 2018			MGDMSHIETVYYVNGTEVDPWTHRCQLGVPGGSQGIHTFQLTWSLICTAQAIFLMTKWPKVGWEAIYMPCCEALSYGLLSAGHGYLKLHGEWHYIPWIRYAAWMVTTPVLLNQVQGVLDVKVGHLRLAPIQSLANLIMIVMGVSAHLQENIAWKWVFFLIGCVMALVIYWVAWLVFSTQIKYYAETKTAVGDRVVFQLKLIAVAFYVGWSAFPLIWMLSSEGLCAIEEHIAAAAHIPADVLSKNIFGLLMWHTRWIVLGGYWDVNKFKETIAQQKLEEAKGEETPQEKRKALMGQAEACFKMADAC
KX879682	RlACR_477	Cryptophyceae	Rhodomonas lens RHODO		Y	Y	Y	Govorunova et al., 2017	Govorunova et al., 2017			MALYTSQFGIAYGSWEAENDDCLSMGIASGAPVKIIQLCWAVVSLCQVIFMLTRAPRVAWEAIYLPLCETITYFLAFSGNGYLRMADGQIFPWARMASWLVTCPVMLGQVSAMALIKYKSLPLNNMMVAASLIRVVMGISATITPNEQLKWMFFFFGVSMLTFEYFCVFTIFSITIADFQEIDTPRSRFVVGRLKILRIVFHSAWTAFPILWVVSSTGLCVLSENISSVCYMLADAACKNGYGLVLWNTTWGHLNGKWDREFAKNADKDGEMKAIEEGAAGPAADAKKDEDIKLFGK
MG831191	RlACR_497	Cryptophyceae	Rhodomonas lens RHODO		Y	Y	Y	Govorunova et al., 2018	Govorunova et al., 2018			MEYQSLDDFPLETLYFRNGTEVDPYDHRCKLGIPGGSQGIHTFQLVWALLCAAQALFLFSKWPKVGWEAMYMPCCEALSYGLLSSGYGYMKLHGEFHYLPWIRYAAWIVTTPVLLNQVQGMIDIKIGSLRLAPIQSLANLIMIIMGVSAHLQENHAWKWLFFFVGCVMCAVIYYIAWLQFAKVNELYAATKTEIGDKVCFQLKLIMFCFYVGWSMFSVIWLLSSEGLCLIEEHISAAAHIPGDILSKNSFGLLMWYTRWITLGGAWDINKFLEKQAKEKAEAVLTPAEKRKAIMKQAEACFSMADACLQQAN
KX879683	RsACR_995	Cryptophyceae	Rhodomonas salina CCMP1319	marine	Y	Y	Y	Govorunova et al., 2017	Govorunova et al., 2017			MGIASGAPVKIIQLCWAVVSLCQVIFMLTRAPRVAWEAIYLPLCETITYFLAFTGNGYLRMADGQIFPWARMASWLVTCPVMLGQVSAMALIKYKSLPLNNMMVAASLIRVVMGISATITPNEQLKWMFFFFGVSMLTFEYFCVFTIFSITIADFQEIDTPRSRLVVGRLKILRIVFHSAWTAFPILWVVSSTGLCVLSENISSVCYMLADAACKNGYGLILWNTTWGHLNGKWDREFAKNADKDGEMKAIEEGTAGPAADAKKDEDIKLFGKPV
MG831192	RsACR_665/RapACR	Cryptophyceae	Rhodomonas salina CCMP1319	marine	Y	Y	Y	Govorunova et al., 2018	Govorunova et al., 2018			MDYTSLDDFPLETLYFRNGTEVDPYDHRCKLGIPGGSQGIHTFQLVWALLCAAQALFLFSKWPKVGWEAMYMPCCEALSYGLLSSGYGYMKLHGEFHYLPWIRYAAWLVTTPVLLNQVQGMIDIKIGSLRLAPIQSLANLIMIIMGVSAHLQENHAWKWLFFFVGCVMCAVIYYIAWLQFAKVNELYAATKTEIGDKVCFQLKLIMFCFYVGWSMFSVIWLLSSEGLCLIEEHISAAAHIPGDILSKNSFGLLMWYTRWITLGGAWDINKFLEKQAKEKAEAVLTPAEKRKAIMKQAEACFSMADAC
KX879684	R1ACR_367	Cryptophyceae	Rhodomonas sp. CCMP768	marine	Y	Y	Y	Govorunova et al., 2017	Govorunova et al., 2017			MSYVEDPAFGFYGSWEAANQDCIERGLSTTNNTRMIQLLFASICACQVLFMASRAPRVTWEAVYLPVVETVLYGMASTGNGSMRLADGRIVPIARFCSWLITCPIMLFQVVGIHELKWRTISCKNMVMAASLIRTVFGIGASVTITPTMRWVQYFLSLSFFLFELIVVYQIFSAGLKKFGAVKTSLNNIVYSRIMFLRFLFFLSWSSFPIIWLLSSTGFCLVNEDVSVLAYLVADMICKNLYGITNANTLFRVLNGKWTPETEEEAKQPKDNEHAHVGETYFEQMLSGLRGSRH
KX879685	R1ACR_877	Cryptophyceae	Rhodomonas sp. CCMP768	marine	Y	Y	Y	Govorunova et al., 2017	Govorunova et al., 2017			MSATENPAFGLYGTWENDHPQCVEMGLDTSSQTNMIHLLFASICFCQVLFMASRAPRVTWEAVYLPLVETVLYGMAASGNGNLRISNGRMVPMARFCSWLITCPIMLLQVVVMHDVVWFNVSTRYMVLAASLIRTVFGIGASVTTNDTMRWVQFLLSCICFAFEMVVAHQTYKGALKKFAAVKTTLNGVVYARIMFLRFLFFFSWNAFPIIWALSSTGLCLISEDASVLSYLVADLICKNIYGITNANTVFRVLDGAWVPETEEHAQAKDHLTYLEMMMNHNLGIGRHHDEELQMEVGHD
KX879686	R1ACR_447	Cryptophyceae	Rhodomonas sp. CCMP768	marine	Y	Y	Y	Govorunova et al., 2017	Govorunova et al., 2017			MVWSHVDEPALGPYGSWEAANPDCVALGLTTSKNTKMILLLFASICACQVLFMASRAPRITWEAVYLPLIETILYAMASTGNGQLRLGDGRVLPIARYCSWLITCPIMLFQVVGLYDLKLWGISCKHMVMAAALIRTVFGIGASVTLDDQMRWVQFFLSYAFFFFELYCAYMIFGAALKQFGEVRTTLNSIVYSRIMLLRFIFFLSWNSFGIIWLLSSTGLCMISEDVSVLAYLAADMLCKNTYGIINANTLFRVLDGKWTPETLEEAASGVKKANPNHVGETYLERMMAGIRGSAKPEE
KX879687	R1ACR_741	Cryptophyceae	Rhodomonas sp. CCMP768	marine	Y	Y	Y	Govorunova et al., 2017	Govorunova et al., 2017			MSYVEDPAFGFYGSWEAANQDCIERGLSTSNNTRMIQLLFASICACQVLFMASRAPRVTWEAVYLPVVETVLYGMASTGNGNMRLADGRIVPIARFCSWLITCPIMLFQVVGIHELKWRTISCKNMVMAASLIRTVFGIGASVTITPTMRWVQYFLSLSFFLFELIVVYQIFSAGLKKFGAVKTSLNNIVYSRIMFLRFLFFLSWSSFPIIWLLSSTGFCLVNEDVSVLAYLVADMICKNLYGITNANTLFRVLNGKWTPETEEEAMLPKDHEHAHVGETYFEQMLSGLRGSRRRDH
KX879688	R1ACR_799	Cryptophyceae	Rhodomonas sp. CCMP768	marine	Y	Y	Y	Govorunova et al., 2017	Govorunova et al., 2017			MAGVQDDWSAVSVPAFGQYGTWEAANPECVEMGLSTSKNTKMIQLLFASICACQVLFMASRAPRVTWEAVYLPLVETILYGMASTGNGSMRLADGRMVPIARFCSWIITCPIMLFQVVGIHEVKVYGISCKNMVMAASLVRTVYGIGASVTIDDKMRWIQYMLSCFTFLFELWCVYQIYNAGLKKFSAVKTPLNNIVHSRIQFLRFLFYLSWSSFPIVWVLSSTGLCLINEDGSVLAYLVADILCKNTYGIINANTLFRVLDGKWTPETLEEAANTYGIINANTLFRVLNGKWEPETEEEAKN
MG831193	R1ACR_653	Cryptophyceae	Rhodomonas sp. CCMP768	marine	Y	Y	Y	Govorunova et al., 2018	Govorunova et al., 2018			MPYDNYGWWERENADCISKMDAKLDQMHLVQLAMSMLCFCQLVFMTSRFPKQAWEAIYLPAAECVLYAMAASGNGYLRLANGRLLPWARMASWLATCPVMLNQINTISPLKLYGINLNNVQIALSVVRVVNGVSASSVDDDSLKWGFFFMGVFCLVIEFSIAYNIFALGMAKFKEAGKDSDICARACDRLQVLRGIFFSAWAMFPIIWLFSPQGTCLLGEDVIPLLYLFADLVCKNCFGILWYDTTWRLLDGKGWNPELQLTDNEVEELVHAKEEVEDHHHPHDA
MG831194	R1ACR_6367	Cryptophyceae	Rhodomonas sp. CCMP768	marine	Y	Y	Y	Govorunova et al., 2018	Govorunova et al., 2018			MSAITDPALGLYGTWEAANKECVDKGVEFSSNTRMIVLLFASVCFCQTVYMTSRAPRVNWEGCYLPLCETFLYGLAASGNGMIRLSNGRMVPMARFCSWLVTCPIMLMSVLAIHDVRWMGVPVKNMVIAATLIRTVLGIGASSTITETLRWVQYCIACAVFVFELTMVNQLFIAGLQKFGVVKTKLNDMVYMRIMILRALFFFSWTAFPVIWILSSTGFCVIGEDGSVLAYLVADFLCKNVYGIINTNTLFQVLDGEWKPETRDTDGKIATNRHAHIGETYLEMLLARIRRHREGEL
KX879689	R2ACR_853	Cryptophyceae	Rhodomonas sp. CCAC1630	marine	Y	Y	Y	Govorunova et al., 2017	Govorunova et al., 2017			MSAVADPQFGLYGTWEASNMDCAAMGPTITSTTKIFQLLFACICACQVVFMASRAPRVTWEAVYLPLVETILYSVAATGNGNMRLSDGRVVPIARFCSWLITCPIMLFQVVGIHELKWMGVSCKNMVMAATLIQTVYGIGASVISNNFMKWFLFFLGCICLAFDFFLVSSIFAAGLKKFGAFRSKLNNIVYNRLMFMRSLFFFAWVSFPIIWTLAPTGICMINENATVLAYLIADMLCKNMYGIINANTLFQVLNGSWTPETLESSKLPQKNEVHETYIDMALDSWRGKASEETEA
KX879690	R2ACR_142	Cryptophyceae	Rhodomonas sp. CCAC1630	marine	Y	Y	Y	Govorunova et al., 2017	Govorunova et al., 2017			MATFNSTWTTYGAWEAANPECAEKMHRSSDAVHVVQLTWAIVSFLQSMFMLSRFPRNAWEAVFLPLAETCLYGLASTGNGYVTMANGRTLPWGRMASWLATCPIIMNQINAVATVNFHGISLNRIQVCASILTIVMGVTASVTDEPPMQWAFFGLGTLCLIVEYVITTIIISAGVAKFQPYVEESETCRKAIGRLYLVRNMIFSTWAAFPIVWLLSPQGACVFGEDVVPLLYLIADALCKNVYGLIWYNTTWVLLGDGVWDPTKHVAKQAPALQQEMTANTSVIMAPAVIQETPC
MG831197	R2ACR_041	Cryptophyceae	Rhodomonas sp. CCAC1630	marine	Y	N		Govorunova et al., 2018	Govorunova et al., 2018			MGLTVTSNTKVFQLLFACVCACQVLFMASRAPRVTWEAVYLPLVETILYAMAASGNGSMRLADGRVIPIGRFCSWLITCPIMLFQVVGIHELKWSGVSCKNMVMAASLIRTVYGIGASVVANDIMKWVLYVLGCVCLAFEFLVVHSIFSAGLKKFAAFRSTLNDGVYNRLLFMRALFFTAWTSFPVIWVLASTGICLIDENVTVLAYLIADMLCKNMYGIINANTLFRVLDGSWTPETLETSKNPPKHEVHETYIDMAMHHMRPSKSKTREAAIELEEHTADPFAEG
MW557574	R3ACR1	Cryptophyceae	Rhodomonas sp. CCMP760	marine	Y	Y	Y	this study	this study		1.2_Rh.spA-2comp20958_seq1	MDPFATIEDFPLETVYFRNGTEIDPYDHRCKLGVPGGSQAIHTFQLIWSLLCTAQAIFLMTRWPRVAWEAIYMPLCEALSYGLLSSGHGYMKLHGEWHYLPWIRYAAWLVTTPVLLNQVQGIKDVTMGSIRLAPVQSLANLICVIMGVSAHLQENHFYKWLFFIIGSIACLVVYYIAWLIFTRTMADFAATNTATGNQVVFQLKLIMFCFYTGWSMFPIIWALGSEGFCIIEEHVSAAAHIPGDILSKNSFGLLMWYTRWITLGGAWDINKYLQKIQEQKLEEGLTPSEKRKDLMKQAEACFTMADSC
MW557575	R3ACR2	Cryptophyceae	Rhodomonas sp. CCMP760	marine	Y	Y	N	this study	this study		1.2_Rh.spA-2comp2275_seq0	MAQYISQFGIEYGSWEAENESCLSKGVASGAAVKIIQLCWAVVSLCQVVFMLTRAPRVAWEAVYLPLCETITYFLAYTGNGYLRMADGQIFPWARMASWLVTCPVMLGQVNAMALIKYKSLPLNNMMVAASLVRVVMGITATITPNSSLKWMFFFFGVSMLTFEYFCVFTIFSITIADFAEIDTPLARIVVGRLRTLRIIFHSAWTCFPILWVLSSTGLCVLDENISSVGYMLADAACKNGYGLILWSTTWGYLNGKWDREYAKNYEKEQELKKLEEGKEDEKGGKDDKKDDTIGDIKLFGKPI
MW557576	R3ACR3	Cryptophyceae	Rhodomonas sp. CCMP760	marine	Y	N		this study	this study		1.2_Rh.spA-2comp8969_seq0	MEPEYGSWAAKNADCVARADVDMGVKTFELCWCIVCACQAFFFAIRYPQVSWEYVIVPSAQALTYGLGYSEVGYLQLADGRILSWTRPALWLVTVPTILMQLNAIGPFKFLSIDVNSLQVAISLVMIVCGFSASVAKESAVKWMFFVFATLCLVYIFIVTHRTLVNGIQRFQEAGSVKAQRITTRLKLIYGLFFPSWGVYPLLYILSLEGACVADESVIVVCYVLADAVAKNAFGIILWDTLWNQLGGVWEVPEDDEEQGLMEEGKSTVLSPPPNQTGQSMNPADDKELQADMV
MW557577	R4ACR	Cryptophyceae	Rhodomonas sp. CCAP979/6	marine	Y	Y	N	this study	this study		5.2_Rh.spB-2comp9000_seq0	MPAQYVSDFGIEYGSWEDETSWCLAKGVASGPGVKIIQLCWAVVSLCQVLFMFTRAPKVAWEAIYLPACETITYFVAFTGNGYLRMADGQVLPWARMASWLVTCPVMLGQVSAMALIKWKSIPLNSMMIAASLIRVVMGITATITPNDKLKWMFFFFGLTMLAFEYFCVFTIFSITMTDFGEIDTPLARFVGGRLKTMRVVFHTAWTTFPILWVLSSTGLCVLDENISSVCYMLADAACKNMYGLILWNTTWGHLNGKWDREYAKTNGKPPEEEEMTKLEDGTGTFAKTGSDASGKPDSKLKVFGRPM
MW557578	R5ACR	Cryptophyceae	Rhodomonas sp. CCAC1480B	freshwater	Y	Y	N	this study	this study		9.1_Rh.spC-1comp3988_seq0	MATPYWSDAGIKYGGWESTHEECLAMGLDTTQPVKYVLLVFAILVSLQAVFLLTRAPKVAWEPIYLPVAQAILYFSTATGNGYLRMADGQNFPWARMAHWMVTCPVLLNQISAMSLVKYNSLPLNTLMIAASLLRTTMGICATITPNMALKWVFFSFSTLFFSFEMFTVVIVFSITLSDFEAIDNDLARLVVGRLKILRLILISTWTCFPILWVFSSTGLCLVSESVSALGYMVCDFFAKNLFGHIVWQTTWGQMNGKWDRNFVRNFGKDPEMTKLEEGKSESEGEEEDGKPAPMNILGV
MW557579	R6ACR	Cryptophyceae	Rhodomonas sp. CCAC3787B	marine	Y	Y	Y	this study	this study		18.2_Rh.spE-2comp1379_seq0	MATLETDFSRFGHWEAENPECVEKMHNGGTNFIRTLQLSWAVLCGCQSIFMLTRFPKNAWEAVFLPLVEAILYGLASTGNGYFLMGNGRMLPWARMASWLITCPIMLNQINGISNLSFKGVSLNKIQIATAIIRVVNGVTASATEFTAVKWSFFSLGVICLITEFSISHYIFDHALKLFGHYVEESDTCMKVVDRLRLLRGIFYSAWAMFPLIWLMSPQGTCLVGENVVPVLYMAADAVCKNIWGIIWYHTAWVLLGDAKWDPTNHVEKKAEEHDEEHGGRSQRGSVRRMSQLGSVRQMSQFGSVQHMMQDEGSDLVPSLHGQQESL
MW557580	R7ACR1	Cryptophyceae	Rhodomonas sp. CCAC3407B	marine	Y	Y	N	this study	this study		19.2_Rh.spF-2comp616_seq3	MVDGTWSYPEEPLNGPYGQWEYENSACVEIGLLTSPTTRLIQLLFATMCFCQVLFMSSRAPRVTWEAVFLPLVQTVAYSLAASENGVFRMGDGRLFPFARMASWLITCPLMLFQANGINKLKWRGVALKNMMMAASIARTVIGMAATITNYTRMKFVFYGIAWCFLLFELSAVWTIFSRGLKKFSEVKTPTNNLVHGRLLLMRVIFFSAWTAFPVIWALSSTGMCLISEDASCMAFLIADALCKNVYGLIQTNTVWGVLDGKWKPETLADAARPHEDHSAETWLNQAMMGQAPTIHCDACSATNSSVAAT
MW557581	R7ACR2	Cryptophyceae	Rhodomonas sp. CCAC3407B	marine	Y	Y	Y	this study	this study		19.2_Rh.spF-2comp3488_seq0	MSDWQAIQDPYRGTYGDWELENADCIAVGLEVNDTTKTIQICFAVLCFLQVLYMMSRAPRVTWEAIYLPVVETALYSMAASGNGMLRMGNGKLLPFSRMASWLVTCPIMLFMICGINKDTKVRGLEARNMVMVAALLRVVCGMTASVTPDGLKWFFFACGASCLCFEYYVVGKVFAAGIAKFEAVDTPRNRTVALRLKILRGVFYFSWTAFPAVWVLAPTGLCVVNENFVAVAYLIADAICKNGNGIIQTHTLFSVLDGQWTPDTLEDGNKPHVDHSRDTYLFQAVRSLCGGSDQVHDQPDDTAGTPAA
MW557582	R7ACR3	Cryptophyceae	Rhodomonas sp. CCAC3407B	marine	Y	N		this study	this study		19.2_Rh.spF-2_TR11993_c0_g1_i1	MSVETSWQAVESPSEGVYGTWERDHAKCVEVGLKTSDQTRLIQTLFATLCFCQVIFMGTRAPRVTWEAVYLPLVETILYSMSASGNGTLRMGDGSMFPFSRMASWLITCPIMLFMICGIHKKMKIRGLEVRNMVMVAALLRVVCGMTSSVSTRPILKWSFFSIGMMCLFFEYFVVGQIFGAGIAKFSAVQTARNRIACQRIKILRCIFYFSWTAFPVIWLLSPTGICVISEDVAAVAYLVADAICKNGNGLIQTNTLFGVLNGKWIPESLEEAAKPHEDHSAETYLNRALGAIRPAG
MW557583	R8ACR1	Cryptophyceae	Rhodomonas sp. CCAC3799B	marine	Y	Y	N	this study	this study		22.1_Rh.spG-1comp1775_seq0	MDFDDWSAVDEPAFGQYGTWEAANPDCVAKGLSTSKNTKMIQLLFASICACQVLFMASRAPRVTWEAVYLPFVETILYGMASTGNGSMRLADGRMVPIARFCSWLITCPIMLFQVVGIHEVKIYGISCRNMVMAASLIRTVFGIGASVTIDMRMRWVQYFLSCATFFFELVCVYQIFAGGLKKFGAVKTTLNNIVYSRIQFLRFLFYLSWSSFPIVWLISSTGLCMVSEDVSVLCYLVADMICKNTYGITNANTLFRVLNGKWEAETEEDALKPKDHTRDNHVGESYIEQFFAGGNNHRT
MW557584	R8ACR2	Cryptophyceae	Rhodomonas sp. CCAC3799B	marine	Y	Y	N	this study	this study		22.1_Rh.spG-1comp1652_seq0	MSAIENPNFGIYGTWEAENPECVARGLDVNHETRMIILLFASICFCQVLFMASRAPRVTWEAVYLPLVETILYGMAASGNGQMRLSDGRVVPIARFCSWLITCPIMLFQVVNIHQVTWYGVPVRNMVMAASLIRTVFGIGASVSEVQTTRWVQYGLACMFFLFELAAVYQIFGAGLRKFSQVKTRVNDIVYARIILLRAIFYFSWNSFPIIWLLSNTGLCLISENATVLAYLVADLVCKNVYGIINTNTLFQVMNGAWVAETGKEGGHVTRDIGETYLEMMIAGMRGQRREESESGDDA
MW557585	R8ACR3	Cryptophyceae	Rhodomonas sp. CCAC3799B	marine	Y	Y	N	this study	this study		22.1_Rh.spG-1comp7097_seq0	MSAVDIPALGLYGTWEAAHADCVALGMEPSNNTRMLVLLFASVCFCQTIFMASRAPRVNWEAVYLPVVETFLYGLAASGNGMIRLADGRVVPIARFCSWLITCPVMLFQVVAIHEVFLRGVPVRNMLMAATLVRTVFGIGASACTNDTNRWVMYFVACAVFLFELITVHKIFVAGLRKFSHVQTRVNNIVYLRILFLRTLFFVSWTAFPIIWVLSSTGLCVIGEDASILAYVVADFVCKNLYGIVNANTLFRVLDGEWEPESRNDEGKIVRTGSVSSLTYLEMLLARLRGQQTDIVDDDTTSSPEGSKGDAL
MW557586	R8ACR4	Cryptophyceae	Rhodomonas sp. CCAC3799B	marine	Y	Y	N	this study	this study		22.1_Rh.spG-1comp10464_seq0	MDFAYGEWALNNPECIEKMNAKLDALPSVQLAMAVLCFAQFGFMLTRFPRQSWEAVFLPLVETMLYSIASSGMGYLKMGNGKVLPWARMASWLATCPVMLDQVGSITPLSFRGVNLNKTLIALAVIRVVNGISASVIDNNTVKWVFFFLGVLCIILEYSIVFAVFERGLGRFHSQEATARQPEVCGKVVSRLQILRGIFYTAWTLFPIIWLFSPQGTCLLGEDVIPLLYLIADVMCKNCFGVIWYNTTWVVLQGKGWNPEWAQASAETAAEEGKLKAAPSAASQARIEDPDGLSDVAPLQLQEL
MW557587	R8ACR5	Cryptophyceae	Rhodomonas sp. CCAC3799B	marine	Y	Y	N	this study	this study		22.1_Rh.spG-1comp4850_seq0	MVFENYGWWELENADCVVKMDAKLDQMHLVQLAMSVICFCQLCFMLSRFPRQAWEAIYLPAAECILYAMAASGNGYLRISNGRLLPWARMASWLATCPVMLNQINAIHELKYRGIKLNTLQVALSVVRVVNGVTASSIDDSQLKWGFFFMGVMCLTLEFTIAYSIFDAGLKKFHDAGKDSEICSKACDRLQILRGIFYSAWTMFPVIWLFSPQGTCLLGEDVIPLLYLVADLICKNTFGVIWYDTTWRLLGGKGWDPNLQLTDAEIEMEEAAKSQSHADDPAKEMHYVPVQLVGGSDPAESDTSGVVPPLRLHEMHGPVV
MT002471	PaACR1	Haptophyta	Phaeocystis antarctica CCMP1374	marine	Y	Y	N	Govorunova et al., 2020	Govorunova et al., 2020			MAYYHFVIIVLSGLQTLWLAALHNRGVVKWEPLWVIWVSWLGYLVDLLLPDAEWIRPKLVNGEFIDWTRAAGWMCTCPVLILFLVSMTTFGGREASVRVVPLLVANQVMFITGITSGICSDDDGSARWWFYGIGCTAGAYVLAASGLCFRSLYSFFEEEAPRNLVLALGVFFFIGWGVFPIVWTFGHSGLDMVDGMVTGTVYLIGDVLAKNLFVITAVVLKARHLTDRPQPWSFLLPWDRASSRWGGLVEQLNNSNTAPPGEVPSNSAASAHAFSARKGAARKLIENRVRVLRDITRRTG
MT002474	PaACR2	Haptophyta	Phaeocystis antarctica CCMP1374	marine	Y	Y	N	Govorunova et al., 2020	Govorunova et al., 2020			MVDASGFAETWLCFAFTAFELLILFYGWRIKKVTWEQLWILFIECFSYGCAAAIPDAPFRNLELANGRTLPWMRFMGWLLTCPVLLMGLVSLGTVAGKASTVRMVPILVANMTMILLGITAAGIEEPGPQRIVYALAVGAGGVVFMTAGQVFYNMHSYISSLHFTDEDDMAAITKARRLCDISAACFFTGWLLFPIGFSLGPNFGQTISERGEMVFFFFGDILAKNTYVGLMVIFKHYFIPLAEGGTADAEIAATAGAEASRMAMRRPSQMITHEMIGMAQEMSPPRSSLAHSSTDRPPS
MT002477	PaACR3	Haptophyta	Phaeocystis antarctica CCMP1374	marine	Y	Y	N	Govorunova et al., 2020	Govorunova et al., 2020			MTAGNGLNLALLIISILELLLLKVLGGTYLQGKVKWEGMWVIFVECIAYSAALVSPDADFVSIQLTNGMWIEWMRYAGWILTCPVLLMTLVSMTTEDGTKAPTVRLVPLLVANLTMVILGITAAANLPPVKWYIFAMALCFGGHVFSSAIQCFLALYEQSPNSPVRRASLWLCLTFLGGWGCFPCAFLAGHSGMKIISVDVQWGLFVVGDMLSKNCWVALAVLRQYQLDQHVDKLEADLEIADYASRASRGMEMASRGNPAARPGAMLERRGSNSCMIIDEVNGRGVGFGTGTGAAAPGR
MT002464	PaACR4	Haptophyta	Phaeocystis antarctica CCMP1374	marine	Y	Y	N	Govorunova et al., 2020	Govorunova et al., 2020			MPANGLNLFLLIASIFEILLLQIGYMRGKVKWEGMWVIFVECVAYSAALVSPDADFVSIRLTNGMWVEWMRYAGWILTCPVLLMTLVSMTTEDGTKAPTVRLVPLLVANLTMVLLGITAAANLQPAKWYIFAMALCFGGHVFSSAIQCFVSLIDSSPTRAVRNTSIGLTLTFLAGWGCFPCAFLTGHSGMNIISTDVQWALFVLGDLLSKNSWVAIAVLRSHYLDEHHNLESAQVADIEIAVGAMNGGRQHGQQQQQQMQQRQSIEPVERKRRGSNSSMLINEMNGPGAPTMDKRLPPAS
MT002465	PaACR5	Haptophyta	Phaeocystis antarctica CCMP1374	marine	Y	N		Govorunova et al., 2020	Govorunova et al., 2020			MTTDIGVNIFLLVVSIMELLILQIGHMRNKVKWEAMWVIFVECVAYGSSIVSPDEGFVTFHLENGMHIEWLRYAGWILTCPVLLMTLVSMTTADGTKPPTVRMVPLLVCNLTMVLFGVTSGSVLEPTKWYIFGIGVCFGGIVFSNVIQCLFSLYCDSQTDGIKCVSIILALTFVGGWAIFPCNFVIGHSGFDIVSDQVYITLFVIGDLLSKNIWVAVAVWRNHLVELYHIQEDEEMQYAQHPGGKAVLEQIEVQRFEQEGDWRSNPKLARRGSASTLILNEVNGTTPERQRQIHTVSASR
MT002466	PaACR6	Haptophyta	Phaeocystis antarctica CCMP1374	marine	Y	N		Govorunova et al., 2020	Govorunova et al., 2020			MVDVETALSITLIVISACELMALFYAYQNRYVKWESMWVIFVELFHYAATVVVPDSEFVTFELTNGIKLPWLQYFSWLVTVPLLLMFLVSLTAHGGRSATVPLVPLLVSSLMMVLLGITAAACSPPLKWFAFSVACCFGGMVFASVAQCFRALYLIVPAYAYAKGAARCLVGAMGFAFVGGWLLFPLMFALGHLGAGLISRDLEAVGQFFGDFLAKNSFVALGCVVKGQYLRSSPRLAAGAVITSSANPGRFHEGDGAMTDDAMQSAQELIFDDLSFSGQGRRTTPAEQHALELRRASAS
MT002472	PgACR1	Haptophyta	Phaeocystis globosa Pg-G	marine	Y	Y	Y	Govorunova et al., 2020	Govorunova et al., 2020			MANTDIGVNIFLLIVSIMELLLLQIGHMRDKVKWEAMWVIFIECVAYGSSIISPDEGFVTMHLENGMQIEWLRYVGWILTCPVLLMTLVSMTTAEGTKPPTVRLVPLLVCNLTMVLFGITSGSVLEPTKWYVFGIGVCFGGVVFSSVVQCLWALYCDSQNDSIKCVSALLALTFITGWGIFPCNFVVGHSGFGIVSDQFYITMFVIGDLLSKNIWVAVAVWRNHLVDLANAQQADEEAALEMQQAQQGADGKAALDQIDVQRFEQESVPDWRGNPRMARRGSCSTLILNEVNAVTPERKR
MT002475	PgACR2	Haptophyta	Phaeocystis globosa Pg-G	marine	Y	Y	N	Govorunova et al., 2020	Govorunova et al., 2020			MADSYVVISLLIVTMLELLVLQILHQRDKAKWEVMWVLFIEVAAYGSNTISADAEHVTFKLENGMYLEWMRYAGWLLTCPVLLMTLVSMTTEEGTKAPTVRLVPVLVANLAMILFGITAGLTTSEAKWFIFGGALCFGGVVFSSAIQCLVALIFSSPTEGVRTSSTWLAVTFLCGWGIFPLTFLTGHSGLNLVSKEVTINLFVLGDLLSKNIWVAIATLRQHQLEKHLFSTDESGEDTDNQVKPKAVRFADGRRRTERRSSCSTLILDELKGPRAPNVALGDLEHDVEDGLDPGPIPSNS
MT002478	PgACR3	Haptophyta	Phaeocystis globosa Pg-G	marine	Y	N		Govorunova et al., 2020	Govorunova et al., 2020			MVDVETGLSIALIVISACELMALFYAYQNRYVKWESLWVIFVELTYYAGRVVVPDSEFVTFELTNGIKLPWLRYFGWLVTVPLLLMFLVSLTVHGGRSATVPLVPLLVSSQVMLLLSVTAAACGPPLKWFAFSVACCFGGMVFASVAQCFRALYLIVPAYAYAKGAARCLVGTMGVAFVVGWLLFPLMLALGHLGAGLIGRDMEALGHCLGDLLAKNAFVALGCVVKGQYLRAPTRLAAGAVIASADTPGRLHPAEGGMEGGLVEDAMQRAQELIFDDLSFGGRARRTSPAAEQHMAEQH
		Haptophyta	Phaeocystis rex CCMP2000	marine	N			Rozenberg et al., 2020			MMETSP1178_DN16108_c16_g1_i1.p1	MAEGGRALNLTLLIISVLELLFLKVAGSTYLEGKVKWEGMWVIFVECVAYGAGFVSPDADFVSIHLTNGMWVEWMRYAGWILTCPVLLMTLVSMTTEDGTKAPTVRLVPLLVANLTMVLLGITAAANVKPMKWYIFAMGLCFGGHVFSSAIQCFIALYEGSPCAAVRTTSLWLCITFLTGWGCFPVAFLTGHSGMQLISTDVLWAFFVVGDLLSKNCWVMLAVVRQTQLDKHNELQTAAVSDVEMQPGLAGQAGDGAYGHAALGGGSRDSSQASAS
			unknown	marine	N			this study		Hapto homolog, can be C-truncated	Ga0063091_10159311	MASDAAPGGEAMLVLCTLELLFLFYMWKLKKATWELLWIISLECFSYGIQSLVPDAPFLSLSLANGRDIPWLRYMGWLLTCPVLLMGLVSMGTMGNQPAKVKLVPVLVANLVMILLGITAASIDETGVQRIIFALAVAAGGVVFISAGQVFLNLFLFLNQYSSTDPDGLFAARRAKCVSLALCTIFFTGWLLFPIAFALGPKFGNKISNKRENLIYFVGDCFSKNTYVMLVLLFKN
			unknown	marine	N			this study		Hapto homolog	Ga0063874_10213811	MVFGLNLFLLIISCFELLLLQVGYMRGKVQWESMWVIFVECFAYGAGLVSPDAEFVELHLANGQYIEWLRYLGWILTCPVLLMTLVSMTTSDGTKPPTVRLVPLLVANLTMVCMGITAASCSEPTKWYIFAIAISFGGFVFSCAIQCFIALIFEAPESNVKCTSIMLTVTFLAGWGCFPVAFVTGHSGLGAVSKDVQWALFVIGDLLSKNAWVGFAALRSHQLDAIADRTATAASAAGLEAGGKGDSKAGGKKEGPSEESRIVKRRCSNSNLILSEINHPNAPTATELSSFKRTGVARTSPYDGAYPVGYGPGAMVHPSQVNPYLYGHGACHHPHHPHH
			unknown	marine	N			this study		Hapto homolog	Ga0192978_10164961	MIAPNVIILIVSGIEVAWLSALHCRALVQWEPIWVIAISWLAYAADLLKPDAEWIKPTLDNDEYIDWLKLVGWMATCPVLILFLVSLTTFGGREASVRVVPLLVANQMMFLMGATSGMCDKSSDARWWFYGAACSAGLFVFISSAMCFRSLYVHFGSSPSGANGRSLVLVLSACFFLGWVIFPIVWTLGHSGIGQMSDETASVFQMIGDLLAKNLFIFFAVVLKVRYLTDDPKSLTTLLLGCKGGFADTWPKLGEQLTSHAGLAGEIGDERLDLVADGAAAVHGPGARHEAAHKLITNHAVVLRDLTRADAPAPSSQLHLKRLPGQKRDVDLCLKEVARRLLGHPVRRRG
			unknown	marine	N			this study		Hapto homolog	Ga0209713_100045733	MARSLVIFFVTAIQLIGLFYAHQRSITSWEPLWVLGCEAANYFMAMVSAGAGDLVLANGITVPWLRYVGWLATCPVLLMFLVTMTTYGGKRATVRLVPLLISNQVMILAGISASAHTGLVKWTIYLIAISFGCVVLTQSGHCLFALYQVAGQHYKSSGNGHERARYLTALMALSFLGGWAIFPLAYTLGEPGIQAISRSTEAWMMVAGDLLAKNAFSALAVYVKYRYLQPLGENSFRAATASSERAHPTPARLARRPSQIISEELMATIASRAAVSASATRQPQQPRLEDAIDSIDRARAGRRPSRPMSRPTSQPPSCGNSPATTPPALRAASGKRSSLPPEMVVSLTPS
			unknown	marine	N			this study		Hapto homolog	Ga0314674_101077501	MSVAIGACGAAISAVELLVTFIGHQYGVAQWQPMFVLLIEFIAYANSLIAPDADHSTFRLENGEKVEWLRYCGWLATCPVLLLFLVSLTAYAQNGPSMGAPVRLVPLLISNQMMILAGVTAAAVRGALKWFLFGTGCIFGGIVFVCALQCLVTLYCAMPDAAARRLVFAVAASFLVGWTLFPIFFALGQSGAKAISATAEQAGYFAGDMLSKNVFTALSAVVRHRHMADPDNPGVRLPAALAQQSAVSNGRSTSTSSRLRQRRGSMTISRSGSIVDSLVLGEMKGWAPPGSQRSSFCSQPEHEPPKRSSAIAPNRIAPDGLAPTNPLAADVASSAWNPALPDLGANSGST
			unknown	marine	N			this study		Hapto homolog	Ga0314699_102199931	MVVPNIIIMCVSGIEAAWLCALHGRGLVQWEPIWVIAFSWLAYAADLVKPDSEWVKPTLDNGEYVDWLKLVGWMATCPVLILFLVSLTTFGGREASVRVVPLLVANQMMFLMGATSGMCRNDSDARWWFYGASVCAGTYVFIATALCFRSLYVHFGTAEVGANGRSLVLALAACFFLGWIVFPIVWTLGHSGTGHLGDDAASIFQMIGDLLSKNSFVVLAVVLKVRYLTDDPKSLTTLLLGCMGDFADTWPKLAEQLTNHAGAAGEVSDERL
			unknown	marine	N			this study		Hapto homolog	Ga0314700_102535991	MAYYHWVMLVLGGFETFWLAALHSRGVIKWEPLWVIFMSLLSYMVDLVAPDSEWIRVELKNDEYLDWTRVCGWMCTCPVLILFLVSMTTFGGREASVRVVPLLVANQVMFLSGLTSAVCSNHARWWFYGLGVTAGAYVLTASAVCFRSLYSFFEDDAARNLVLLLGVFFFVGWGVFPIVWTFGHSGLNLVDSMVTSTVYLVGDILAKNLFVFVAVVLKVRHLTEQPKPWRFLLPWDDTASRWGRLAEQLNQSAMGPLATDNDAALPHAYGARKEAARKLITNHENVLRDITRRDGAPA
			unknown	marine	N			this study		Hapto homolog	Ga0307381_100388131	MTLSVMQGVRLCVSVVSGIELAGLFHAYQANLTSWEPLWVIMMETVSYFMRCIDPDAGKIELASGGSIAWFQYVGWLVTCPVLLMFLVTMTTYGGNATVRLVPLLVCNQCMILAGVTSQVYDDKLLKWLIYAISLAFGGSVFLMSSSCLLALYHMVNSNHFSPDQRKRGKRVATLLAASFISGWFLFPLSFTFGQPGLGLIAEEVEESMMVLGDFLAKNCFVVLAAVIKQYYLAPILAKSQAALPVGHPNIGRRPSTIAICPAALENPTSRLSYSSLMAS
			unknown	marine	N			this study		Hapto homolog	Ga0307395_101191321	MGSDDIEMNDALGDVCKIFIIVVASVELLLLQAGYMRGVVKWEHLWVIAVELFSYVSSFVQPDAKFVTFHLEDGSSVAWLRYASWVLTCPVLLMALVEMTTLGKHGETLAPPVRIVPLLTFDQAMILIGASAHACDAPLKWYMFAIAMMCGGIVFSSVCQCLAILQRMVASEQERRVAIFLTVTFVLGWNIFPICWCLGTPAFNLMREDVGYMLGDLLSKNFWVAGCVYRKVLIEKREARASARVEAGERAIKRRSSFSTMVIDDFKGDARKSNSPSFNT
MW557568	sTACR1	unclassified stramenopiles	Stramenopiles sp. TOSAG23-3	marine	Y	Y	Y	Govorunova et al., 2020	this study			MLVHLHTAVQFMVFIVSFMSFVFYGYQKWQGQSRVDWEIIYVVGIEVVLYSLLMGLPEEYTNINGAIPILRYMSWLTTCPVLLSNVICLLAGKRDFRMIAFPWLLNLWTTIFGILSAIYWGPLKHVCYGLAFVAAGSLYVELIRISGTKNVKSLPMFPERKRLLQFLMITWLIFPVLFSLGPEYGAVITFRQSALFHAIGDLLSKNLMGFFSWSLGNTMLDRLERSESTEEEDEYRVNIQDIKGEEMGPVRPAKVVKRGKGRGAYRRARTGPATLPSIVDRIVSIERMLSGNCGDASYPSETKQNSAVVGENAAVMRKEESEKEDIDSRIRQYLNRYH
MW557569	sTACR2	unclassified stramenopiles	Stramenopiles sp. TOSAG23-3	marine	Y	Y	Y	Govorunova et al., 2020	this study			MSSNSEQLANGYVPVHSTFQLFAVIATGGTLIFYTLQIRSGKRGGWEPVYVSMIEFLAYFISFLLPDEYSFLSLGERSVPVFRYVSWLTTCPIILKVLVTIMTETGKTPDHNLILQLMLGITWIELFGFMGNLYDGFFKDVCIALACCGMLVLYYAIFQTWTNNKDTLDRLKQRYELVVLLLVSWLLFPAFYILGPNMMKIVNNQISVIGHVVGDLLAKNIWGMLAWKFNRKTSSSSGLKEIKVESHGGDKVVRQESSELVVVNTPQSEKNKSEKVPKHVQEFLLQYYLQSKSRRPGHVEEAKDETGIFDLREVESSNQQHSPSPTLRRAANQQSPTPYF
MK914541	MerMAID1		unknown	marine	Y	Y	Y	Oppermann et al., 2019	Oppermann et al., 2019			MVPIYATFQLFAVLITAATLVFYVSQLRNGNKGDWEPIYVSGVEFIAYLMALVLPDGYAFRSFQDDSGIITVPVFRYVSWLATCPIILKVLVTVISHEDNIDQDVILRLMLLITWIELLGFMGSMYVGMLKVFCIALAIILCIYMYYIICTTWNKNHHESLLLSYPKERFELMALLMVSWIVFPILYIVGPECFGLISNQFSIIGHVIGDVISKNLWGLMAWKLRLKIKDGQPMEHVNPLKIVSNDGTNTMENYPLDKIIQT
MK914542	MerMAID2		unknown	marine	Y	Y	Y	Oppermann et al., 2019	Oppermann et al., 2019			MVSVQLHVFAQILTTFISCANAMYYLYIYKCTKRGHLMKWEVAWVAIVETINYTIQISTGSEQIELAGGAKFPWMRYVGWQLTCPVLLTFIVTNMLEAPTTRVVVQMLMLLQFIMLSGMTASLLQAMTLKVIFVLLASAGLICLYYSLYTKRKNKQLPMANNKEMHLLLYFMTSWLVFPLMFILGPEMLNVMPFEWTLVGHCIGDLISKNAFGMLAWQYTKYLHRDEIKEIKRGFPEVDDVESIHSAAAVSTGQGKTATHISLPLNMLPMFMYNNQNTPKHDNPSTPKHHTPEEITDAATKA
MK914543	MerMAID3		unknown	marine	Y	Y	Y	Oppermann et al., 2019	Oppermann et al., 2019			MSDESTMVPIYATFQLFAVLITAATLVFYVSQLRNGNKGDWEPIYVSGVEFIAYLMALVLPDGYAFRSFQDGAGIITVPVFRYVSWLATCPIILKVLVTVISHEDNIDQDVILRLMLLITWIELLGFMGSMYVGMLKICFIALAVILCIYMYYIICTTWNKNHHKSLLLSYPKERFELMALLMVSWILFPILYIVGPECFGLISNQFSIIGHVIGDIISKNLWGLMAWKLRLKIKDGQPMEQVNPLKTVSNDGTNTMENYPLDKIIQTWKGREYDRESIYENGPSSPKTPSETPPKTPPNKMLVHNFLLEHYMKTRETAYNERKDADIPGGDLPFQQARSPNGPIQEEGIKQSSVNEFA
MK914544	MerMAID4		unknown	marine	Y	Y	Y	Oppermann et al., 2019	Oppermann et al., 2019			MTIVLSSLIVIRFVFFAGNNVLLRCMRLWYYRNILLPAKNTNLITMSDESTMVPIYATFQLFAVLITAATLVFYVSQLRNGNKGDWEPIYVSGVEFIAYLMALVLPDGYAFRSFQDGAGIITVPVFRYVSWLATCPIILKVLVTVISHEDNIDQDVILRLMLLITWIELLGFMGSMYVGMIKVFFIALAVILCIYMYYIICMTWNKNHHESLSLSYRKERFELMSLLMVSWILFPILYIVGPECFGLISNQFSIIGHVIGDIISKNLWGLMAWKLRLKIKDGQPMEHVNPLKIVSNDGTNTMENYPLDKIIQTWKGREYDRESIYENGPSSPKTPSETPPKTPPNKMHFHNFLLEHYMKTRETAYNERKDAGVSGGDLPFQQARSPKGPIQYEVIKQSS…
MK914545	MerMAID5		unknown	marine	Y	Y	Y	Oppermann et al., 2019	Oppermann et al., 2019			MSDESTMVPIYATFQLFAVLITAATLVFYVSQLRNGNKGDWEPIYVSGVEFIAYLMALVLPDGYAFRSFQDDAGIITVPVFRYVSWLATCPIILKVLVTVISHEDNIDQDVILRLMLLITWIELLGFMGSMYVGMIKVFFIALAVILCIYMYYIICMTWNKNHHESLSLSYRKERFELMSLLMVSWILFPILYIVGPECFGLISNQFSIIGHVIGDVISKNLWGLMAWKLRLKIKDGQPMGQVNPLKTVSNDGTNTMENYPLDKIIQTWKGREYDRESIYENGSSLPKTPSETPPKTPPNKMLVHNFLLEHYMKTRETAYNERKDADVSGGDL
MK914546	MerMAID6		unknown	marine	Y	Y	Y	Oppermann et al., 2019	Oppermann et al., 2019			MVSVELHVTAQIFTAFVSAANALYYFYIWRFTKRGRLMQWEVAWVAWVETINYVVQIATGSPRVGLIHGGKFPWMRYVGWQLTCPVLLAFIVLNMLEKPSTRLVIQLLMLLQFIILSGMSASLLADNGLKVLFVIIASLGLCTMYSVLYTNRKNKHVPSSENKELHLLMYFMASWLVFPIMFIMGPEMTGIIPFEYTLVGHCVGDLISKNAFGILAWQYTLHIFKQKKKTLPCHKEKEVYPPSEKTSESEMARNNEVTHVTLPLKFL
MK914547	MerMAID7		unknown	marine	Y	Y	Y	Oppermann et al., 2019	Oppermann et al., 2019			MVSVELHVFAQIFTAFVSAANALYYFYIYRCTKRGHLMKWEVAWVASVETVNYVIQVATGSPRVELAHGGMFPWMRYVGWQLTCPVLLAFIVVNMLESPSTRLVIQMLMLLQFIILSGMTASLVADMSMKILFVVIAALSLCILYYQLYTHRKYKDVPTTHNKEYHLLLYFMGSWLVFPILFIVGPEMTNLVAFELTLVGHCVGDLIAKNAFGLLAWQYTKYVYKKNLKAPDLEAHAAPDLEAHSAQDLEQVAVANPRAKTDLPQTITLPLHMFPYMLSPKSAHSPRYTDTTTPSEKSSGEKSSGE
MW557563	mgACR1		unknown	marine	Y	Y	Y	this study	this study		Ga0055584_1003083501	MSIEVPLDKAGQVLVCIVSYATALFFFIQRKNERCSWQNLYVMFVQGTCYLVFAAVPVEDKIRTIVEVVDGVEVSTEVVLIRYLSWIVTCPVMLELICEVVHDGDPGTAFVMRMVMSILFTVSFGVIASVYSAAAVKYTAFALACCAFLSIYTGIYGLFKKTQAEANNEVKRSLMVWRRVLLIFFMVSWLIFPTLWLLDAGQTGIIDHTWSGFGHAMGDLVSKNIFSILAYIFRQKLLDCGDEYVARKLSPKNWVKRVRKAHVRRSSWTAAHEEQAEQDARILAEREHSNQTTLDSNGLGEVELQMRNGAVTPEPSRSSSPRHSPRDSPNGLPLGLGGSGPYLPSSPLNR
MW557564	mgACR2		unknown	marine	Y	Y	Y	this study	this study		Ga0063098_10226011	MGEESAASIGLHTAFQVFVVAVTSGMLIFFIFEFNKGNASWEILFVSCVESCVYLAIGTVPPELLPTFGPSKAPMIRYVSWMATCPILIKVTLGVVNKKMDSAVANKLIAADILMNGMGLLSLLYVNMATKLVLFGIGCIFALYIIKQIFSQWRMHLESLDQPEARRGILLMVLFSWTIFPVLFLIGPETFQLMTQQTSMIFHACGDLVAKNFFSFCCWKVSNNSVKMKEDMKKQAVMEQELKAIANNVYGGGDDDDMQSVDGENVRIEVDRESSRNSRTGRSSRNGRKSRSSRARRERRDRDGDVRSNRGGDDGGRTEQDLEIAELRRQLQQKQEQY
MW557565	mgACR3		unknown	marine	Y	Y	Y	this study	this study		Ga0063871_10439791	MSVTMEGLVSGVVLLVSLSMLVFYYVKWRDNQCGWEIMYVMSVECVSYTMALTLPYDVLYPEMMGGHRFCWFRYVMWAMTCPILIQQIIRVLTENEPDLNIVSKLMVSNIMMDLMGATAAIYSDIYVKVTALTLAFLLFFGLMYSLAFIWMGNRKNFAEGTSRSRRDALIAMLSTWTIFPVLFVLGPAVANVLSFTQSSALHGIGDLLAKNMVGFTSWKIRHAYRANEVKKKKKLDKIRRGMSMQQGGQPMQNMKNQRAISIDHITTDHSTPDDMSDSSQQVQQVALHQQMQQMQQQMQAMQQQLQHGGSPVNGSPRNNYRPRLERENSSSFVEDLGLTPAMDRLGAQDK
MW557566	mgACR4		unknown	marine	Y	Y	Y	this study	this study		Ga0192956_10457571	MSIQEMYEGHTENDRTDQNGSIPIHIVFQIIEVCVCAFLVTFFGFQRYRGRCGWEVLYVSVVTPIGYILTMSLPAEYSALQLENGSTFFWFRYAGWFATCPIMLELLCRVVVPRKPSTDLLMRILICDLLLLISGITAAVMKDLIFKFVAYASGGFMQIIIYLTIFRVWQLSNDSKRGIPSKQSAYRRNIMIFTFVTWLIFPILFMLGPETFHVISLEWSIVGHVIGDLLAKNLYAFMSWHFRNVFMKDERNRAGHGESMTTVATVESEETRDFDSFSMSQLSGISAHRKKRSEKKAKKNQTRQAARALAEKHSHTTSLPAQHHQRSRSNSRTSYSMHQHQQQAQNNYAR
MW557567	mgACR5		unknown	marine	Y	Y	Y	this study	this study		Ga0192977_10057831	MAFQATDAARWLVVLVSYFMGIFLGIDYCHGRIGWESSYVMNVEATLYLLAAILPLDSMPTVGPKDEPLFRYMSWLMSCPILIKVLLKMVSGDGRMDPKDVSVLILLDIFMTCMGLFACMYADRTVQMGFFCVGMACAIMMVYKITMLFAKNEATLPQAGERKLYMVFFFIMWTVFAVLFIFGPPMFEFIPPETAVICHVISDLLAKNGFCMMNWKLSRLPAGSLNGNAIDTTAFTADAEMQKVKIHGGDTTSSKTSLDIDTLKQAMKDVMADNEKDTQKLEMAETTVGYEQNANGVSPDFSVRGIMSSSGSLPGTPSTRYRTIPMGLQGTPQGSPMMDNRHLGSSPQLL
			unknown	marine	N			this study			Ga0063092_10301351	MTGDFGAVDASRWLVIIASYFQGIFLGIDCCNGRSSWEGSYVMIVEATLYMLAAVLPEAYIPAIGPKQEPLFRYISWLLCCPILIKVLLKMLSAEGKVNPNNINILILLDIFMTCMGIFACMYSDRTVQMGFFCVGFAAACIMVYKISKIFAENRHLLANALERQVYMIFFFSMWAVFAFLFLLGPPMYALIPDGAMVICHVISDLLAKNTFCMMSWKLNRLPPRGEKVMDGSSGLTEDVETGKEVNVHGNTSSKTLDIDSLKQAMKEVMETRSESTTHNGAILTPEFSVRGLMSSSRSLPSSQHNTPSQTYRNIPVGLQGTPQGSPMAMNRTLGGGSPNMSQRQLRTLT
			unknown	marine	N			this study			Ga0063094_10939971	MSADVASSLSVTMEGLVSGVVLLISVGMLVFYYVKWRDNQCGWEIMFVMTVECVAYLMALTLPYDVLYPEMAAGHRFCWFRYVMWAMTCPILIQQIIRVLTESEPSLNIVSKLMVSNILMDLMGATAAIYSNLYVKVTALTIAFLLFFGLMYTLVYIWMGNRNNFAVGSSRSRRDALIAMLSTWTIFPVLFILGPAVTGILSFTESSALHGVGDLLAKNMVGFTSWKIRHSYRLKEQKKEKKNMKKQSQIQRAINNNNNNNNNHGTYEHSSEVNDNEHQVALHQQMQSMQQQMQNMMQQMQLQNGGNQQPQHGGSPANGSPRQQNKYLARME
			unknown	marine	N			this study			Ga0063134_10716171	MDATTTPVVPIVVAPDDDTPSVELQIVFQIIEVLICFILVVFFGYQRYNNNCGWEVLYVSCVTPISYIIQMTVPHEYVQLKLLNGQDFYWFRYFGWICTCPIQLELLCRVVVPRKPSTDMVMRILICDLLLLGCGITAAVQSDLAFTIVFFTLGCIAWLYLYWNIYQCWSKSNDRRHGIPPAEATYRRNVMFLTFISWMPFPIMFILGPETFDLMSYEYCIIGNVIVDIFAKNLYCFVSWHFRNVYTKRARRRRTASSNGSETGTMVTDDSSISSRATSKHHDDDSDGFSVASFPSFGRHNKKGRKTANARHNFVDEKSTGFTSPSEAATSMTDVTMEDHTNRNNGNISH
			unknown	marine	N			this study			Ga0063142_10346371	MASPTPVPQVIYIQADNVPSMKIEQVAQIIEIIICVILCAFYVFQRRQGKCGWQVLYVAAITPLSYILTLALPQEMVILKLESGQNFFWFRYASWYMTCPVLLELLCRIVVPRKPSTDMLMRILVCDLAMTSLGVTATLQKNMAFKMTMFGLSALMLLYIYWQIYKAWEHSNARKHGIPEAQTKYRRNIMFVTFISWLLFPVAFLLGPETFGTISMEWSIVIHVIGDIIAKNIYSFMSWHFRNVYIPQQDRLMRNDQERSIGKSRVSDSRTTLNTEKTPDFDVFSMMSFGKKKKSKGHRSSSDRRRGDNQYSNGGDKRHSNSQNRTNGTKQRDPRDGSRDSRSHREEQRR
			unknown	marine	N			this study			Ga0063142_10776511	MSTAKTDVVSTTEVPSMKIEQVAQIIEIIICVIMVCFYVFQRKAGKCGWQVLYVSAVTPLSYILTLSLPADMSVLVLESGQKFFWLRYASWYMTCPVMLELLCRIVVPRKPSTDMLMRILVCDLVMTTFGVTAGLQRNLIFKMIMFALAAMMLLYIYYQIYTSWKHSNARKHGIPEGQTKYRRNIMLITFTSWLIFPVAFLLGPETFDSISMEWSIVIHVIGDIISKNIYSFLSWHFRNVYIPKFDRRRNSSNDREKSLNRRVTDSQTTLNTEKTPDFDMFSLKSFSSKKKSKQNGHDSHRSKSHRNSQSDRRRSYTSGEGRGRKSSHSGRDSRNDRRSSSHYENDRQSN
			unknown	marine	N			this study			Ga0115011_101119171	MAPSQEVAEGYVAVHSTFQVFAVLATAMTLVFYILQIRAGKRGGWEPVYVSSIEFFVYLASFLFPDEYSFVPVNGVTVPLLRYVSWLTTCPIILKVLVTIISDENKPPNYDLILQMMIGITWVELFGLMGFFYTGMLKDVLIVFAFVGMFILYYAIFQTWTNNKAQLSHLKQRSELVALLLCSWLIFPTFYCIGPNMLNYVGNQVSVVGHVFGDLLAKNLWGLLAWRFSKKLKLEAEQNSVKTTQYNLGGIVKNDRLDSLETGKAQLASTEMTIVKQDSKGTEDEVFSREAQMYLMKHYLAAKTSPVQSESKEHTPGLGVREVDVGPDHTLTPSISQVAKESRGQYVGID
			unknown	marine	N			this study			Ga0304731_111980001	MSVNLEFPAGRGAQGFTCFVSICCFLYYLFKRPNVGWENLWVQSMEVVFYAMSIAFNMQPLELANGNKIVWVRYVSWMMTCPVLLCQISGLPEHGAFEGQSVKKTVILMLANQAMILGGVSAAFFTEIYFKLPLLAVSFISFGVCLYIVGGTCLSALASYPGRAKKQLLVVAASFVIGWTVFPVLYCIGPEGLDIISQEASLIAHCMGDLLSKNFFGFVSYQLNWNVLPKTIGETATAEPYDDVDVEKAAIAKQREMTARFEHAQSRSSPPTLEVMSKHSDRPYRNEVEMATPSTLRVD
			unknown	marine	N			this study			Ga0307384_101204011	MSASPTPAPNNPTVLFIPAASDVPTMKIEQVAQIIEIIICVILCCFYIFQRKQGKCGWQVLYVSAVTPISYILTLALPRDMAILEFKSGQLFFWPRYASWYMTCPVLLELLCRIVVPRKPSSDMLMRILVFDLIMTTFGVTAAVQANMAFKMTMFGMAGVMLIYLYWQIYSSWEHSNSRKHGIPEGQTKYRRNIMLLTFASWLIFPIAFLLGPETFNSISQEWSIVIHVIGDILAKNLYSFLSWHFRNVYIPKQEKLARDPERSIGGKRRVMDNSQTTLNTEKTPDFDMFSLKSFSSKKKSKQNGYEKSSKGNRNSNSDRRHSSSSGGRGRKPSRSHSDKSDRRNS
			unknown	marine	N			this study			Ga0314712_100404721	MQVEQTAQFFVAAISLFMSLYFAFEWFYTKKTKWHIVYVSSVECISYIMQVAVPMESQPTFGSSEVSMLRYASWLATCPLLIKVMFNLVSPPGTQDVDLEVKCMVADLLMISCGILGVFYDAMSVKLVLFGFGSMFAAFVVHSVHSQFCKVREMLIDVQGRKNLMIIMLCAWTIFPVLYILGPECSGAITMGTSKTCHALGDLFAKNFFAFMAVRLKAQTSEETYK
			unknown	marine	N			this study			Ga0401698_0257947_180_869	MYIVYYQAVQLFLFLFSLFSLIFFAKLKNENSYVPWQVLYVSFVETLVYAIFCFAGRDLTIVQENIALFRYVSWLITCPAILTNLLNIIGSYDTDVVIQMNMLLIWTICSGILSAFYPGVMKWVCFLIGFCACSFLYTTIIYIWQKKSMNLTHRQERKEILALFLVSWIIFPVLFVLGPEGTNAISLGTSMLCHAVGDMLAKNLCGGLMWRLQSKLVNNTE
			unknown	marine	N			this study			Ga0302137_100022113	MVTVQLHILTQSVTLVVSLVNCLYFGYIYKYSKKAHLLKWEVIWVACVETLNYIVQIATGSQRVELGDGRFFPWSRYVGWQLTCPVLLSFIVTSVLRKTKVRTTVQLLMLLQSILLSGMTASLLDNIHWKIVFVCCAFVGFTAMTYIIFVNRPNEIKSANNKSTHLLTYFLVSWTCFPLVFILGPEMSNAISFEYTLVGYAIGDIFAKNLFSIFSWKYLLYIDKKTT
			unknown	marine	N			this study			Ga0302127_101143691	MVTVELHIFAQTMTLFISLANVAYFFYIYKWGVKKHLMKWEVIWVAAVESVNYMIQLCTQSQRVALAGERFFPWSRYVAWQLTCPVLLSFIIVNILNNNSPRINVQLLMLLQGILLSGMTASLFADMHLKILFVCIAAVGLLFMDYFLLCNRSRHEATGEKSTHLLLYFMISWTIFPFLFILGPEMTNAISFEFTLIGHAVGDLLSKNLFSILSWNYLLYVDVHTA
			unknown	marine	N			this study			Ga0209709_100146357	MVTVELHVFAQIVTLIISIVNVFYYLYVHKYTKYSHLMKWEVIWVASVETVNYIVQLCTGSMRVDLGGGRRFPWSRYVAWQLTCPVLLSFIVTSVLKKKNVRINIQVLMLLQFILLSGMTASLLVDMSMKIMFVCMASFGFLYLDYYLFSNRPTDKTREKSTHLLVFFTSSWTLFPILFILGPEMTGVMPFEYTLIGHAIGDLISKNLFGILAWNYLKHMESVSP
			unknown	marine	N			this study			Ga0193090_10116131	MSDTESLSMTLEGLVSGVVLLVSLTMLTFYYVKWRDNQCGWEIMFVMAVECINYIMALTLPFDILYPEMADGNRFCWFRYVMWAMTCPILIQQIIRVLTESEPNLNTVSKLMVSNILMDLMGATAALYGNLYVKVVALTTAFLLFFGLMYTLVYIWMQNRVNFDERKTARSRRDVLIAMLSTWTIFPVLFMLGPECFKVLSFTQSSALHGVSDLLAKNMVGFTSWKIRNSFRAKKTKKEKKSKKQSLQELKMIQLQNQIDQQNQQNRQSRQEQQGLVLDTVHVHNLQNLEVNDNQSEYGADEQASGSSSPPMSQQEQLQQQLTQMQMQMQMMQQQLQVNGGSPRNGSPRN
			unknown	marine	N			this study			Ga0302134_100039185	MVSVQLHVFAQIFTVFVSAANAFYYFYIYKCTKRGHLMQWEVAWVASVETVNYIVQLATGSPRIELAHGGMFPWMRYVGWQLTCPVLLAFIVINMLESPSTRLVIQMLMLLQFIILSGMTASLVADMSLKIMFVVISAVSLCILYYNLYRNRKFKDVPTVHSKEYHLLMYFMGSWLVFPVLFILGPEMTAVISFEYTLVGHCMGDLIAKNAFGLLAWQYTKHVHKKKK
	AsACR1	Bigyra	Aplanochytrium stocchinoi	marine	N			Rozenberg et al., 2020				MGHRVLDSTTYQEIATWVSVLLVTTSSSLTLFYLWQKSRGRCQGEVIYVAAATVVIYATSLASDYGVTWVATEHGIVPLGRYFSWLLTCPVIIMQLMKVHGAVGYKLAKEQENFMVVLDQVMIVAGAFGAESEGIQKWVFFCISCGAGMGLFASIFLVIRNNYVNFPEDVKRPIVMLHCLYFFSWLVYPALWVLGEPGLKLIDIHIDAIAHAFGDLLAKNVFGFSAWYIRWVYLDDDFTVNTGRILQTRGKNVGLSQNEKFGLSAAELLN
	AaACR1	Bigyra	Aurantiochytrium acetophilum HS399	marine	N			Govorunova et al., 2020				MSEHELWRREFIRVLQTQPTTDETVSQGVAGASLCVFSCSTALICFYGFQYRNGRCNLHPIYVQFVTFCVYSLACFGTTDFLYIPIENHAGDVFDLAIGRYLFWMMTCPVIISNVNILLNLMTPDDLELGHVTFMMVKDIVMIAFGVLAAMQKNVTLKWIFNLASYFVCFWLVVDLLAMIREKKKHFIVHERCWEWVLAVMTYFFFAQSLFIFLYAFGPPCFNLMGPDGDKIGHSVGDLFAKNLFGFFAWYVRFVVLEPFVKRIRSARAVTPYQRGSDAMAPHKMRNVSFLNRKTNSKRT
	AaACR2	Bigyra	Aurantiochytrium acetophilum HS399	marine	N			Govorunova et al., 2020				MSSLVLGAGQWFSESLSTLKPRLLSVDDELPSGVFGARLCVFVCSAFLILFYSFQFQAKRCNLSPIFVQLVTVTYYCISTFGSTSYLVLNVEDPDNSTHFQFMLGRYIFWMLTCPMIISNLCVLLNILTPDMLDLGHITLLMVKDIFLMCFGILGAAQSTMGIKAAFVSASFLFAAWLAYDIINLAVARRKYFMAHQYCWNWMIVVIVLFMVSWTVFPVLFVVGPPLLDISSSGADQIGHAVGDLFAKNCFGFVVWYVRFVVLEPYTTRNAMHRSVSPYASNLSSKQIKLGEISDEALRT
	AaACR3	Bigyra	Aurantiochytrium acetophilum HS399	marine	N			Govorunova et al., 2020				MTTETEVLMTLVEYEPLGIAGSLVRGLTCATSIFFVIFYTYQWHYGRSTLYSIYVQFVTAVVYGLAAVGKGNWLFARVAFGDEIRDVALGRYIVWMVTCPVMLFGFFGLISMLGPNVEPVKVNFMVMKDLLVMGFGITATFQETDLVRYIFLACAISTVIYFMTDVYFLERMRQEQFAEGDLLVWLHGITALLFISWGIFPLLYFLGPPVLNVISHEGDVIGHAIGDLIGKNLFGFGMWYMRYNKLLPYLQSRGSNVCVYTGYELDPVSHTVRYSTHMVVPTPEHDEDAENAANKSRVWN
MT002467	AlACR1	Bigyra	Aurantiochytrium limacinum ATCC MYA-1381	marine	Y	Y	Y	Govorunova et al., 2020	Govorunova et al., 2020			MEAMAMSEHELWRREFIRVLQTQPTTDETVSQGVAGASLCVFSCSTALICFYGFQYRNGRCNLHPIYVQFVTFCVYSLACFGTTDFLYIPIENHAGDVFDLAIGRYLFWMMTCPVIISNVNILLNLMTPDDLELGHVTFMMVKDIVMIAFGVLAAMQKNVTLKWIFNLASYFVCFWLVVDLLAMIREKKKHFIVHERCWEWVLAVMTYFFFAQSLFIFLYAFGPPCFNLMGPDGDKIGHSVGDLFAKNLFGFFAWYVRFVVLEPFVKRIRSARAVTPYQRGSDAMAPHKMRNVSFLNRKT
MT002473	AlACR2	Bigyra	Aurantiochytrium limacinum ATCC MYA-1381	marine	Y	Y	N	Govorunova et al., 2020	Govorunova et al., 2020			MSSLVLGAGQWFSESLSTLKPRLLSVDDELPSGVFGARLCVFVCSAFLILFYSFQFQAKRCNLSPIFVQLVTVTYYCISTFGSTSYLVLNVEDPDNSTHFQFMLGRYIFWMLTCPMIISNLCVLLNILTPDMLDLGHITLLMVKDIFLMCFGILGAAQSTMGIKAAFVSASFLFAAWLAYDIINLAVARRKYFMAHQYCWNWMIVVIVLFMVSWTVFPVLFVVGPPLLDISSSGADQIGHAVGDLFAKNCFGFVVWYVRFVVLEPYTTRNAMHRSVSPYASNLSSKQIKLGEISDEALRT
MT002476	AlACR3	Bigyra	Aurantiochytrium limacinum ATCC MYA-1381	marine	Y	Y	N	Govorunova et al., 2020	Govorunova et al., 2020			MTTETEVLMTLVEYEPLGIAGSLVRGVTCATSIFFVIFYTYQWHYGRSTLYSIYVQFVTAVVYGLAAVGKGNWLFARVAFGDEIRDVALGRYIVWMVTCPVMLFGFFGLISMLGPNVEPVKVNFMVMKDLLVMGFGITATFQETDLVRYIFLACAISTVIYFMTDVYFLERMRQEQFAEGDLLVWLHGITALLFISWGIFPLLYFLGPPVLNVISHEGDVIGHAIGDLIGKNLFGFGMWYMRYNKLLPYLQSRGSNVCVYTGYELDPVSHTVRYSTHMVVPTPEQDEDAENAANKSRVWN
MT002468	A1ACR1a	Bigyra	Aurantiochytrium sp. KH105	marine	Y	Y	N	Govorunova et al., 2020	Govorunova et al., 2020			MSYNESVWREDFAQVLLARPKGSGVVSQGVAGARLCVFSCSIALLCFYAFQWKIGRCNLHPIYVQFVTFCVYILSCFGTTDFLYIPVVDHAGVTFDLAIGRYLFWMMTCPVIISNVNILLNIMTPDDIELPQVTFMMVKDIVMIAFGVLAAMQQNITLKWIFNLASYFVCFWLVADLIVLMNEKKKFFMVYERCWEWIFAVMIYFFCAQSLFIFLYAVGPPCFNIMGPDGDRIGHSVGDLFAKNLFGFFAWYVRFVVLDPHVKRIRGARAVSPYAMRPAAATDQNSNRVSFLGRKTNTKK
	A1ACR1b	Bigyra	Aurantiochytrium sp. KH105	marine	N			Govorunova et al., 2020				MSYNESVWREDFAQVLLARPKNSGVVSQGVAGARLCVFSCSIALLCFYGFQWRIGRCNLHPIYVQFVTFCVYILSCFGTTDFLYIPVVDHAGVTFDLAIGRYLFWMMTCPVIISNVNILLNIMTPDDIELPQVTFMMVKDIVMIAFGVLAAMQQNITLKWIFNLASYFVCFWLVADLIVLMNEKKKFFMVYERCWEWIFAVMIYFFCAQSLFIFLYAVGPPCFNIMGPDGDRIGHSVGDLFAKNLFGFFAWYVRFVVLDPHVKRIRGARAVSPYAMRPAAATDQTSNRVSFLGRKTNTKK
	A1ACR2a	Bigyra	Aurantiochytrium sp. KH105	marine	N			Govorunova et al., 2020				MADLMSLAQDDSLNMIDDADMMFEEPRFLATNELPSGVFGARLCVFVCSAFLLLFYSAQWQAKRCNLAPIFVQMVTCVYYCLSTFVTTSYMNLDVRVDVNSDEHFEFALGRYIFWMMCCPVIISNMCVLLHLFVPDLLDMGKTIFMMVKDIFMICFGMLGAAQTEPALKGVFVGAATLIALWLAYDVVKLAAMRKKHFVAHSEGAWNWIIFALVTFFVSWTFFPVLYFIGPPVFNLVDEATDKIGDAVGDLFAKNMCGFLVWYVRFVVLEPYTSRYAAQHAVSPYASNLTAKQIKMGDI
	A1ACR2b	Bigyra	Aurantiochytrium sp. KH105	marine	N			Govorunova et al., 2020				MADLMSLTQDDSLNMIDDADMMFEEPRFLATNELPSGVFGARLCVFVCSAFLLLFYSAQWQAKRCNLAPIFVQMVTCVYYCLSTFVTTSYMNLDVRVDVNSDEHFEFALGRYIFWMMCCPVIISNMCVLLHLFVPDLLDMGKTIFMMVKDIFMICFGMLGAAQTEPALKGVFVGAATLIALWLAYDMVKLAAIRKKHFVAHSEGAWNWIIFALVTFFVSWTFFPVLYFIGPPVFDLVDEATDKIGDAVGDLFAKNMCGFLVWYVRFVVLEPYTSRYAAQHAVSPYASNLTAKQIKMGDI
	A1ACR3a	Bigyra	Aurantiochytrium sp. KH105	marine	N			Govorunova et al., 2020				MILTDQVMTLVLFDELSTLGALVRGVTSATSVMLVIFYLYQWHYGRSTLYSIYVQVVTALVYGLAAVGKGDWMFARVAFGDEIRQVALGRYIIWMVTCPVMLFGFFGLISMLGPNVEPVKVNFMVMKDILVMAFGVTATFQENQTVQYIFLACAITTVLVFMTDVYYLERVRQEYFAQGDLLVWLHGITALLFISWGIFPLMYFLGPPVLNIMSHEGDVIGHAIGDLIGKNLFGFGMWYMRYNKLLPYIQSQGNAVCVYTGYELDPESHMVRYSTHMVVPTPEHDEEEGDSEKEKSRVWN
	A1ACR3b	Bigyra	Aurantiochytrium sp. KH105	marine	N			Govorunova et al., 2020				MIETDQVMTLVLFDELSTLGALVRGVTSATSVMLVIFYLYQWHYGRSTLYSIYVQVVTALVYGLAAVGKGDWMFARVAFGDEIRQVALGRYIIWMVTCPVMLFGFFGLISMLGPNVEPVKVNFMVMKDLLVMAFGVTATFQENQTVQYIFLACAITTVLVFMTDVYYLERVRQEYFAQGDLLVWLHGITALLFISWGIFPLMYFLGPPVLNIMSHEGDVIGHAIGDLIGKNLFGFGMWYMRYNKLLPYIQSQGNAVCVYTGYELDPESHMVRYSTHMVVPTPEHDEEEGDSEKEKSRVWN
	A2ACR1	Bigyra	Aurantiochytrium sp. T66	marine	N			Govorunova et al., 2020				MDPLNMDEHEAWRRDFARLLQEQPESSVPQGVAGARLCVFSCSIALICFYGVQYRAGRCNLHPLYVQFVTFCVYSLSCFGTTDFLYIPIQNHAGETFDLAVGRYLFWMMTCPVIISNVNILLNLMTPDDLELPRVTFMMVKDIVMIAFGVLAAMQKNVTLKWIFNLASYLVCFWLVVDLIQLMNQKKKYFQVHERCWEWILATMIYFFFAQSLFIFLYAVGPPCFNIMGRDGDRIGHSVGDLFAKNLFGFFAWYVRFVVLDPYAKRIRGARAVSPYASPLAAEQKNARNVSFLTRKTQGR
	A2ACR2	Bigyra	Aurantiochytrium sp. T66	marine	N			Govorunova et al., 2020				MDGLLEYGEQVWLAGEEPRLLASDDLPSGVFGARLCVFVCSAFLLLFYVVQYNAKRCNLAPILVQLVTVTYYCLSTFVATSYLTLRVQLNDSTETFDFALGRYIFWIVTCPVIVANMFVFLHVFTPELLDMGRMVIFIVKDIFLMAFGALGAAQAMNGVKGVFVGLAFFFALWLAYDFVKIASLRRKHFVAHSQGVWNWVVLSFSLFFISWTLFPVLYVVGPPVLDLVDEGTDEIGHAVGDLFAKNMCGFVVWYSRFVVMEPYTTRYDAQRAVSPYASNLSAKQLKMGEISEDGVKQRRI
	A2ACR3	Bigyra	Aurantiochytrium sp. T66	marine	N			Govorunova et al., 2020				MIETPVEMTLLEFEPLTTFGALVRGITSATSVMLVIFYTYQWHYGRSTLYSIYVQVVTAIVYCLAAIGKGEWMFARVAFGDEIREVAIGRYLVWMVTCPVMLFGFFGLISMLGPNVEPVKVNFMVMKDLLVMAFGVMASFQETQTVQYIFLACAIITVLIFITDVYYLERMRQDFFAEGDLLVWLHGITALLFISWGIFPLLYFLGPPVLNITSHESDVIGHAIGDLIGKNLFGFGMWYMRYNKLLPYIQSQGNAVCVYTGYELDPESHMVRYSTHMVVPTPEHHDEEEGASEKEKSRVW
MW557570	CarACR1	Bigyra	Cafeteria roenbergensis	marine	Y	Y	Y	this study	this study			MAEEAVSLDLATYVAITIIVISLLQLGFFWYQRQQKNCGWEVMYVTAVEPLGYLLGLLFPAGRVALASGAQFFSIRYFGWLATCPVLLILLTNLPRGKYKRPQDTLVALVSNQLMIVFGIAAIFYEGTAKGILFVLGLLAGAVVFKTAMFTFLRASESFPASAKTTLWIAAGCFFVGWLAFPILWLMGPEGYGSLDFGLSQMLHALADLVSKNIFGFASWYLRFKIIKKWEA
MW557571	CarACR3	Bigyra	Cafeteria roenbergensis	marine	Y	Y	Y	this study	this study			MSVETASEITFGIETYARVVVIVASAAQAMFYFSQRQKGRCGWEKLYTAVAETVTYIIVTSIGSAGVVTVAGRPWLWPRYAGWLSTCPVLLIDVSMIPMPAAREPGTAMTSILAFQLVVLLGQTSIFYTDPALRVTIFLAAVACGLFVFKLVFDTFVRAWRSFPESETAMRNWLLITAACFFFGWVAFPVLFAVGAEGFGGLGADGSALAHAIADLVAKNLYSYASWYLRWVIIREYLD
MW557572	CarACR2	Bigyra	Cafeteria roenbergensis	marine	Y	Y	Y	this study	this study			MSSVNDIRVDFSGPQYFTLTAIIVSSVLLVFFWYQRKYHNAAAWTKVYVSAVMPVNYLLSLLLSEVSAVVLQDGTRVAILRYWGWLATCPVLLLDIFSAMPLRKSGQAPVQALAAIILDQLMVICGVSAIIYGGAAKIALFTMGCLCGVCVYYLILSAFFKAYAQYPSEAKPWLAATAILFCGGWLLFPIAWVLGTEGFGIISPDVAPGFSEAYHAVADLIAKCSYSFVGWYTRQVVLARILDRRRA
MT002469	HfACR1	Bigyra	Hondaea fermentalgiana (Aurantiochytrium sp.) FCC1311	marine	Y	Y	Y	Govorunova et al., 2020	Govorunova et al., 2020			MSYNETVWREDFAQVLLARPQNSGVVSQGVAGARLCVFSCSIALLCFYTFQWRIGRCNLHPIYVQFVTFCVYILSCFGTTDFLYIPVVDHAGVTFDLAIGRYLFWMMTCPVIISNVNILLNIMTPDDIELPQVTFMMVKDIVMIAFGVLAAMQQNITLKWIFNLASYFVCFWLVADLIVLMNEKKKFFMVYERCWEWIFAVMIYFFCAQSLFIFLYAVGPPCFNIMGPDGDRIGHSVGDLFAKNLFGFFAWYVRFVVLDPHVKRIRGARAVSPYQTRPVTATDQTSNRVSFLGRKTNTKK
	HfACR2	Bigyra	Hondaea fermentalgiana (Aurantiochytrium sp.) FCC1311	marine	N			Govorunova et al., 2020				MADLMSLTQDDSLNMIDDADMMFEEPRFLATNELPSGVFGARLCVFVCSAFLLLFYSAQWQAKRCNLAPIFVQMVTCVYYCLSTFVTTSYMNLDVRADVNSEEHFEFALGRYIFWMMCCPVIISNMCVLLHLFVPDLLDMGKTIFMMVKDIFMICFGMLGAAQTEPALKGVFVGAATLIALWLAYDMIKLAAMRKKHFVAHSEGAWNWIIFALLTFFVSWTFFPVLYFIGPPVFNLVDEATDKIGDAVGDLFAKNMCGFLVWYVRFVVLEPYTSRYAAQHAVSPYASNLTAKQIKMGDIS
	HfACR3	Bigyra	Hondaea fermentalgiana (Aurantiochytrium sp.) FCC1311	marine	N			Govorunova et al., 2020				MIYTDQVMTLVLFDELSTLGALVRGVTSATSVMLVIFYLYQWHYGRSTLYSIYVQVVTALVYGLAAVGKGDWMFARVAFGDEIRQVALGRYIVWMVTCPVMLFGFFGLISMLGPNVEPVKVNFMVMKDLLVMAFGVTATFQENQTVQYIFLACAITTVLVFMTDVYYLERVRQEYFAQGDLLVWLHGITALLFISWGIFPLMYFLGPPVLNIMSHEGDVIGHAIGDLIGKNLFGFGMWYMRYNKLLPYIQSQGNAVCVYTGYELDPESHMVRYSTHMVVPTPEHDEEEGESEKEKSRVWN
	P1ACR1	Bigyra	Parietichytrium sp. I65-24A	marine	N			Govorunova et al., 2020				MSATPDWGALLVHPDPPASVFVSQLIVAIVSYGLFCFYVYQYRQDRCLIYPVYVQAVTAINYSLAAFSGSKVFSALVIFEDGPKTIVFGRYLSWLITCPAILMGFYQTIGLLGPRVSFTTINSMVLKDLFLMAMGILATFQQTSTWRAVFLCFALLTASWIIYGTLHLGFSRKDCYRGHLWNWLMFVTFLFFTSWGIFPILYFSGPPVFDAISSEGEAIGHSIGDLLSKNLFGFTIWYLRYNIIYPFIEEEQAKASVVQVEGTSPDLPVSKDKIQYNGPSIAKSGYQEDGRGGCILLVE
	P1ACR2	Bigyra	Parietichytrium sp. I65-24A	marine	N			Govorunova et al., 2020				MSDMGVYGARLCTAVSSIVLVCFYATQMYWGRCNFHPLYVQSITAMVYTLSTFATTGFLSVELCEGSDIAQRVELGRYLFWIMTCPVIIANLVGLLTRLSPEGTPLSRTVTLMCKDIIMTAFGIIGAFQPDGVIKVIFVTLSFVAYFMLGWDLYRIFQENRHHMPDHMIRLFMMIAVYVTFAWNNFVILYVIGSPMFGLINDSTDSIAHAVSDLLAKNIGGFIVWYFRFFIVEPEYQARRLKTMTHGGGSMAIVPYSLGKKKNGGQRASRGTILVIEPRIEIQRLFSYLLQSVDYRATFA
	P1ACR3	Bigyra	Parietichytrium sp. I65-24A	marine	N			Govorunova et al., 2020				MDTWETTLFGSRLCVAGSSLVLSIFYIAQAYIWKRPANLLLYVQVVTFVVYVMATFGTDGFLGVVTNCADSGLSRIEFGRYLFWIITSPCILVSYLSLATKLNPCGTPLTVVVSEMTKDIVMIGLGAIAVFQTSVILKTLLILASCVIFIWLGLDMKKLWKENRDFVPQDLGKYVLLLKIAICSTWCVYPLLYFIGPPVLNLISPNVDLLLHAIGDLLAKNACGLAMFYVRFFQIQPYYAARELKILRKMANKKHYRMEVERVTRLRSKEKGGRFAVLLVEPREELQTLVSCLCQTLDIR
MT002463	SaACR2	Bigyra	Schizochytrium aggregatum ATCC 28209	marine	Y	Y	N	Govorunova et al., 2020	Govorunova et al., 2020			MNDSAVFTARLFVALTATILSIFYTFQMSQGRCNIHPLYVQLVTAVVYTLSSFGFDDFVFTTVLFADGTQVKVSIARYLFWVMTCPVILAGYIQLLHYMPTVQHDYIRTTFIVVKDIITMCFGILAAVQPAGTLKIIFLIISFIFSFWLIIDMFFLLRERAIDFSERRLWIWLQVTSWLMLSSWMIFPLLFIIGPPGFSAISEGGDAVGHAVGDLIAKNIFGFSVWYFRYYIVFPHRDRVMKEMAIKNPAMVSAAIVPADRNSKKKVSSVTAPPVGNILVVEREPHIQRLIEYLTQDANV
	SaACR3	Bigyra	Schizochytrium aggregatum ATCC 28209	marine	N			Govorunova et al., 2020				MAVGSVDQGTTGFVSRLLVSIVSVVLLAFYVHQYRQGRCLIYPIYVQAVTAAVYCVAAFENGSFINAHVELEDGVRHIALGRYLAWMITCPPMLMGFFQTIGLLGPRISFTKINFIVTRDLITMAFGIAGTFQTNRIYKGIFIAIALVTGTSIVVDTVLIELERRPYYVGHLWRHLVSLTSFFFFSWAIFPILYFLGPAVFDVMNPEIDVTLHAMADFFGKNCFGLLNWNFRYVEVVPISNLLECKRVLQRELHDEFDAVLINMATFYNEMSKVRDFNKHCRNTGLSFAIIGYDCGLRQN
	S1ACR1	Bigyra	Schizochytrium sp. CCTCC M209059	marine	N			Govorunova et al., 2020				MSYNESVWREEFAQVLLARPKSSGVVSQGVAGARLCVFSCSIALLCFYTFQWRIGRCNLHPIYVQFVTFCVYILSCFGTTDFLYIPVVDHAGVTFDLAIGRYLFWMMTCPVIISNVNILLNIMTPDDIELPQVTFMMVKDIVMIAFGVLAAMQQNITLKWIFNLASYFVCFWLVADLIVLMNEKKKFFMVYERCWEWIFAVMIYFFCAQSLFIFLYAVGPPCFNIMGPDGDRIGHSVGDLFAKNLFGFFAWYVRFVVLDPHVKRIRGARAVSPYTTRPMATSDQTSNRVSFLGRKTNTKK
	S1ACR2	Bigyra	Schizochytrium sp. CCTCC M209059	marine	N			Govorunova et al., 2020				MADLMSLTQDDSLKMIDDADMMFEEPRFLATNELPSGVFGARLCVFVCSAFLLLFYCAQWQAKRCNLAPIFVQMVTCVYYCLSTFVTTSYMNLDVRADVNSDEHFEFALGRYIFWMVCCPVIVSNLCVLLHLFVPDLLDMGKTISMMVKDIFMICFGMLGAAQTEPALKGVFVSAAALIAVSSSLSVELMPMMRKKHFVAHSEGAWNWILFALVTFFVSWTFFPVLYFIGPPVFNLVDEATDKIGDAVGDLFAKNMCGFLVWYVRFVVLEPYTSRYAAQHAVSPYASNLTAKQIKMGDISEDALKQRR
	S1ACR3	Bigyra	Schizochytrium sp. CCTCC M209059	marine	N			Govorunova et al., 2020				MIVTDQVMTLVIFDELSTLGALVRGVTSATSVMLVVFYLYQWHYGRSTLYSIYVQVVTALVYGLAAVGKSDWMFARVAFGDEIRQVALGRYIVWMVTCPVMLFGFFGLISMLGPNVEPVKVNFMVMKDLLVMAFGVTATFQENQTVQYIFLACAITTVLVFMTDVYYLERVRQEYFAQGDLLVWLHGITALLFISWGIFPLMYFLGPPVLNIMSHEGDVIGHAIGDLIGKNLFGFGMWYMRYNKLLPYIQSQGNAVCVYTGYELDPESHMVRYSTHMVVPTPEHDEEEGDSEKEKSRVWN
	S2ACR1	Bigyra	Schizochytrium sp. TIO01	marine	N			Govorunova et al., 2020				MEAMAMSEHELWRREFIRVLQTQPTTDETVSQGVAGASLCVFSCSTALICFYGFQYRNGRCNLHPIYVQFVTFCVYSLACFGTTDFLYIPIENHAGDVFDLAIGRYLFWMMTCPVIISNVNILLNLMTPDDLELGHVTFMMVKDIVMIAFGVLAAMQKNVTLKWIFNLASYFVCFWLVVDLLAMIREKKKHFIVHERCWEWVLAVMTYFFFAQSLFIFLYAFGPPCFNLMGPDGDKIGHSVGDLFAKNLFGFFAWYVRFVVLEPFVKRIRSARAVTPYQRGSDAMAPHKMRNVSFLNRKT
	S2ACR2	Bigyra	Schizochytrium sp. TIO01	marine	N			Govorunova et al., 2020				MSSLVLGAGQWFSESLSTLKPRLLSVDDELPSGVFGARLCVFVCSAFLILFYSFQFQAKRCNLSPIFVQLVTVTYYCISTFGSTSYLVLNVEDPDNSTHFQFMLGRYIFWMLTCPMIISNLCVLLNILTPDMLDLGHITLLMVKDIFLMCFGILGAAQSTMGIKAAFVSASFLFAAWLAYDIINLAIARRKYFMAHQYCWNWMIVVIVLFMVSWTVFPVLFVVGPPLLDISSSGADQIGHAVGDLFAKNCFGFVVWYVRFVVLEPYTTRNAMHRSVSPYASNLSSKQIKLGEISDEALRT
	S2ACR3	Bigyra	Schizochytrium sp. TIO01	marine	N			Govorunova et al., 2020				MTTETEVLMTLVEYEPLGIAGSLVRGVTCATSIFFVIFYTYQWHYGRSTLYSIYVQFVTAVVYGLAAVGKGNWLFARVAFGDEIRDVALGRYIVWMVTCPVMLFGFFGLISMLGPNVEPVKVNFMVMKDLLVMGFGITATFQETDLVRYIFLACAISTVIYFMTDVYFLERMRQEQFAEGDLLVWLHGITALLFISWGIFPLLYFLGPPVLNVISHEGDVIGHAIGDLIGKNLFGFGMWYMRYNKLLPYLQSRGSNVCVYTGYELDPVSHTVRYSTHMVVPTPEQDEDAENAANKSRVWN
	TаACR1	Bigyra	Thraustochytrium aureum ATCC 34304	marine	N			Govorunova et al., 2020				MGLEQGAGAFAASLLVVITSCSLFCFYAVMYRRGRCLLYPLYVQGVTAIVYTLTAFGAGEFIFATIVFPDGARPVAIGRYMSWMITCPTMLMGFFQTIGLLGPRISFTKINFIVTRDLVLMAAGVVASFQSSPVWKGVFLSIALCVSLSLVYETVHLELMRKDSYPGHLWHVLVGVTCLFFASWFIFPILYFLGPPVLDIISTEGEAIGHAIGDLLAKNMFGFACWYLRYGIIYPFIEGEEAKAAIVPMPGSVAKSKKLQYNGPDPAAGRSKPSKNKVVGSVLIVEPDVGYQRLFMYMLG
	TаACR2	Bigyra	Thraustochytrium aureum ATCC 34304	marine	N			Govorunova et al., 2020				MSNPLHVDQTVYTSFLFVAILSTLLTAFYFVQWRQGRCNTHPLYVQAVTAVVYSMSAAGYGGFVFSSIKFDDGSFVAVPIARYLFWVMTCPVILAGFISLLHYRDPTKQDINRTVFIVVKDLVVMCFGVLAAIQAPGLMKISLLVVSFSVSFWLLTDMFLIVRERSADFDGRLWTWLSMVCALFLTSWLIFPLLYVLGPPGYDAITREGDAIGHAIGDLIAKDVFGFIVWYFRFNVVIPHKKELDRQEAKDAAEEVSEFGLLISNKQTLDAKDNGPMKVLEYHGTVLVIEPEPHIQRLLM
	TаACR3	Bigyra	Thraustochytrium aureum ATCC 34304	marine	N			Govorunova et al., 2020				MTAGLGFEPTRLRALSEVVPKDGLSIHAIDPFEFGAQLCTAVTSMFLVGFYSFQMYNGRCNFHPLYVQSVTALVYSLSAFGLAGSLQVHMINSDQSKTVVNLGRYLFWTMTCPVVLANLTGLLSRLNPEGTPLSFTIWIMCKDIILTSCGIIAAFQEDMTIKTFFIVAAVLLYVWMLWALYKLGEENRPLFPPRIWNWVVLVGGMIVVTWSSFPVLYVLGTPVLGLTSTTVDNILHAFSDLFAKNLTGFAIWYTRFFIIEPYFETEQRKAMALGPQGYVSSYHALGLDHARSIKRRIIKQ
MT002470	T1ACR1	Bigyra	Thraustochytrium sp. ATCC 26185	marine	Y	Y	N	Govorunova et al., 2020	Govorunova et al., 2020			MDPLNMDEHEAWRRDFARLLQEQPESSVPQGVAGARLCVFSCSIALICFYGVQYRAGRCNLHPLYVQFVTFCVYSLSCFGTTDFLYIPIQNHAGETFDLAVGRYLFWMMTCPVIISNVNILLNLMTPDDLELPRVTFMMVKDIVMIAFGVLAAMQKNVTLKWIFNLASYLVCFWLVVDLIQLMNQKKKYFQVHERCWEWILATMIYFFFAQSLFIFLYAVGPPCFNIMGRDGDRIGHSVGDLFAKNLFGFFAWYVRFVVLDPYAKRIRGARAVSPYASPLAAEQKNARNVSFLTRKTQGR
	T1ACR2	Bigyra	Thraustochytrium sp. ATCC 26185	marine	N			Govorunova et al., 2020				MDGLLEYGEQVWLAGEEPRLLASDDLPSGVFGARLCVFVCSAFLLLFYVVQYNAKRCNLAPILVQLVTVTYYCLSTFVATSYLTLRVQLNDSTETFDFALGRYIFWIVTCPVIVANMFVFLHVFTPELLDMGRMVIFIVKDIFLMAFGALGAAQAMNGVKGVFVGLAFFFALWLAYDFVKIASLRRKHFVAHSQGVWNWVVLSFSLFFISWTLFPVLYIVGPPVLDLVDEGTDEIGHAVGDLFAKNMCGFVVWYARFVVMEPYTTRYDAQRAVSPYASNLSAKQLKMGEISEDGVKQRRI
	T1ACR3	Bigyra	Thraustochytrium sp. ATCC 26185	marine	N			Govorunova et al., 2020				MIETPVEMTLLEFEPLTTFGALVRGITSATSVMLVIFYTYQWHYGRSTLYSIYVQVVTAIVYCLAAIGKGEWMFARVAFGDEIREVAIGRYLVWMVTCPVMLFGFFGLISMLGPNVEPVKVNFMVMKDLLVMAFGVMASFQETQTVQYIFLACAIITVLIFITDVYYLERMRQDFFAEGDLLVWLHGITALLFISWGIFPLLYFLGPPVLNITSHESDVIGHAIGDLIGKNLFGFGMWYMRYNKLLPYIQSQGNAVCVYTGYELDPESHMVRYSTHMVVPTPEHHDEEEGASEKEKSRVW
			unknown	marine	N			this study			Ga0193082_100053411	MSTLAPTLSPTIEEDFASGASWATWVVFLCSTGLFAFYFYQYKFKRSAMLENVYVQGMTMLTYGAASLTEWNIADIQRYDGTNFYLGRILIWVLTCPVIIFQYCNMLMFFGGRVISQRTINFIIMTDLACLCCGAYGLAIPDQTKGKVAIVISFLCGFSLVAELGSLTINHLPHFPKVLHPQLKAILIYFYFSWAVFPTIYTLSLPGVALIHPDDAAIGYAVGDLFAKNVLGFLMWYLTWKLLMPLKVAHLEKLGAKNDEIDHTDLSVAR
			unknown	marine	N			this study			Ga0193082_100139241	MDSLEDFLNWIVFLSSACLFSFYTYQYVYNRRAMLENVYVQGMTCLGYGIKVLTNWNVNNIEIHDDEQLALGRYLIWAITCPVIIYQYCNMLMFFGGKVISQRRINFLVIVHLATLSTGIYAGSTPFESKGKVALGLSFVLGSFVGFTLFDITKNHLPHFPKALHLDLKLSFALFLGSWTLFPIIFVLSWPPIAKISFSQANIGFALGDLLAKNLFGIVMWYVTWKLLLPLKMESLKVMGKDEKVQNVDHTDLSVARHLDPLAHENEAGI
	AngChR	Dinophyceae	Ansanella granifera	marine	N			Rozenberg et al., 2020				MATEQVGSIVLGEDTSHCKESLEFDGAITIAQIIQGVAFLGLAIILIFLNNAKIGAGSKAPLEQRYMTSLTIATAVCLFSGFFNILQMTGLDDFELPRSSSFTLDLSRPVEWLLTCPVMQLIVVIIGGARLPSYRKFMMPLLTAANLMCGVAAMFSEGGMQWAWFAFGFMLWSTYTYYNIQQIKENSDGDEGFLRGDSDYRKLSVILILTWFPFPLWFIVSPEGLGLVTDITVIQLGWAVLNVVSKFGFILHLQHIKSKYCKTLEATRELYGVQHGDQVPNEKAKEIEGMKLEDEEDEGG
	PbChR	Dinophyceae	Pelagodinium bei	marine	N			Rozenberg et al., 2020			MMETSP1338_DN70185_c0_g1_i1.p1	MDQQTISSYAAATVRLLQSEEEMNFAMYDAASKVTQVFSGIFFAGLAIWLSFTNGTKLSFIQQAALEKRLTVCCFLGVYVGAFSAFFNFFQLTEVDDFMLARPTSFTLDFARPLEWIMTCPLMQLSLVLMGGSRIPENRRWQMPGLSVAVLSCGTASMLASGFTVFVCYGAGLCIACVMFYLNRQQILEHSNGEECLMYGDSEFRKASVLLIVTWVPFPTFYALSPEGFGLINNVLLVSVGWAFLNIVSKFTFIFYIQRVKDNYCSRLKAKREFYSAQNSVVPMPMMPNPDGSITPTPGAQRAQKAQGELGAIVVETMTF
	SA3ChR1	Dinophyceae	Symbiodinium clade A3	marine	N			this study			s938_g10.t1	MDPTMPLTPQDRLYDAVQAINEVASQLNRRLQTEECSESVDLEDPHNIAQIVQGVGFMTLAMWLIFANNSKVAVAQKAPLEQRHQICATISTAVALFSGFFNILQLTAIDDFDLPGRQSSFTLNLSRPVEWILTCPIMQLKLVVLAGARVPSYRRFMMPLLSVAVLLCGTASMFTGDALRYAWYGFGLCLAFIMFWHNTIQIRENSEGEESLFSGDSDFRKLSIVLIVTWFPFPLWFMLSVEGFGLITDGFIIEMGWVVLNIVSKFLFIIMMQLYKMAHQRKIEAARELYGLSPSDDVNDEDLKKQALTNGVANGGVK
	SA3ChR2	Dinophyceae	Symbiodinium clade A3	marine	N			this study			s4990_g2.t1	MDRVRRLQTETCDSVDWSDAHNIAQIAQGTLFLILAIWLIFANNAKVAVGQKAPLEQRHAVCATLSTAVALFSGFFNIMQLTGIDDFDIPGYTGTFVLQLARPVEWVLTCPILQLKLVVLAGARVPSYRRFMMPLLSAAVLLCGVAATFTEGALRYVWFTFGSIFCFIMFYHNALQIKENSEGEESLLRGDSDYRRLTLLLILTWFPFPIWFILSPEGFNLVDSELTIEMGWVALNVLAKFSMIILGQRMKMSHQKKMEAARELYGMAPGDAVSGEALDQKALAESSSK
	SA3ChR3	Dinophyceae	Symbiodinium clade A3	marine	N			this study			s1535_g3.t1	MEVEQDRLAQALATIQDATSNLSYLRRLQVEPCSDTIDWSDATNVAQVVQGCAFITLAMWLIFANNSKVAIAQKAPLEQRHAVCATISTAVALLSGFFNILQLTAIDDFEIPGRGASTHSYTLQLARPVEWIMTCPILQLKLVVLAGARVPSYRRFMMPLLSATILICGIASSLTDTFMMYVWFAFGCIFCLIMFYYNALQITENSEGEENWYHGNSDYRRLSILLILTWFPFPIWYVLSPEGYSIIEDELVIELGWVVLNMLAKFSFIILLQRSKLLHQRKLEAARELYGLSPSDEVPET
	SA3ChR4	Dinophyceae	Symbiodinium clade A3	marine	N			this study			s3011_g1.t1	MAVDALSGNQQFRLSEAVSTIQEVAYDLNRRLQTECDPDSVDLSDAHNIAQICQGVGFISLAMWLIFANNSKAGIWVVVKIMVAVAQKAPLEQRHAICATISTAVALFSGFFNILQLTAIDDFDLPGRANNFTLNLSRPIEWIATCPIMQLKLVVLAGARVPSYRRFMMPLICVSVLLCGTASMFTGDALRYAWYAFGMFLALVMFYHNALQIRENSEGEESILQGDSDFRKLSILLIVTWFPFPMWFCLSVEGWGVITDYLVIEMGWVVLNIVSKFTFIIWMQRMKMVHGKKLEAARELYGLSPSDHVDEED
MW557593	ΔSmChR1	Dinophyceae	Symbiodinium microadriaticum CCMP2467	marine	Y	Y	N	this study	this study		rna35563	MDRVRRLQTETCDSVDWSDAHNIAQIAQGTLFLILAIWLIFANNAKVAVGQKAPLEQRHAVCATLSTAVALFSGFFNIMQLTGIDDFDIPGYSGGFVLQLARPVEWVLTCPILQLKLVVLAGARVPSYRRFMMPLLSAAVLLCGVAATFTEGALRYVWFTFGSIFCFIMFYHNALQIGENSEGEESLLRGDSDYRRLTLLLIITWFPFPIWFILSPEGFNLVDSELVIEMGWVALNLLAKFSMIILGQRMKMSHQKKMEAARELYGMAPGDAVSGEALDQKALAESSTKGGRRMMDPADYGLGVGEDAE
MW557594	ΔSmChR2	Dinophyceae	Symbiodinium microadriaticum CCMP2467	marine	Y	Y	N	this study	this study		rna25836	MTEECTETVDLEDPHNIAQIVQGVGFMTLAMWLIFANNSKVAVAQKAPLEQRHQICATISTAVALFSGFFNILQLTAIDDFDLPGRQSSFTLNLSRPVEWVLTCPIMQLKLVVLAGARVPSYRRFMMPLISVAVLLCGTASMFTGDALRYAWYAFGLCLAFIMFWHNAIQIRENSEGEESLFHGDSDFRKLSIVLIVTWFPFPLWFMLSVEGFGLITDGFIIEMGWVVLNIVSKFLFIIMMQLYKMSHQRKIEAARELYGLSPSDDVNDEELKKQALANGVANGGVKAE
	SmChR3	Dinophyceae	Symbiodinium microadriaticum CCMP2467	marine	N			this study			SmicGene3438	MGEVTVSPQERLFDAVSAINEVAEELTRRLQTEECTEGVDLTDGHNVAQIIQGVGFMFLAMWLIFANNSKVAVAQKAPLEQRHNICATISTAVALFSGFFNILQLTAIDDFDLPGRTNNFTLNLSRPVEWILTCPIMQLKLVVLAGSRVPSYRRFMMPLISVAVLLCGTASMFTGDALRFAWYGFGLSLASIMFYHNALQIKENSEGEESFLHGDSDFRKLSLCLILTWFPFPMWFSLSVEGFGVITDGFIIEMGWVVLNIVSKFVFIIWLQRMKMVHQRKVESTRELYGLSASDDMTEGDLKQKAIS
	SmiChR1	Dinophyceae	Symbiodinium (Breviolum) minutum	marine	N			this study			symbB1.v1.2.033894.t1	MAKAVMQDQISSAMATIEDALQNLKHVRNLQETECSGEVNFEDPHNIAQIAQGCMFICLAMWLIFANNSKVAVASKGPLEQRHAVCATISTAVALFSGFFNILQLTAIDDFDLPGRQSGFSLNLARPIEWLMTCPIMQLKLVVLAGARVPGYRRFMMPLLCAAVLLCGVASMFQSDALRYVWYVFGMILAVIMFYYNLLQVSENSEGEESAFHGDSDYRKLTWLLIITWFPFPIWFALGPEGFDLIQEELVIEMGYVVLNITAKFSFIILMQRMKMVHGRKLEAARELYGLSPTDEVAEDELKEKAAQDMLPASI
	SmiChR2	Dinophyceae	Symbiodinium (Breviolum) minutum	marine	N			this study			symbB1.v1.2.010192.t1	MAASQGMQDQISNAMSTIEDVLGNLRRLQVTECESGKVDLEDPHNIAQVCQGSAFILLAMWLIFANNSKVAVAQKAPLEQRHAVCATISTAVALFSGFFNILQLTAIDDFDLPGRENNFSLNLSRPVEWIMTCPIMQLKLVVLAGARVPAYRRFMMPLLSVAVLLCGTASMFTGDALRFGWYGFGLCLACIMFYHNALQISENSEGEESAFNGDSDFRKLSLLLIITWIPFPVWFSLSVEGFGVITDYLVIEMGWVALNIISKFTFIILMQRMKMVHQRKLEAARELYGLSPTDEIAEEE
	SmiChR3	Dinophyceae	Symbiodinium (Breviolum) minutum	marine	N			this study			symbB1.v1.2.018359.t1	MKEQLSSALSTIEDVIGNLRRLQTTECTDGKIDLDDPHNIAQIIQGAGFIVLAMWLIFANNSKVAVAQKAPLEQRHAVCATISTAVALFSGFFNILQLTAIDDFDLPGRENNFSLNLSRPIEWIATCPIMQLKLVVLAGARVPSYRRFMMPLLSVSVLLCGTASMFTGDALRFGWYGFGLCLASIMFYHNILQIGENSEGEEGAFNGDSDFRKLSLLLIITWIPFPVWFSLSIEGFGVITDYLIIEMGWVVLNIISKFTFIIWMQRMKMVHQRKLEAARELYGLSPSDDVDETDLRA
MW557588	mgdChR1		unknown	marine	Y	Y	N	this study	this study		MERC_ERR1719487_plass_67708	MAVNEGELMRTCAPLYASFALEAVSSVMLCCFFSYILLLLNTSGKLKSPGKAAVRFVASGVSSFLNQVNDIWSLWGDVHTMPLMARFRWCRKCNEFICLFSVIAAFMSLTRLASAGNISGFRYLGYAVTCPIMMVELVVLLGPVVPAYHTTAIFTYACTLICLLSGYLCSLQTGLAWEGDLLDGFDINAQGLKFWFAAVSFGTFGVLMVILVYLSVLYLCAPYMRKSAEILPWDYLKLLRIVAATWVLFPVWWILSYEGMNILTDTKMNALGFALLNVTSKGMFTRQTMRMARHEKKRA
MW557589	mgdChR2		unknown	marine	Y	N		this study	this study		MERC_ERR1719247_plass_539985	MLPRFSGRSAFLIHASLGLALFVFMVTSRMRGAADMDQVSGSRFLTISEEEKTAVMQEQLAQASRISVMFSSAFFFLMSVWLMSHQTEMNFGLVQRSVLGKRLDFCMTLSLYISFFSALFNAIQLMDDDNLDLKTLQGESIVLDLGRPLEWMLTCPLMQLAVPILAGEKIPDSRRLTMPLLAFIVLLCGLLSTIATNIAMKAIMYCGGFLLFLVMLGQMNSCVSEASGGGENLFSGASFLRGLVVIIALTWIPFPVWYALSPEGFNVIQDAAGMKVAVAFLNVFSKGAFMMYLARIRTDHNTRQKTLVA
MW557590	mgdChR3		unknown	marine	Y	N		this study	this study		MERC_ERR1719247_plass_2043399	MVEASNVSVLFSAIFFFFVGVWIVSGALHADLHIVQRSVMKKRIEYSMFVCLYVCFFSCLFNCMQFGEQDDIVLSHIDARDDVILDLGRPIEWILTCPLMQLVLPVIGGEKVPDYRRWTMPMNAFVVLCFGLCASLQTDQIFKLGFYFCGVTCFCVMLHQMNRVIVESTGGEENLFMGKSMVRTLTVIVALTWIPFPIWYALSPEGFNVIRNSAAMKISVAFLNVFSKGAFIFYINRVRADIEVREQAMNQVKM
MW557591	mgdChR4		unknown	marine	Y	N		this study	this study		MERC_ERR1719247_plass_2821659	MVYDTYGSPCRCLTTGVDDPAYDIASKAAQIISGLMFAAFAMFLSVSNSPGIEDIQKKSLAERLQAVTTLCFLVSIFSAFFNFFQVTEWDNIVLDNRSVPFVLDIARPVEWIMTCPVMQLALVIYGGKSIPVYRRILMPLLSVSVLVLGTASALTREPDFLRFMLAALAVCVCMAMFALNRYQIVEFSEGKEDLWRGNSNFHKVTVLLMVTWFPFPIWFGLSPECFGYITDVMLIQIGYAVLNIVSKCSFMAFLQYCKMNATRDVNNNIFHALMA
MW557592	mgdChR5		unknown	marine	Y	N		this study	this study		MERC_ERR1719163_plass_1664365	MAGGALPAGVTGFGPLERASVLANIVIFLLLMLYSLFYVSEAPSAVQNAPWKYRVRYCIKLNIYITMISLLMNLFAVTTTLDPAAQELFRTYVHVCRPLEWLATCPFMMLQMVIIGGPLVQAKRRLEIMGITSAILILGFFATLQAEATVKAVLFVCGAMGFGLLCMILSTIVTEHTGGETTLWSFQPDLDGKQPPLKKLCLKVITTWIGFPIWWSLSPDGFGFVTDFDLHQGVFLLLNIVSKMVFVIVVFRLDGVPVPQYESRH
	mgdChR6		unknown	marine	N			this study			MERC_ERR1719183_plass_1463451	MKSASRISLIFSSAFFFMLSCWLMTHLTEMNFSLVQRSTMAKRLDFCLTLCLYIPFFSALFNAVQLMDDDNLLVYAIDGSETILDLGRIVEWMLTCPLIQLAVPMIAGEKVPDYRRYAMPITAFITLSCGLLSTLASSIVMKALAYSAGCMFFMLMLYFMNACVSEASGESLFYGTSFLRGLAVLIALTWAPFPIWYALSPEGFNIIKDQPGMKVAVAFLNLFSKGSFIMYLTRIRADFQTRQKTMISLGYI
	mgdChR7		unknown	marine	N			this study			MERC_ERR1719201_plass_1005862	MVVSTESDTTTIQYSFEYAATLVNLVAFFLMTVYGLFYVSQPIGEVRVLSWKERVRWCIKANVYIAAISLAFNVLAIATRFDEQASNLFGYYLHICRPLEWLFTCPLMMLEMAILGGPKLQANRPVQLVSVTSVLLLLGFGATVSQDIFLKFALFACGSGGFVVLARLMDRVVEEHTEGDTRLFIRGSKSGKSTPLKALLIKVLLTWIGFPIWWVLSPDGFNFVEDHQIHSGVFLILNIFAKAVFIWYVYTLDYEMPSDKGAAKL
	mgdChR8		unknown	marine	N			this study			MERC_ERR1719247_plass_4094339	MILEEQMKSASRISVMFSSAFFFLMSIWLMSHQTEMNFGLVQRSVLGKRLDFCMTLSLYISFFSALFNAIQLMDDDNLDLKTLQGESIVLDLGRPLEWMLTCPLMQLAVPILAGEKIPDSRRLTMPLLAFIVLLCGLLSTIATNIAMKAIMYCGGFLLFLVMLGQMNSCVSEASGGGENLFSGASFLRGLVVIIALTWIPFPVWYALSPEGFNIIKDAAGMKVAVAFLNVFSKGSFMMYLARIRTDHNTRQKT
	mgdChR9		unknown	marine	N			this study			MERC_ERR1719253_plass_27451	MSVPDNNEFEYAMTLVNIVMFLLLTMYGVLYVTETPAKVQNMPLKTRVRYCIGWNIYVCAISCVMNGVSLTTRLDDGVMAWFGRYIHIARPLEWLLTCPLMMLEVVVVAGPLVQSKRRVEIVGITAAILILGFFATVAQRTGTRASLFVCGAVGFCALATKMDQVVYEHTGTETRLFTTKTDKDGNSPALKKVLIKVLATWVVFPVWWFLSPDGFSIVEDHDVHQGVFLLLNVISKAVFCYCIFALDGVPEPKYVERYADT
	mgdChR10		unknown	marine	N			this study			MERC_ERR1719265_plass_2472812	MAGGSLPEGMTGFGPLESASVLANIILFLLLMLYSLFYVSESPSSVQQAPWKYRVRYCIKLNIYITMISLLMNLFAVTTHLDPAAQDLFRTYVHVCRPLEWLATCPFMMLQMVIVGGPLVQAKRRLEIMGITSAILILGFFATLQTEVTVKAVLFVCGAMGFGLLCTILNTIVAEHTGGETSLWSSRPDLDGKTPALKQLCFKVVCTWVGFPIWWSLSPDGFGWITDFDLHQGVFLLLNIVSKMVFVVLVFRLDMVPIPQY
	mgdChR11		unknown	marine	N			this study			MERC_ERR1719353_plass_2854846	MKEPPPFFLQSGVMVAFIVFYMRENLNRTVVLAARRLQGIESVESTGDVQQAIMVEAGNVSVLFSAIFFFFVGVWIVSGALHADLHIVQRSVLKKRIEYSMFVCLYVCFFSCLFNCMQFGPQDDIVLDHIDARDDVILDLGRPIEWILTCPLMQLVLPIIGGEKVPDFRRWTMPLNAFVVLCFGLTASLQTNLEFKLAFYFCGVTCFCVMLWQMNRTIVESTQGEENLFMGKSIVRVLTVIVALTWIPFPIWFALSPEGFNIIKNAAAMKIAVAFLNVFSKGAFVFYLHRVQADIEVREQ
	mgdChR12		unknown	marine	N			this study			MERC_ERR1719174_plass_1992646	MTYTIEDEDYKTACKISQVVSGIVFGLFGFWLSWTNSPGIESVQKKPLLERMELVSSLCLLVSIFSCFFNFFQLTEYDNVVLDNRNVDFVLDLARPIDWIFTCPVMQLALVVYGGEAIPSYRRILMPLLSVCVLILGTTAMLNKEPIFLRYVLAGIAFTVAMAMFALNRFQVLEYSNGKEDFFTGNSDFWKISMYLILTWFPFPCWFFLSPEGYGVIDDVMLIQIGWTILNIVSKIPFMWFLQYCKTIEKKKRNGAFNAVMPVSNSVSKYNEGVEGRPLA
	mgdChR13		unknown	marine	N			this study			MERC_ERR1719181_plass_1537934	MGCAFLYLWMKVSTKMELKSPARAAYRLMLYTYRRAMDDLKMNMNRWGGMAQATMGERFNFCRKANQAILLFQAIVAFISITRWLHIGNVNGFRYLGYAITCPPMQAQLILLIAPVVPAYRFCFTMTLFVTFCQLIIGWIASLRQEPLLNCGMDGLLVWDDACFDYTNKFWTIVPAVCNQVFLSFVQIPCLAMLYLANGGGRNPLLPPGYLKLLFIVAFTWLGFPAWWFISYEGMGILTDTKLNSIGFAVLNLVSKGALSFQVLQMTKQYRSRQVQRGEVGRERRGSTDSIDLSEQGKVK
	mgdChR14		unknown	marine	N			this study			TARA_ERR1719174_plass_ERR1719174.sra.6875018	MTTTIDDDIYETASKASQILSGLVFAVFAMFLSVSNSPGIEDIQKKSLAERLQAVTTLCFLVSIFSAFFNFFQVTEWDNIVLDNRSVPFVLDLARPVEWICTCPIMQLALVIYGGQVIPSYRRILMPLLSVSVLTLGTASAMTQEPEFLRFILAAIAVVVCTVMFSLNRYQIVEFSSGKEDLWRGKSDFRMVSVLLILTWFPFPIWFAMSPECFGILHDVMVIQIGYAVLNIVSKISFMAFLRRCKTASSMRSWHKRRMERLCSMASQLHCKPDL
	mgdChR15		unknown	marine	N			this study			TARA_ERR1719506_plass_ERR1719506.sra.1760525	MTTMVYDTYGSPCRCLTTGVDDPAYDIASKAAQIMSGMVFAAFAMFLSVSNSPPIEDIQKKSLAERLQAVTTLCFLVSIFSAFFNFFQVTEWDNIVLDNRSVPFVLDLARPVEWICTCPIMQLALVIYGGQVIPTYRRILMPLLSVSVLTLGTASAMTQEPEFLRYILAGIAVVVCTVMFSLNGYEMVEFSSGKEDLWRGKSDFRMVSVLLILTWFPFPIWFAMSPECFGILHDVMVIQIGYAVLNIVSKISFMAFLQWCKIRANREMQNSIFHAIMAQEKDGK
	mgdChR16		unknown	marine	N			this study			TARA_ERR1719506_plass_ERR1719506.sra.13662496	MSGTELTQYSHQMSDTQEWGSAFIRHLTSDEVKEQDFKYGSIMAQIFSGAMFSALVVYLIFSNSTRLSYIQRASLEKRLNVCCQINTIVAALSAFFNFFQVTEVDNWVLPGQRSFVVDMSRPIEWMLTCPLMQLCLVLMGGSRIPEYRRIMMPMFSVTILLCGAATMFVEDAIVYVFWGVGFVIFLVMVSFNRLQILEHSKGIEGLFTGDSEFRKATLILIATWFPFPLWYILSPEGISLIENVVIIQMGWAFLNITAKFSSAFYMQRIKDNYCNRLKVKREMKGGEMQRTVLSDDFDDV
	mgdChR17		unknown	marine	N			this study			TARA_ERR1719387_plass_H7_C1KG9ACXX_3_2311_15987_44996	MIVNEQMKSASRISVMFSSAFFFLMSVWLMSHQTEMNFALVQRSVLGKRLDFCMTLSLYISFFSALFNAIQLMDDDNLDLKTLEGESIVLDLGRPVEWMLTCPLMQLAVPILAGEKIPDSRRLTMPLLAFVILSCGLMSTIATNIAMKAIMYCGGFLLFLVMLGQMNSCVSEASNGGEHLFSGASFLRGLVVIIALTWVPFPVWYALSPEGFNVIQDAAAMKVAVAFLLVFSKGAFMMYLARIRTDHNTRQKTLVACGYIDNMDSVMQQKQEESKDESGV
MT353683	vPyACR_21821	Megaviricetes	Giant virus	marine	Y	Y	Y	Rozenberg et al., 2020	Rozenberg et al., 2020			MSFDQTICKHIQFIDLLLSIILFIFFYYQKIVKRRCKFEVLYVTGVGSLTDLVKLTITNELPASYVIENNGVLFNWSQFLGWMITCPVLLIHLSNLAGKDVFDVRRMMKILVIYQILMVSGATASMCNNDLKWLFFGVSLISLLKIYIYAHNIFQESREIMPKRANVVINWISFVFYVSWSGFGVSWFFSPNGISFFSDYTTKALFAFFDIMSKNVYSMLGWYLRWYIIRKFDNPEEFVEQYQEEDEKKINILLVENNAIYSHYFDNILIQHGCTVDVSKNIDELLFMTSNNDRQYDMIFMNKTMAIENSYKMMYEIRKRMFMLPVIVYGRDITEYDMMNRNNTGIDDFLIAPFPDDLLKKKLLQWSRRASINPLLTTNLNTNSNNIMNHIDIVIKSLN…
MT353684	vPyACR_2164382		Giant virus	marine	Y	Y	Y	Rozenberg et al., 2020	Rozenberg et al., 2020			MVSDTRIRETLQVIDLLWSISLFAFFMYQKMCKNRCKFEVMYVSSIGSITDLVKLAFTDYTPASITIKENDIVFNWSQYYGWLITCPVLLIHLSNLAGKDVFDVRRMMKILVAYQILMLSGATASLSEKDSPVKWCFFILAISCLMILYRYAAHIFLESMKIMPKNATSVLKQIAIVFYSSWSGFGFFWIIGPSGLALVSNEISKAGFAFCDILSKNIYSMLGWYLRWYVLRKHDKPDEFINQTETPLKKITILLVDNEHNFLHYFSTILYQLDCDIYVASNINEILINTSKQHCDLIFINYTLAVQNNCKLMCEIRQYLCMIPVVAYGHVIDETHFQNRHLTGIDDFITTPFPDDTIQKKIVQWSRRASVQPNFERNTNIKSKVEQVEMYINNIKNEY…
	VirRDTS	Megaviricetes	Phaeocystis globosa virus 12T	marine	Y	Y	N	Needham et al., 2019	Zabelskii et al., 2020			MENSFIVKNTMIFSFLIQIITLIIGIFAQFIKVPRHKYILKDALLLENIVQFIEAIFYLWFIYFYKENVDKIDIAKYRYYDWFLTTPTMILSVIIYFHYNNSSKKIYYNMITFFKQDFRKILELWFYNFNMLIIGYLQEINIISILLSTLIGFYFFGLLFYKMFKYYVVQNKKNYLLFFLMFFIWGLYGIAALFNYKFKNAFYNILDIFSKNFFGLFLAYLVFTG
	VirChR1		Giant virus	marine	Y	Y	Y	Zabelskii et al., 2020	Zabelskii et al., 2020			MKDKELLLLTVKISLVVQIISGIVSSFGIFIKLAPKDYILRDILIIETVVQIVEAIFYVYIYLSLESLDNNVITSRRYFDWVITTPIMLISTILFMRYNIRILYDKSKNKQNRQNKPKSNLTTYNVIKNNKDTIIKIVIGNFIMLCFGYLGEVDILSKTISIPIGFIFFFYVFYLIWREFGSYTQQNQILFWVLFIVWGLYGVSACLPVLQKNICYNILDIISKNFYGLYIFYYIYQHRLVV
HQ704807	OLPVR1	Megaviricetes	Organic Lake phycodnavirus	marine	Y	N		Zabelskii et al., 2020	Zabelskii et al., 2021			MDNIIMTAYISIFVQIITAIISVYGLFIPLNFKDIILREILILELIVQIIEFIFYIWLIITLQSINEDITYVRYFDWVLTTPVMLLTTVYFFEYMNSDDGIRKKEINDRDYVYLFYICLSNFFMLLIGYLGETKQINKMLTLFGGSFFLFLTFYLLYVKYTKENWMNYIVFYFMFLVWFLYGFAFMFPFSIKNQMYNILDIVSXNIYSIFIFIVILNQSYKLLLEHHHHHH
