# Supplementary material for: Cation and Anion Channelrhodopsins: Sequence Motifs and Taxonomic Distribution
Source: mBio. 2021 Jul 20;12(4):e01656-21. doi: 10.1128/mBio.01656-21 (PMC8406140; doi:10.1128/mBio.01656-21)
Supplement: DATA SET S4 [file mbio.01656-21-sd004.xlsx]

## Sheet: Sheet1
Database name	Agency	URL
Environmental water column metatranscriptomes combined assembly	Joint Genome Institute (JGI)	https://img.jgi.doe.gov/cgi-bin/m/main.cgi?section=TaxonDetail&page=taxonDetail&taxon_oid=3300039354
Marine eukaryotic phytoplankton communities from Arctic Ocean - Arctic Ocean- Svalbard ARC20M Metagenome (SPAdes)	Joint Genome Institute (JGI)	https://img.jgi.doe.gov/cgi-bin/m/main.cgi?section=TaxonDetail&page=taxonDetail&taxon_oid=3300027883
Marine eukaryotic phytoplankton communities from Atlantic Ocean - Tropical Atlantic ANT8 Metagenome	Joint Genome Institute (JGI)	https://img.jgi.doe.gov/cgi-bin/m/main.cgi?section=TaxonDetail&page=taxonDetail&taxon_oid=3300009593
Marine microbial communities from Western Arctic Ocean - ArcticOcean_MG_CB4_136 (SPAdes)	Joint Genome Institute (JGI)	https://img.jgi.doe.gov/cgi-bin/m/main.cgi?section=TaxonDetail&page=taxonDetail&taxon_oid=3300027779
Marine microbial communities from Western Arctic Ocean, Canada - CB4_SCM	Joint Genome Institute (JGI)	https://img.jgi.doe.gov/cgi-bin/m/main.cgi?section=TaxonDetail&page=taxonDetail&taxon_oid=3300032151
Marine microbial communities from Western Arctic Ocean, Canada - CB9_SCM	Joint Genome Institute (JGI)	https://img.jgi.doe.gov/cgi-bin/m/main.cgi?section=TaxonDetail&page=taxonDetail&taxon_oid=3300031596
Marine microbial communities from Western Arctic Ocean, Canada - CBN3_SCM	Joint Genome Institute (JGI)	https://img.jgi.doe.gov/cgi-bin/m/main.cgi?section=TaxonDetail&page=taxonDetail&taxon_oid=3300031588
Metatranscriptome of marine eukaryotic phytoplankton communities from Antarctic Ocean - PS103-5.R3 (Eukaryote Community Metatranscriptome)	Joint Genome Institute (JGI)	https://img.jgi.doe.gov/cgi-bin/m/main.cgi?section=TaxonDetail&page=taxonDetail&taxon_oid=3300031742
Metatranscriptome of marine eukaryotic phytoplankton communities from Norwegian Sea - 20m ARK-7M ARK-7-3 (Eukaryote Community Metatranscriptome)	Joint Genome Institute (JGI)	https://img.jgi.doe.gov/cgi-bin/m/main.cgi?section=TaxonDetail&page=taxonDetail&taxon_oid=3300021903
Metatranscriptome of marine eukaryotic phytoplankton communities from South Atlantic Ocean - 30m ANT-15 ARK-20-3 (Eukaryote Community Metatranscriptome)	Joint Genome Institute (JGI)	https://img.jgi.doe.gov/cgi-bin/m/main.cgi?section=TaxonDetail&page=taxonDetail&taxon_oid=3300021926
Metatranscriptome of marine eukaryotic phytoplankton communities from South Atlantic Ocean - PS103-1.R1 (Eukaryote Community Metatranscriptome)	Joint Genome Institute (JGI)	https://img.jgi.doe.gov/cgi-bin/m/main.cgi?section=TaxonDetail&page=taxonDetail&taxon_oid=3300031725
Metatranscriptome of marine eukaryotic phytoplankton communities from South Atlantic Ocean - PS103-2.R1 (Eukaryote Community Metatranscriptome)	Joint Genome Institute (JGI)	https://img.jgi.doe.gov/cgi-bin/m/main.cgi?section=TaxonDetail&page=taxonDetail&taxon_oid=3300031738
Metatranscriptome of marine eukaryotic phytoplankton communities from the Antarctic Ocean - ANT-7 (Eukaryote Community Metatranscriptome)	Joint Genome Institute (JGI)	https://img.jgi.doe.gov/cgi-bin/m/main.cgi?section=TaxonDetail&page=taxonDetail&taxon_oid=3300028575
Metatranscriptome of marine eukaryotic phytoplankton communities from the Arctic Ocean - ARK-15M (Eukaryote Community Metatranscriptome)	Joint Genome Institute (JGI)	https://img.jgi.doe.gov/cgi-bin/m/main.cgi?section=TaxonDetail&page=taxonDetail&taxon_oid=3300021936
Metatranscriptome of marine eukaryotic phytoplankton communities from the Arctic Ocean - ARK-27M (Eukaryote Community Metatranscriptome)	Joint Genome Institute (JGI)	https://img.jgi.doe.gov/cgi-bin/m/main.cgi?section=TaxonDetail&page=taxonDetail&taxon_oid=3300021943
Metatranscriptome of marine eukaryotic phytoplankton communities from the Arctic Ocean - ARK-61M (Eukaryote Community Metatranscriptome)	Joint Genome Institute (JGI)	https://img.jgi.doe.gov/cgi-bin/m/main.cgi?section=TaxonDetail&page=taxonDetail&taxon_oid=3300021942
Metatranscriptome of marine eukaryotic phytoplankton communities from the Arctic Ocean - ARK-8M (Eukaryote Community Metatranscriptome)	Joint Genome Institute (JGI)	https://img.jgi.doe.gov/cgi-bin/m/main.cgi?section=TaxonDetail&page=taxonDetail&taxon_oid=3300021923
Metatranscriptome of marine eukaryotic phytoplankton communities from the Atlantic Ocean - Stratiphyt 2011 S23 C1 B24 (Eukaryote Community Metatranscriptome)	Joint Genome Institute (JGI)	https://img.jgi.doe.gov/cgi-bin/m/main.cgi?section=TaxonDetail&page=taxonDetail&taxon_oid=3300021893
Metatranscriptome of marine eukaryotic phytoplankton communities from the Atlantic Ocean - Stratiphyt 2011 S9 C1 B7 (Eukaryote Community Metatranscriptome)	Joint Genome Institute (JGI)	https://img.jgi.doe.gov/cgi-bin/m/main.cgi?section=TaxonDetail&page=taxonDetail&taxon_oid=3300021928
Metatranscriptome of marine eukaryotic protist communities collected during Tara Oceans survey from station TARA_064 - TARA_N000000531 (ERX1782179-ERR1712232)	Joint Genome Institute (JGI)	https://img.jgi.doe.gov/cgi-bin/m/main.cgi?section=TaxonDetail&page=taxonDetail&taxon_oid=3300019049
Metatranscriptome of marine eukaryotic protist communities collected during Tara Oceans survey from station TARA_082 - TARA_N000001398 (ERX1782120-ERR1711892)	Joint Genome Institute (JGI)	https://img.jgi.doe.gov/cgi-bin/m/main.cgi?section=TaxonDetail&page=taxonDetail&taxon_oid=3300018792
Metatranscriptome of marine eukaryotic protist communities collected during Tara Oceans survey from station TARA_085 - TARA_N000001024 (ERX1809749-ERR1740115)	Joint Genome Institute (JGI)	https://img.jgi.doe.gov/cgi-bin/m/main.cgi?section=TaxonDetail&page=taxonDetail&taxon_oid=3300018874
Metatranscriptome of marine eukaryotic protist communities collected during Tara Oceans survey from station TARA_085 - TARA_N000001026 (ERX1789475-ERR1719345)	Joint Genome Institute (JGI)	https://img.jgi.doe.gov/cgi-bin/m/main.cgi?section=TaxonDetail&page=taxonDetail&taxon_oid=3300018871
Metatranscriptome of marine eukaryotic protist communities collected during Tara Oceans survey from station TARA_085 - TARA_N000001029 (ERX1809754-ERR1740133)	Joint Genome Institute (JGI)	https://img.jgi.doe.gov/cgi-bin/m/main.cgi?section=TaxonDetail&page=taxonDetail&taxon_oid=3300018899
Metatranscriptome of seawater microbial communities from Espelandsvegen Fjord, Bergen, Norway - Plim7_22May_deep (Eukaryote Community Metatranscriptome)	Joint Genome Institute (JGI)	https://img.jgi.doe.gov/cgi-bin/m/main.cgi?section=TaxonDetail&page=taxonDetail&taxon_oid=3300032730
Metatranscriptome of seawater microbial communities from Espelandsvegen Fjord, Bergen, Norway - Plim7_26May_deep (Eukaryote Community Metatranscriptome)	Joint Genome Institute (JGI)	https://img.jgi.doe.gov/cgi-bin/m/main.cgi?section=TaxonDetail&page=taxonDetail&taxon_oid=3300032752
Metatranscriptome of seawater microbial communities from Espelandsvegen Fjord, Bergen, Norway - Red2_24May_deep (Eukaryote Community Metatranscriptome)	Joint Genome Institute (JGI)	https://img.jgi.doe.gov/cgi-bin/m/main.cgi?section=TaxonDetail&page=taxonDetail&taxon_oid=3300032615
Metatranscriptome of seawater microbial communities from Espelandsvegen Fjord, Bergen, Norway - Shad11_28May_surf (Eukaryote Community Metatranscriptome)	Joint Genome Institute (JGI)	https://img.jgi.doe.gov/cgi-bin/m/main.cgi?section=TaxonDetail&page=taxonDetail&taxon_oid=3300032747
Pelagic marine sediment microbial communities from the LTER site Helgoland, North Sea, for post-phytoplankton bloom and carbon turnover studies - OSD3 (Helgoland) metaG	Joint Genome Institute (JGI)	https://img.jgi.doe.gov/cgi-bin/m/main.cgi?section=TaxonDetail&page=taxonDetail&taxon_oid=3300004097
NCBI Non-Redundant Protein database	National Center for Biotechnology Information (NCBI)	https://www.ncbi.nlm.nih.gov/protein
Sequence Read Archive (SRA) database (136 TARA libraries)	National Center for Biotechnology Information (NCBI)	https://www.ncbi.nlm.nih.gov/sra
Symbiodinium sp. clade A3 v. 1.0	Okinawa Institute of Science and Technology (OIST) Marine Genomics Unit	https://marinegenomics.oist.jp/symb/viewer/info?project_id=37
Symbiodinium microadriaticum v. May 25, 2018	Joint Genome Institute (JGI)	https://phycocosm.jgi.doe.gov/Symmic1/Symmic1.home.html
Symbiodinium microadriaticum v. 1.0	Reef Genomics	http://smic.reefgenomics.org/
Symbiodinium minutum v. 1.120123	Okinawa Institute of Science and Technology (OIST) Marine Genomics Unit	https://marinegenomics.oist.jp/symb/viewer/info?project_id=21
